# Supplementary material for: Polymorphisms in the Angiogenesis-Related Genes EFNB2, MMP2 and JAG1 Are Associated with Survival of Colorectal Cancer Patients
Source: Int J Mol Sci. 2020 Jul 29;21(15):5395. doi: 10.3390/ijms21155395 (PMC7432124; doi:10.3390/ijms21155395)
Supplement: Supplementary file 1 [file ijms-21-05395-s001.zip]

Archive with 9 entries (8 files):
- Supplement/
- Supplement/EFNB2, MMP2 and JAG1 Supplemenary Figure S1_R1_20200721.pdf
- Supplement/EFNB2, MMP2 and JAG1 Supplementary Table S1.doc
- Supplement/EFNB2, MMP2 and JAG1 Supplementary Table S2 Risk.xls
- Supplement/EFNB2, MMP2 and JAG1 Supplementary Table S3 OS.xls
- Supplement/EFNB2, MMP2 and JAG1 Supplementary Table S4 RFS.xls
- Supplement/EFNB2, MMP2 and JAG1 Supplementary Table S5 validation.xls
- Supplement/EFNB2, MMP2 and JAG1 Supplementary Table S6 FU.xls
- Supplement/EFNB2, MMP2 and JAG1 Supplementary Table S7 Interaction_R1.xlsx
