# Supplementary material for: Polymorphisms in the Angiogenesis-Related Genes EFNB2, MMP2 and JAG1 Are Associated with Survival of Colorectal Cancer Patients
Source: Int J Mol Sci. 2020 Jul 29;21(15):5395. doi: 10.3390/ijms21155395 (PMC7432124; doi:10.3390/ijms21155395)
Supplement: Supplementary file 1 [file ijms-21-05395-s001.zip › Supplement/EFNB2, MMP2 and JAG1 Supplementary Table S2 Risk.xls]

## Sheet: Tabelle1
Scherer, et al. Angiogenesis-related genes and colorectal cancer
Supplementary Table 2: Associations of genetic variants in angiogenesis-related genes with risk of CRC
Gene	SNP	OR (95%-CI)1	p	FDR (q)	genetic model
AKT1	rs1130214	0.94 (0.84-1.05)	0.298101	0.9468	log-additive
AKT1	rs2494738	0.99 (0.80-1.22)	0.896219	0.9786	dominant
AKT1	rs2494750	1.19 (0.96-1.47)	0.104548	0.9468	dominant
AKT1	rs2498802	1.02 (0.92-1.13)	0.696307	0.9761	log-additive
ANGPT1	rs10086336	1.02 (0.92-1.14)	0.664895	0.9696	log-additive
ANGPT1	rs10096335	1.00 (0.90-1.11)	0.976428	0.9929	log-additive
ANGPT1	rs10216767	0.91 (0.82-1.02)	0.0941359	0.9468	log-additive
ANGPT1	rs10955445	0.92 (0.81-1.05)	0.237627	0.9468	log-additive
ANGPT1	rs11777978	0.98 (0.88-1.09)	0.730111	0.9761	log-additive
ANGPT1	rs11785702	1.06 (0.89-1.27)	0.48496	0.9468	log-additive
ANGPT1	rs1283652	1.00 (0.88-1.14)	0.946542	0.9903	log-additive
ANGPT1	rs1283658	1.00 (0.84-1.19)	0.96991	0.9929	log-additive
ANGPT1	rs1283666	0.86 (0.75-0.98)	0.0202417	0.8774	log-additive
ANGPT1	rs1283688	1.04 (0.93-1.15)	0.503018	0.9468	log-additive
ANGPT1	rs1283698	0.75 (0.61-0.91)	0.00328016	0.6314	dominant
ANGPT1	rs13255500	1.00 (0.85-1.17)	0.970989	0.9929	log-additive
ANGPT1	rs13263947	1.07 (0.87-1.30)	0.538333	0.9468	dominant
ANGPT1	rs13273578	1.12 (0.99-1.27)	0.0779841	0.9468	log-additive
ANGPT1	rs1433166	0.97 (0.88-1.08)	0.572598	0.9468	log-additive
ANGPT1	rs1433172	0.98 (0.88-1.08)	0.64471	0.9696	log-additive
ANGPT1	rs1433192	1.02 (0.90-1.16)	0.743384	0.9761	log-additive
ANGPT1	rs1433194	0.90 (0.71-1.15)	0.403015	0.9468	dominant
ANGPT1	rs1672168	0.86 (0.75-1.00)	0.053585	0.9468	log-additive
ANGPT1	rs1672191	0.97 (0.85-1.10)	0.595146	0.9468	log-additive
ANGPT1	rs16876090	0.93 (0.78-1.10)	0.386832	0.9468	log-additive
ANGPT1	rs2195989	1.04 (0.91-1.17)	0.582191	0.9468	log-additive
ANGPT1	rs2445364	0.98 (0.89-1.09)	0.71319	0.9761	log-additive
ANGPT1	rs2514857	0.98 (0.88-1.08)	0.64299	0.9696	log-additive
ANGPT1	rs2514861	1.00 (0.89-1.12)	0.989478	0.9929	log-additive
ANGPT1	rs2514878	0.98 (0.88-1.08)	0.637789	0.9696	log-additive
ANGPT1	rs2514882	1.08 (0.92-1.26)	0.338471	0.9468	log-additive
ANGPT1	rs2916084	0.98 (0.88-1.09)	0.726091	0.9761	log-additive
ANGPT1	rs2916085	0.94 (0.82-1.08)	0.363583	0.9468	log-additive
ANGPT1	rs4133395	0.97 (0.87-1.08)	0.555792	0.9468	log-additive
ANGPT1	rs41466146	1.01 (0.91-1.13)	0.799159	0.9786	log-additive
ANGPT1	rs4354281	1.08 (0.93-1.26)	0.307027	0.9468	log-additive
ANGPT1	rs6992337	1.02 (0.90-1.16)	0.744589	0.9761	log-additive
ANGPT1	rs7817012	0.98 (0.86-1.12)	0.756339	0.9786	log-additive
ANGPT1	rs951759	0.97 (0.87-1.08)	0.578974	0.9468	log-additive
ANGPT1	rs1433175	1.04 (0.93-1.16)	0.449164	0.9468	log-additive
ANGPT2	rs10092206	1.06 (0.95-1.17)	0.322047	0.9468	log-additive
ANGPT2	rs12547077	0.92 (0.79-1.08)	0.295352	0.9468	log-additive
ANGPT2	rs17077465	1.00 (0.87-1.16)	0.954362	0.9929	log-additive
ANGPT2	rs17623064	1.03 (0.91-1.16)	0.655643	0.9696	log-additive
ANGPT2	rs1823375	1.01 (0.90-1.12)	0.925243	0.9813	log-additive
ANGPT2	rs2122279	1.01 (0.91-1.14)	0.809363	0.9786	log-additive
ANGPT2	rs2442553	0.89 (0.77-1.04)	0.141592	0.9468	log-additive
ANGPT2	rs2442591	0.88 (0.73-1.05)	0.165587	0.9468	log-additive
ANGPT2	rs2442600	0.96 (0.87-1.07)	0.457792	0.9468	log-additive
ANGPT2	rs2442632	0.96 (0.87-1.06)	0.397972	0.9468	log-additive
ANGPT2	rs2515445	0.83 (0.66-1.04)	0.0974014	0.9468	dominant
ANGPT2	rs2515464	1.04 (0.93-1.16)	0.47985	0.9468	log-additive
ANGPT2	rs2515477	0.87 (0.76-1.01)	0.0736433	0.9468	log-additive
ANGPT2	rs2515486	0.97 (0.85-1.11)	0.639729	0.9696	log-additive
ANGPT2	rs2920674	0.99 (0.86-1.13)	0.851115	0.9786	log-additive
ANGPT2	rs2920677	1.02 (0.91-1.14)	0.775079	0.9786	log-additive
ANGPT2	rs2922889	1.05 (0.93-1.17)	0.42498	0.9468	log-additive
ANGPT2	rs2959813	0.95 (0.77-1.17)	0.654753	0.9696	dominant
ANGPT2	rs3020210	1.01 (0.91-1.12)	0.917508	0.9797	log-additive
ANGPT2	rs7013006	0.98 (0.79-1.22)	0.848389	0.9786	dominant
ANGPT2	rs7825407	1.05 (0.94-1.18)	0.407088	0.9468	log-additive
ANGPT2	rs7835591	0.87 (0.72-1.04)	0.130331	0.9468	log-additive
DKK4	rs2272732	1.04 (0.89-1.23)	0.603081	0.9555	log-additive
DKK4	rs2073665	1.18 (0.95-1.47)	0.123703	candidate	dominant
DLL1	rs1028488	0.91 (0.82-1.01)	0.0776628	0.9468	log-additive
DLL1	rs1033583	0.95 (0.86-1.06)	0.380043	0.9468	log-additive
DLL1	rs2738820	0.86 (0.78-0.96)	0.00581413	0.7461	log-additive
DLL1	rs4710780	1.04 (0.94-1.15)	0.458947	0.9468	log-additive
DLL1	rs4710783	1.04 (0.94-1.15)	0.458268	0.9468	log-additive
DLL1	rs7755547	1.01 (0.90-1.14)	0.801703	0.9786	log-additive
DLL1	rs9348305	0.93 (0.82-1.06)	0.285043	0.9468	log-additive
DLL1	rs9348306	1.05 (0.89-1.25)	0.545775	0.9468	log-additive
DLL1	rs9348307	0.82 (0.71-0.95)	0.00980924	0.7553	log-additive
DLL1	rs9366197	0.93 (0.83-1.04)	0.18528	0.9468	log-additive
DLL1	rs9366198	0.80 (0.71-0.91)	0.000545039	0.2098	log-additive
DLL1	rs9460103	0.95 (0.86-1.05)	0.335856	0.9468	log-additive
DLL4	rs4924515	0.92 (0.83-1.02)	0.1278	0.9468	log-additive
EFNB2	rs10508176	1.26 (1.00-1.60)	0.0535646	0.9468	dominant
EFNB2	rs12868314	1.05 (0.91-1.22)	0.497405	0.9468	log-additive
EFNB2	rs17524854	1.08 (0.97-1.21)	0.167365	0.9468	log-additive
EFNB2	rs2057408	1.02 (0.92-1.13)	0.725841	0.9761	log-additive
EFNB2	rs2391333	0.95 (0.85-1.05)	0.314807	0.9468	log-additive
EFNB2	rs2391336	1.09 (0.98-1.21)	0.105934	0.9468	log-additive
EFNB2	rs2391337	1.05 (0.91-1.20)	0.536272	0.9468	log-additive
EFNB2	rs2391340	0.96 (0.87-1.06)	0.410109	0.9468	log-additive
EFNB2	rs2893262	0.99 (0.88-1.12)	0.913268	0.9797	log-additive
EFNB2	rs3783057	1.09 (0.97-1.22)	0.144007	0.9468	log-additive
EFNB2	rs3818377	1.04 (0.92-1.18)	0.545136	0.9468	log-additive
EFNB2	rs4399422	1.04 (0.94-1.15)	0.463216	0.9468	log-additive
EFNB2	rs8000078	0.95 (0.86-1.05)	0.30565	0.9468	log-additive
EFNB2	rs8001826	1.03 (0.88-1.20)	0.702573	0.9761	log-additive
EFNB2	rs9514544	1.06 (0.95-1.18)	0.29288	0.9468	log-additive
EFNB2	rs9514545	1.04 (0.92-1.17)	0.556108	0.9468	log-additive
EFNB2	rs9520087	1.07 (0.96-1.18)	0.219993	0.9468	log-additive
EFNB2	rs9520088	1.04 (0.93-1.17)	0.488614	0.9468	log-additive
EFNB2	rs9520090	1.06 (0.96-1.18)	0.241373	0.9468	log-additive
EFNB2	rs9520094	1.08 (0.96-1.20)	0.19399	0.9468	log-additive
EPHB4	rs314324	1.06 (0.95-1.18)	0.302499	0.9468	log-additive
EPHB4	rs314339	0.94 (0.85-1.05)	0.272929	0.9468	log-additive
EPHB4	rs314358	0.99 (0.89-1.10)	0.826374	0.9786	log-additive
EPHB4	rs3847060	0.89 (0.73-1.09)	0.245899	0.9468	dominant
ETS1	rs10893873	1.00 (0.88-1.13)	0.987504	0.9929	log-additive
ETS1	rs10893877	0.99 (0.89-1.10)	0.8684	0.9786	log-additive
ETS1	rs10893879	0.93 (0.83-1.03)	0.163017	0.9468	log-additive
ETS1	rs10893883	1.02 (0.90-1.16)	0.734211	0.9761	log-additive
ETS1	rs11221320	1.02 (0.92-1.13)	0.694387	0.9761	log-additive
ETS1	rs11221322	1.02 (0.89-1.18)	0.739468	0.9761	log-additive
ETS1	rs11221323	1.00 (0.89-1.12)	0.990324	0.9929	log-additive
ETS1	rs11221332	0.90 (0.80-1.01)	0.0761136	0.9468	log-additive
ETS1	rs11600746	0.91 (0.80-1.05)	0.195996	0.9468	log-additive
ETS1	rs11606009	1.01 (0.87-1.17)	0.914006	0.9797	log-additive
ETS1	rs11819995	0.94 (0.83-1.06)	0.287845	0.9468	log-additive
ETS1	rs12362014	1.01 (0.89-1.15)	0.880051	0.9786	log-additive
ETS1	rs12575164	1.08 (0.95-1.22)	0.246195	0.9468	log-additive
ETS1	rs4369416	0.99 (0.89-1.12)	0.92118	0.9797	log-additive
ETS1	rs4612820	1.09 (0.98-1.21)	0.104282	0.9468	log-additive
ETS1	rs4936050	0.93 (0.81-1.07)	0.33412	0.9468	log-additive
ETS1	rs4937331	0.92 (0.83-1.02)	0.109286	0.9468	log-additive
ETS1	rs4937337	1.07 (0.96-1.19)	0.223086	0.9468	log-additive
ETS1	rs4937338	1.02 (0.84-1.23)	0.87009	0.9786	dominant
ETS1	rs7101513	1.06 (0.95-1.19)	0.293732	0.9468	log-additive
ETS1	rs7108562	1.01 (0.91-1.13)	0.791426	0.9786	log-additive
ETS1	rs7108992	1.00 (0.90-1.11)	0.93668	0.9863	log-additive
ETS1	rs7118744	0.99 (0.90-1.10)	0.911013	0.9797	log-additive
ETS1	rs7121854	0.98 (0.84-1.15)	0.830775	0.9786	log-additive
ETS1	rs7129690	0.94 (0.81-1.08)	0.352023	0.9468	log-additive
ETS1	rs7929911	0.88 (0.78-0.99)	0.0343709	0.9468	log-additive
ETS1	rs8181551	1.08 (0.97-1.20)	0.170013	0.9468	log-additive
ETS1	rs8705	1.08 (0.97-1.21)	0.166825	0.9468	log-additive
FGF2	rs1048201	1.04 (0.90-1.19)	0.609757	0.9621	log-additive
FGF2	rs11737764	0.94 (0.79-1.12)	0.482703	0.9468	log-additive
FGF2	rs11938826	0.90 (0.78-1.04)	0.142458	0.9468	log-additive
FGF2	rs1476214	1.05 (0.94-1.16)	0.392339	0.9468	log-additive
FGF2	rs167428	0.97 (0.86-1.09)	0.594871	0.9468	log-additive
FGF2	rs17006215	0.97 (0.81-1.16)	0.71754	0.9761	log-additive
FGF2	rs17407577	0.92 (0.74-1.14)	0.441464	0.9468	dominant
FGF2	rs17408757	1.06 (0.92-1.22)	0.450751	0.9468	log-additive
FGF2	rs1960669	0.96 (0.83-1.11)	0.588881	0.9468	log-additive
FGF2	rs308382	1.07 (0.93-1.23)	0.32362	0.9468	log-additive
FGF2	rs308420	1.09 (0.89-1.32)	0.407121	0.9468	dominant
FGF2	rs308435	0.90 (0.78-1.04)	0.154584	0.9468	log-additive
FGF2	rs308441	0.94 (0.83-1.08)	0.388682	0.9468	log-additive
FGF2	rs308447	0.97 (0.87-1.07)	0.527752	0.9468	log-additive
FGF2	rs3789138	1.05 (0.95-1.16)	0.360392	0.9468	log-additive
FGF2	rs3804158	1.01 (0.91-1.12)	0.811615	0.9786	log-additive
FGF2	rs6534365	1.07 (0.96-1.19)	0.201079	0.9468	log-additive
FGF2	rs9990554	1.05 (0.92-1.20)	0.447466	0.9468	log-additive
FLT1	rs12858139	0.95 (0.86-1.05)	0.328726	0.9468	log-additive
FLT1	rs1555641	1.01 (0.90-1.12)	0.895342	0.9786	log-additive
FLT1	rs17537653	0.87 (0.76-1.01)	0.061906	0.9468	log-additive
FLT1	rs17553014	0.98 (0.80-1.20)	0.834483	0.9786	dominant
FLT1	rs17618342	1.03 (0.90-1.19)	0.662972	0.9696	log-additive
FLT1	rs2256849	0.94 (0.82-1.09)	0.40833	0.9468	log-additive
FLT1	rs2387632	0.96 (0.86-1.07)	0.463428	0.9468	log-additive
FLT1	rs3751397	0.94 (0.85-1.05)	0.271778	0.9468	log-additive
FLT1	rs614820	0.96 (0.87-1.07)	0.477347	0.9468	log-additive
FLT1	rs664393	0.99 (0.84-1.16)	0.864101	0.9786	log-additive
FLT1	rs7337610	0.97 (0.87-1.07)	0.527581	0.9468	log-additive
FLT1	rs7982957	0.87 (0.76-0.99)	0.0387922	0.9468	log-additive
FLT1	rs7989623	0.97 (0.80-1.19)	0.78779	0.9786	dominant
FLT1	rs7995976	0.95 (0.85-1.07)	0.424221	0.9468	log-additive
FLT1	rs7996030	0.99 (0.88-1.12)	0.894612	0.9786	log-additive
FLT1	rs8001784	0.97 (0.85-1.09)	0.569546	0.9468	log-additive
FLT1	rs942364	0.96 (0.82-1.12)	0.590427	0.9468	log-additive
FLT1	rs9513085	1.01 (0.88-1.15)	0.942506	0.9887	log-additive
FLT1	rs9513088	0.94 (0.85-1.04)	0.242928	0.9468	log-additive
FLT1	rs9513112	1.05 (0.94-1.17)	0.401667	0.9468	log-additive
FLT1	rs9554302	1.02 (0.84-1.24)	0.838486	0.9786	dominant
FLT1	rs9943922	0.94 (0.85-1.04)	0.23374	0.9468	log-additive
FLT4	rs10055319	0.85 (0.75-0.98)	0.0195772	0.8774	log-additive
FLT4	rs10072977	1.04 (0.90-1.20)	0.589859	0.9468	log-additive
FLT4	rs1565818	0.91 (0.77-1.07)	0.258769	0.9468	log-additive
FLT4	rs2242221	0.96 (0.86-1.07)	0.496889	0.9468	log-additive
FLT4	rs2290983	1.06 (0.96-1.18)	0.24441	0.9468	log-additive
FLT4	rs307803	0.97 (0.88-1.08)	0.625069	0.9696	log-additive
FLT4	rs307810	1.09 (0.99-1.21)	0.0825684	0.9468	log-additive
FLT4	rs307814	0.94 (0.85-1.05)	0.275127	0.9468	log-additive
FLT4	rs307822	0.94 (0.80-1.11)	0.495551	0.9468	log-additive
FLT4	rs307823	1.08 (0.94-1.23)	0.266253	0.9468	log-additive
FLT4	rs3797104	1.06 (0.90-1.23)	0.495414	0.9468	log-additive
FLT4	rs6879285	0.97 (0.87-1.08)	0.530287	0.9468	log-additive
FLT4	rs6889643	0.95 (0.85-1.05)	0.29462	0.9468	log-additive
HIF1A	rs12888409	0.98 (0.88-1.09)	0.724642	0.9761	log-additive
HIF1A	rs1319462	1.10 (0.96-1.26)	0.178278	0.9468	log-additive
HIF1A	rs2301108	1.02 (0.85-1.24)	0.80257	0.9786	dominant
HIF1A	rs2301111	1.08 (0.95-1.22)	0.240595	0.9468	log-additive
HIF1A	rs2301113	1.07 (0.94-1.20)	0.307549	0.9468	log-additive
HIF1A	rs4899056	1.00 (0.85-1.19)	0.965573	0.9929	log-additive
HIF1A	rs7143626	0.97 (0.87-1.09)	0.613755	0.9645	log-additive
ID1	rs6060286	1.06 (0.93-1.22)	0.37801	0.9468	log-additive
JAG1	rs10485741	1.03 (0.83-1.26)	0.815149	0.9786	dominant
JAG1	rs11699674	0.98 (0.81-1.19)	0.844337	0.9786	dominant
JAG1	rs1232605	0.94 (0.85-1.04)	0.253539	0.9468	log-additive
JAG1	rs16991867	1.07 (0.86-1.35)	0.537744	0.9468	dominant
JAG1	rs2143619	1.06 (0.95-1.18)	0.271145	0.9468	log-additive
JAG1	rs2179687	1.05 (0.94-1.17)	0.421015	0.9468	log-additive
JAG1	rs2273060	0.94 (0.85-1.05)	0.265785	0.9468	log-additive
JAG1	rs6040062	1.05 (0.90-1.21)	0.549392	0.9468	log-additive
JAG1	rs3790159	1.02 (0.92-1.13)	0.654102	0.9696	log-additive
JAG1	rs6040050	0.93 (0.83-1.04)	0.176643	0.9468	log-additive
JAG1	rs6040069	1.00 (0.88-1.14)	0.966992	0.9929	log-additive
JAG1	rs6074164	1.04 (0.91-1.19)	0.570566	0.9468	log-additive
JAG1	rs6133986	0.98 (0.85-1.14)	0.786269	0.9786	log-additive
JAG1	rs7271215	1.01 (0.85-1.20)	0.934922	0.9863	log-additive
KDR	rs11725581	1.05 (0.91-1.20)	0.493259	0.9468	log-additive
KDR	rs1380068	1.00 (0.89-1.12)	0.986863	0.9929	log-additive
KDR	rs1458831	1.03 (0.88-1.21)	0.701245	0.9761	log-additive
KDR	rs17081840	1.05 (0.95-1.16)	0.354723	0.9468	log-additive
KDR	rs17709898	1.06 (0.96-1.18)	0.260987	0.9468	log-additive
KDR	rs4516787	1.02 (0.92-1.14)	0.691403	0.9761	log-additive
KDR	rs7654599	0.94 (0.85-1.04)	0.251404	0.9468	log-additive
KDR	rs1870377	1.05 (0.93-1.18)	0.446259	candidate	log-additive
KDR	rs2305948	1.04 (0.89-1.22)	0.627475	candidate	log-additive
MAPK1	rs1063311	0.99 (0.89-1.10)	0.842992	0.9786	log-additive
MAPK1	rs17759598	1.02 (0.88-1.18)	0.777948	0.9786	log-additive
MAPK1	rs1967938	0.94 (0.80-1.11)	0.467518	0.9468	log-additive
MAPK1	rs5999515	0.99 (0.89-1.10)	0.840269	0.9786	log-additive
MAPK1	rs8143081	1.01 (0.90-1.13)	0.840603	0.9786	log-additive
MMP2	rs1005912	0.91 (0.83-1.01)	0.0840737	0.9468	log-additive
MMP2	rs11076099	0.96 (0.87-1.06)	0.436954	0.9468	log-additive
MMP2	rs11076101	1.10 (0.90-1.35)	0.334732	0.9468	dominant
MMP2	rs11541998	1.07 (0.90-1.27)	0.435267	0.9468	log-additive
MMP2	rs11639960	1.07 (0.97-1.19)	0.18475	0.9468	log-additive
MMP2	rs11861520	1.04 (0.88-1.22)	0.661519	0.9696	log-additive
MMP2	rs1561219	0.86 (0.74-0.99)	0.0421396	0.9468	log-additive
MMP2	rs17301608	1.10 (1.00-1.22)	0.060183	0.9468	log-additive
MMP2	rs1861320	1.09 (0.98-1.20)	0.108638	0.9468	log-additive
MMP2	rs2192853	0.92 (0.83-1.01)	0.0919618	0.9468	log-additive
MMP2	rs2241145	1.12 (1.01-1.24)	0.0356901	0.9468	log-additive
MMP2	rs243847	0.94 (0.85-1.05)	0.268938	0.9468	log-additive
MMP2	rs243849	0.89 (0.77-1.02)	0.0859399	0.9468	log-additive
MMP2	rs243866	1.02 (0.90-1.15)	0.741259	0.9761	log-additive
MMP2	rs243867	0.99 (0.89-1.10)	0.833206	0.9786	log-additive
MMP9	rs2274755	0.93 (0.80-1.07)	0.31354	0.9468	log-additive
MMP9	rs3918249	0.96 (0.86-1.06)	0.409565	0.9468	log-additive
MMP9	rs6073983	0.99 (0.87-1.12)	0.848809	0.9786	log-additive
MMP9	rs6094238	0.91 (0.81-1.03)	0.137538	0.9468	log-additive
NOTCH4	rs12663103	0.95 (0.76-1.19)	0.659922	0.9696	dominant
NOTCH4	rs176095	1.12 (0.98-1.27)	0.0948978	0.9468	log-additive
NOTCH4	rs204989	1.15 (1.01-1.32)	0.0358788	0.9468	log-additive
NOTCH4	rs204993	1.08 (0.95-1.22)	0.223238	0.9468	log-additive
NOTCH4	rs206018	1.02 (0.89-1.16)	0.818085	0.9786	log-additive
NOTCH4	rs2071280	1.04 (0.93-1.15)	0.522121	0.9468	log-additive
NOTCH4	rs3131294	0.82 (0.71-0.96)	0.0136805	0.8774	log-additive
NOTCH4	rs3132935	1.14 (1.01-1.29)	0.0394596	0.9468	log-additive
NOTCH4	rs3132949	0.98 (0.88-1.08)	0.635874	0.9696	log-additive
NOTCH4	rs3134798	0.93 (0.82-1.04)	0.206455	0.9468	log-additive
NOTCH4	rs3134931	1.06 (0.95-1.18)	0.316819	0.9468	log-additive
NOTCH4	rs377763	1.16 (1.02-1.32)	0.0205109	0.8774	log-additive
NOTCH4	rs404860	1.01 (0.88-1.17)	0.854145	0.9786	log-additive
NOTCH4	rs404890	1.07 (0.97-1.19)	0.191925	0.9468	log-additive
NOTCH4	rs434841	1.08 (0.96-1.20)	0.189615	0.9468	log-additive
NOTCH4	rs444472	1.11 (1.00-1.23)	0.0524915	0.9468	log-additive
NOTCH4	rs45855	1.03 (0.93-1.15)	0.542355	0.9468	log-additive
NOTCH4	rs6457499	0.99 (0.89-1.10)	0.879003	0.9786	log-additive
NOTCH4	rs715299	1.08 (0.97-1.21)	0.170498	0.9468	log-additive
NOTCH4	rs9267845	1.01 (0.91-1.12)	0.823653	0.9786	log-additive
NOTCH4	rs9296012	0.96 (0.84-1.10)	0.545347	0.9468	log-additive
NRP1	rs10080	0.99 (0.89-1.10)	0.860126	0.9786	log-additive
NRP1	rs10763919	0.89 (0.78-1.00)	0.0577136	0.9468	log-additive
NRP1	rs10763923	0.96 (0.86-1.07)	0.429321	0.9468	log-additive
NRP1	rs10827228	0.95 (0.86-1.05)	0.345772	0.9468	log-additive
NRP1	rs10827234	1.06 (0.91-1.24)	0.456306	0.9468	log-additive
NRP1	rs11598845	1.03 (0.90-1.19)	0.649629	0.9696	log-additive
NRP1	rs12257894	0.94 (0.76-1.16)	0.563701	0.9468	dominant
NRP1	rs12774340	1.00 (0.86-1.16)	0.986907	0.9929	log-additive
NRP1	rs1319013	1.03 (0.93-1.14)	0.593315	0.9468	log-additive
NRP1	rs1331324	1.05 (0.94-1.16)	0.397276	0.9468	log-additive
NRP1	rs1555319	1.02 (0.92-1.13)	0.730873	0.9761	log-additive
NRP1	rs1555320	1.00 (0.89-1.13)	0.959653	0.9929	log-additive
NRP1	rs1888687	0.90 (0.78-1.04)	0.167056	0.9468	log-additive
NRP1	rs2070296	0.96 (0.83-1.11)	0.570277	0.9468	log-additive
NRP1	rs2243668	0.91 (0.77-1.07)	0.236534	0.9468	log-additive
NRP1	rs2254822	0.97 (0.87-1.08)	0.540768	0.9468	log-additive
NRP1	rs2273466	1.03 (0.90-1.17)	0.696079	0.9761	log-additive
NRP1	rs2300951	0.99 (0.88-1.11)	0.848804	0.9786	log-additive
NRP1	rs2383988	1.03 (0.93-1.15)	0.536227	0.9468	log-additive
NRP1	rs2474741	1.00 (0.89-1.12)	0.996645	0.9966	log-additive
NRP1	rs2506130	1.02 (0.91-1.15)	0.732027	0.9761	log-additive
NRP1	rs2506131	1.03 (0.93-1.15)	0.551908	0.9468	log-additive
NRP1	rs2506144	0.98 (0.85-1.12)	0.730443	0.9761	log-additive
NRP1	rs2776925	0.99 (0.89-1.10)	0.883421	0.9786	log-additive
NRP1	rs2776928	0.85 (0.72-1.00)	0.054246	0.9468	log-additive
NRP1	rs2776934	0.93 (0.81-1.07)	0.299747	0.9468	log-additive
NRP1	rs2776940	1.01 (0.89-1.16)	0.857051	0.9786	log-additive
NRP1	rs2804492	0.93 (0.84-1.04)	0.196268	0.9468	log-additive
NRP1	rs2804494	0.91 (0.79-1.04)	0.15874	0.9468	log-additive
NRP1	rs2804894	0.98 (0.88-1.10)	0.74314	0.9761	log-additive
NRP1	rs3818195	1.01 (0.90-1.13)	0.86074	0.9786	log-additive
NRP1	rs4934597	0.92 (0.75-1.12)	0.405345	0.9468	dominant
NRP1	rs734187	1.01 (0.90-1.13)	0.848502	0.9786	log-additive
NRP1	rs7921144	0.92 (0.80-1.06)	0.244965	0.9468	log-additive
NRP1	rs2506135	0.98 (0.88-1.10)	0.77517	0.9786	log-additive
NRP2	rs15994	1.02 (0.92-1.13)	0.755442	0.9786	log-additive
NRP2	rs2058803	0.89 (0.78-1.01)	0.0730824	0.9468	log-additive
NRP2	rs2241153	0.93 (0.84-1.04)	0.194932	0.9468	log-additive
NRP2	rs2241155	1.08 (0.97-1.21)	0.148321	0.9468	log-additive
NRP2	rs2358498	1.07 (0.96-1.19)	0.196751	0.9468	log-additive
NRP2	rs3755233	1.03 (0.87-1.21)	0.763562	0.9786	log-additive
NRP2	rs3806577	0.97 (0.87-1.07)	0.51019	0.9468	log-additive
NRP2	rs41427346	0.96 (0.86-1.06)	0.426934	0.9468	log-additive
NRP2	rs6711044	1.03 (0.93-1.15)	0.53368	0.9468	log-additive
NRP2	rs6756429	1.01 (0.91-1.12)	0.912956	0.9797	log-additive
NRP2	rs849521	1.04 (0.93-1.17)	0.461447	0.9468	log-additive
NRP2	rs849535	0.98 (0.78-1.22)	0.857877	0.9786	dominant
NRP2	rs849543	1.05 (0.95-1.16)	0.356731	0.9468	log-additive
NRP2	rs849555	0.97 (0.87-1.08)	0.561536	0.9468	log-additive
NRP2	rs867344	1.03 (0.92-1.15)	0.648488	0.9696	log-additive
NRP2	rs868196	1.01 (0.91-1.11)	0.902086	0.9797	log-additive
PDGFA	rs1129403	0.99 (0.89-1.10)	0.835216	0.9786	log-additive
PDGFRB	rs1010101	0.98 (0.89-1.09)	0.703734	0.9761	log-additive
PDGFRB	rs1075846	1.02 (0.92-1.13)	0.74701	0.9761	log-additive
PDGFRB	rs11740298	0.95 (0.86-1.06)	0.360205	0.9468	log-additive
PDGFRB	rs11740355	1.08 (0.92-1.27)	0.335035	0.9468	log-additive
PDGFRB	rs11740840	1.15 (0.97-1.36)	0.115601	0.9468	log-additive
PDGFRB	rs11743387	1.15 (0.99-1.34)	0.0732976	0.9468	log-additive
PDGFRB	rs11748255	1.03 (0.93-1.14)	0.583552	0.9468	log-additive
PDGFRB	rs11749913	1.06 (0.95-1.18)	0.297799	0.9468	log-additive
PDGFRB	rs13171150	0.97 (0.86-1.10)	0.658595	0.9696	log-additive
PDGFRB	rs17708574	0.98 (0.83-1.15)	0.77314	0.9786	log-additive
PDGFRB	rs17798680	1.14 (0.97-1.35)	0.101475	0.9468	log-additive
PDGFRB	rs2342256	0.99 (0.84-1.16)	0.87527	0.9786	log-additive
PDGFRB	rs246390	1.02 (0.93-1.13)	0.648595	0.9696	log-additive
PDGFRB	rs246392	0.97 (0.87-1.08)	0.527429	0.9468	log-additive
PDGFRB	rs3733678	0.99 (0.80-1.21)	0.897219	0.9786	dominant
PDGFRB	rs3776081	0.96 (0.86-1.07)	0.423127	0.9468	log-additive
PDGFRB	rs3776082	0.99 (0.90-1.10)	0.890742	0.9786	log-additive
PDGFRB	rs3816018	0.98 (0.88-1.09)	0.691001	0.9761	log-additive
PDGFRB	rs4362932	0.98 (0.87-1.09)	0.686488	0.9761	log-additive
PDGFRB	rs6874642	0.99 (0.87-1.13)	0.91853	0.9797	log-additive
PDGFRB	rs6892909	1.00 (0.79-1.27)	0.987113	0.9929	dominant
PDGFRB	rs6894617	1.06 (0.94-1.19)	0.340372	0.9468	log-additive
PDGFRB	rs740751	0.98 (0.88-1.08)	0.640567	0.9696	log-additive
PDGFRB	rs7727195	1.13 (0.99-1.28)	0.0654662	0.9468	log-additive
PDGFRB	rs919751	1.06 (0.95-1.18)	0.296436	0.9468	log-additive
PGF	rs174994	0.98 (0.89-1.08)	0.679837	0.9761	log-additive
PGF	rs2268615	1.03 (0.93-1.14)	0.619886	0.9696	log-additive
PGF	rs6574201	1.00 (0.90-1.12)	0.93763	0.9863	log-additive
PGF	rs8185	1.11 (0.97-1.27)	0.129927	0.9468	log-additive
PGF	rs880949	0.97 (0.87-1.07)	0.52151	0.9468	log-additive
PIK3CA	rs13082485	1.07 (0.90-1.25)	0.447739	0.9468	log-additive
PIK3CA	rs1607237	0.96 (0.87-1.06)	0.438295	0.9468	log-additive
PIK3CA	rs2677760	1.00 (0.91-1.11)	0.970257	0.9929	log-additive
PIK3CA	rs2677770	1.05 (0.93-1.17)	0.44687	0.9468	log-additive
PIK3CA	rs3729674	0.95 (0.83-1.08)	0.457509	0.9468	log-additive
PIK3CA	rs3729680	1.02 (0.81-1.27)	0.894736	candidate	dominant
PIK3CG	rs11976223	1.05 (0.95-1.16)	0.338473	0.9468	log-additive
PIK3CG	rs12705393	1.06 (0.95-1.19)	0.322082	0.9468	log-additive
PIK3CG	rs2230460	1.02 (0.87-1.20)	0.812486	0.9786	log-additive
PIK3CG	rs6466135	0.92 (0.82-1.04)	0.166024	0.9468	log-additive
PIK3CG	rs849404	0.90 (0.76-1.06)	0.211906	0.9468	log-additive
TEK	rs10738763	0.94 (0.83-1.07)	0.352351	0.9468	log-additive
TEK	rs10812541	0.94 (0.76-1.16)	0.548867	0.9468	dominant
TEK	rs12339162	1.05 (0.95-1.17)	0.318799	0.9468	log-additive
TEK	rs12552985	0.98 (0.88-1.10)	0.758324	0.9786	log-additive
TEK	rs2152067	0.94 (0.82-1.06)	0.311381	0.9468	log-additive
TEK	rs2273715	0.91 (0.79-1.05)	0.201596	0.9468	log-additive
TEK	rs3861014	1.00 (0.85-1.18)	0.977717	0.9929	log-additive
TEK	rs558897	1.05 (0.95-1.16)	0.366992	0.9468	log-additive
TEK	rs599312	0.97 (0.86-1.10)	0.669596	0.9728	log-additive
TEK	rs618987	0.95 (0.85-1.06)	0.366909	0.9468	log-additive
TEK	rs633903	0.94 (0.84-1.06)	0.319856	0.9468	log-additive
TEK	rs7040866	0.98 (0.87-1.10)	0.699412	0.9761	log-additive
TEK	rs7854048	0.98 (0.86-1.13)	0.818532	0.9786	log-additive
TEK	rs1334811	1.10 (0.86-1.40)	0.455	candidate	log-additive
TEK	rs682632	0.97 (0.75-1.24)	0.806	candidate	log-additive
TIE1	rs1098182	0.92 (0.76-1.10)	0.36568	0.9468	log-additive
TIE1	rs1198979	1.04 (0.90-1.21)	0.586187	0.9468	log-additive
TIE1	rs1556581	0.99 (0.90-1.11)	0.920394	0.9797	log-additive
TIE1	rs2282225	0.98 (0.89-1.08)	0.694865	0.9761	log-additive
TIE1	rs3806402	1.03 (0.88-1.21)	0.717573	0.9761	log-additive
VEGFA	rs3025010	1.04 (0.94-1.16)	0.447618	0.9468	log-additive
VEGFA	rs3025030	1.01 (0.87-1.17)	0.889706	0.9786	log-additive
VEGFA	rs2010963	0.97 (0.87-1.08)	0.591415	candidate	log-additive
VEGFA	rs699947	1.02 (0.92-1.13)	0.70689	candidate	log-additive
VEGFB	rs11231727	1.03 (0.93-1.14)	0.547142	0.9468	log-additive
VEGFB	rs12798333	1.02 (0.89-1.17)	0.747952	0.9761	log-additive
VEGFB	rs594942	1.01 (0.91-1.13)	0.827706	0.9786	log-additive
VEGFC	rs1485766	0.97 (0.87-1.07)	0.504684	0.9468	log-additive
VEGFC	rs17651713	1.26 (1.06-1.49)	0.00794532	0.7553	log-additive
VEGFC	rs17697515	1.20 (0.98-1.47)	0.0774451	0.9468	dominant
VEGFC	rs2333496	1.09 (0.98-1.22)	0.123452	0.9468	log-additive
VEGFC	rs3775194	0.96 (0.87-1.07)	0.455987	0.9468	log-additive
VEGFC	rs4557213	1.06 (0.88-1.29)	0.525524	0.9468	dominant
VEGFC	rs6828869	1.03 (0.93-1.14)	0.590242	0.9468	log-additive
VEGFC	rs7664413	0.99 (0.87-1.12)	0.871147	0.9786	log-additive
VEGFC	rs7693545	0.99 (0.88-1.11)	0.875232	0.9786	log-additive
VEGFC	rs9654285	0.92 (0.78-1.09)	0.351569	0.9468	log-additive
VHL	rs265318	1.00 (0.85-1.18)	0.989817	0.9929	log-additive
VHL	rs3843008	0.98 (0.84-1.15)	0.834423	0.9786	log-additive
VHL	rs713024	1.07 (0.91-1.25)	0.419745	0.9468	log-additive
VHL	rs779805	1.06 (0.95-1.19)	0.278145	0.9468	log-additive
1	Adjusted for age, sex, alcohol consumption, BMI, family history of CRC, education, prior colonoscopy, diabetes, regular smoking, NSAID use, red meat consumption
