# Supplementary material for: Polymorphisms in the Angiogenesis-Related Genes EFNB2, MMP2 and JAG1 Are Associated with Survival of Colorectal Cancer Patients
Source: Int J Mol Sci. 2020 Jul 29;21(15):5395. doi: 10.3390/ijms21155395 (PMC7432124; doi:10.3390/ijms21155395)
Supplement: Supplementary file 1 [file ijms-21-05395-s001.zip › Supplement/EFNB2, MMP2 and JAG1 Supplementary Table S3 OS.xls]

## Sheet: Tabelle1
Scherer, et al. Angiogenesis-related genes and colorectal cancer
Supplementary Table 3: Associations of genetic variants in angiogenesis-related genes with overall survival of CRC patients
Gene	SNP	HR (95%-CI)1	p	FDR (q)	Genetic model
AKT1	rs1130214	1.04 (0.91-1.19)	0.5944769056	0.9253	log-additive
AKT1	rs2494738	0.95 (0.74-1.23)	0.7055305237	0.9253	dom
AKT1	rs2494750	1.17 (0.91-1.50)	0.2243996897	0.6899	dom
AKT1	rs2498802	1.02 (0.90-1.15)	0.7755336828	0.9393	log-additive
ANGPT1	rs10086336	1.03 (0.91-1.17)	0.5945446771	0.9253	log-additive
ANGPT1	rs10096335	0.98 (0.87-1.11)	0.759986938	0.9348	log-additive
ANGPT1	rs10216767	1.03 (0.90-1.17)	0.6626467911	0.9253	log-additive
ANGPT1	rs10955445	1.02 (0.87-1.19)	0.8539888571	0.971	log-additive
ANGPT1	rs11777978	1.00 (0.87-1.14)	0.9821750218	0.9996	log-additive
ANGPT1	rs11785702	0.78 (0.62-0.98)	0.0363890847	0.3786	dom
ANGPT1	rs1283652	1.01 (0.86-1.18)	0.9298521113	0.9839	log-additive
ANGPT1	rs1283658	0.83 (0.66-1.05)	0.1190068397	0.6058	dom
ANGPT1	rs1283666	1.13 (0.97-1.33)	0.1183521331	0.6058	log-additive
ANGPT1	rs1283688	0.88 (0.77-1.00)	0.0471390779	0.4194	log-additive
ANGPT1	rs1283698	1.14 (0.89-1.45)	0.2996488057	0.7491	dom
ANGPT1	rs13255500	0.78 (0.64-0.97)	0.0218770465	0.312	dom
ANGPT1	rs13263947	0.80 (0.63-1.02)	0.0752818621	0.518	dom
ANGPT1	rs13273578	0.91 (0.78-1.05)	0.1891214514	0.6501	log-additive
ANGPT1	rs1433166	0.98 (0.86-1.11)	0.7176515411	0.9253	log-additive
ANGPT1	rs1433172	1.07 (0.95-1.21)	0.2772193776	0.7394	log-additive
ANGPT1	rs1433175	1.01 (0.88-1.15)	0.9225436278	0.9839	log-additive
ANGPT1	rs1433192	0.81 (0.70-0.95)	0.0093902244	0.1643	log-additive
ANGPT1	rs1433194	0.71 (0.52-0.97)	0.0306399486	0.3596	dom
ANGPT1	rs1672168	1.11 (0.92-1.33)	0.290834022	0.7465	log-additive
ANGPT1	rs1672191	0.84 (0.71-0.99)	0.0341296295	0.365	log-additive
ANGPT1	rs16876090	0.83 (0.66-1.05)	0.1194300018	0.6058	dom
ANGPT1	rs2195989	1.00 (0.87-1.15)	0.9979174177	0.9996	log-additive
ANGPT1	rs2445364	1.12 (0.99-1.27)	0.0790285891	0.518	log-additive
ANGPT1	rs2514857	0.90 (0.80-1.02)	0.1035259845	0.5861	log-additive
ANGPT1	rs2514861	1.00 (0.87-1.15)	0.9930590923	0.9996	log-additive
ANGPT1	rs2514878	0.96 (0.85-1.09)	0.5513110706	0.9021	log-additive
ANGPT1	rs2514882	0.96 (0.78-1.18)	0.6936814676	0.9253	dom
ANGPT1	rs2916084	0.99 (0.87-1.13)	0.9138956158	0.982	log-additive
ANGPT1	rs2916085	0.95 (0.80-1.13)	0.5334359421	0.9021	log-additive
ANGPT1	rs4133395	1.05 (0.93-1.20)	0.4162760622	0.8548	log-additive
ANGPT1	rs41466146	1.03 (0.91-1.18)	0.6060893676	0.9253	log-additive
ANGPT1	rs4354281	0.93 (0.78-1.12)	0.4572507169	0.8668	log-additive
ANGPT1	rs6992337	1.01 (0.87-1.18)	0.8607026486	0.971	log-additive
ANGPT1	rs7817012	1.04 (0.89-1.21)	0.6244013373	0.9253	log-additive
ANGPT1	rs951759	1.02 (0.89-1.16)	0.810033125	0.945	log-additive
ANGPT2	rs10092206	1.12 (0.98-1.27)	0.0860417387	0.5358	log-additive
ANGPT2	rs12547077	0.91 (0.75-1.12)	0.3889231869	0.8273	dom
ANGPT2	rs17077465	1.10 (0.93-1.30)	0.2461856258	0.6997	log-additive
ANGPT2	rs17623064	1.06 (0.93-1.21)	0.4112776332	0.8548	log-additive
ANGPT2	rs1823375	1.02 (0.90-1.16)	0.7532818954	0.9321	log-additive
ANGPT2	rs2122279	1.12 (0.98-1.27)	0.0937532577	0.564	log-additive
ANGPT2	rs2442553	0.82 (0.66-1.00)	0.0509617442	0.436	dom
ANGPT2	rs2442591	1.08 (0.86-1.36)	0.5191394573	0.8986	dom
ANGPT2	rs2442600	1.00 (0.89-1.13)	0.963299241	0.9925	log-additive
ANGPT2	rs2442632	1.02 (0.90-1.16)	0.7307508285	0.9285	log-additive
ANGPT2	rs2515445	0.97 (0.73-1.27)	0.8007693645	0.9428	dom
ANGPT2	rs2515464	1.01 (0.88-1.15)	0.9164048929	0.982	log-additive
ANGPT2	rs2515477	0.92 (0.76-1.12)	0.4046111223	0.8466	dom
ANGPT2	rs2515486	0.91 (0.77-1.07)	0.270798816	0.7394	log-additive
ANGPT2	rs2920674	0.94 (0.80-1.10)	0.4334206275	0.8613	log-additive
ANGPT2	rs2920677	1.01 (0.89-1.16)	0.8602084679	0.971	log-additive
ANGPT2	rs2922889	0.93 (0.81-1.07)	0.3196060026	0.7739	log-additive
ANGPT2	rs2959813	0.85 (0.66-1.09)	0.2037343652	0.6591	dom
ANGPT2	rs3020210	1.04 (0.92-1.19)	0.5120861043	0.8986	log-additive
ANGPT2	rs7013006	0.85 (0.65-1.11)	0.2329511442	0.6899	dom
ANGPT2	rs7825407	0.93 (0.81-1.07)	0.3146512792	0.7667	log-additive
ANGPT2	rs7835591	0.99 (0.78-1.25)	0.9352339905	0.9839	dom
DKK4	rs2272732	1.15 (0.94-1.41)	0.1877087961	0.6501	dom
DKK4	rs2073665	1.07 (0.84-1.36)	0.567371821	candidate	dom
DLL1	rs1028488	0.90 (0.80-1.02)	0.0959553314	0.5684	log-additive
DLL1	rs1033583	0.91 (0.80-1.04)	0.16213532	0.6501	log-additive
DLL1	rs2738820	0.94 (0.83-1.07)	0.3578337174	0.8112	log-additive
DLL1	rs4710780	1.04 (0.92-1.17)	0.5453222259	0.9021	log-additive
DLL1	rs4710783	1.00 (0.89-1.13)	0.9996496634	0.9996	log-additive
DLL1	rs7755547	1.03 (0.90-1.18)	0.6464346615	0.9253	log-additive
DLL1	rs9348305	1.00 (0.86-1.17)	0.9990832305	0.9996	log-additive
DLL1	rs9348306	0.98 (0.78-1.23)	0.8649798758	0.971	dom
DLL1	rs9348307	0.83 (0.67-1.02)	0.0779998603	0.518	dom
DLL1	rs9366197	0.94 (0.83-1.07)	0.3725469394	0.8242	log-additive
DLL1	rs9366198	0.83 (0.71-0.98)	0.0283277299	0.3596	log-additive
DLL1	rs9460103	0.93 (0.83-1.06)	0.2752500134	0.7394	log-additive
DLL4	rs4924515	0.97 (0.86-1.09)	0.6131213842	0.9253	log-additive
EFNB2	rs10508176	1.20 (0.92-1.56)	0.1817200498	0.6501	dom
EFNB2	rs12868314	1.14 (0.97-1.35)	0.1201539051	0.6058	log-additive
EFNB2	rs17524854	1.13 (0.99-1.29)	0.065993317	0.5081	log-additive
EFNB2	rs2057408	1.35 (1.14-1.62)	0.000772517	0.0425	dom
EFNB2	rs2391333	0.77 (0.68-0.87)	0.0000394247	0.0076	log-additive
EFNB2	rs2391336	1.21 (1.08-1.37)	0.0017557401	0.0615	log-additive
EFNB2	rs2391337	1.20 (1.02-1.41)	0.0322449618	0.3596	log-additive
EFNB2	rs2391340	1.06 (0.94-1.19)	0.3772855724	0.8242	log-additive
EFNB2	rs2893262	1.11 (0.96-1.28)	0.1527185821	0.6501	log-additive
EFNB2	rs3783057	1.17 (1.03-1.34)	0.0177855569	0.2739	log-additive
EFNB2	rs3818377	0.91 (0.78-1.06)	0.2163698068	0.6828	log-additive
EFNB2	rs4399422	1.21 (1.07-1.37)	0.0023867291	0.0679	log-additive
EFNB2	rs8000078	0.96 (0.85-1.08)	0.521786492	0.8986	log-additive
EFNB2	rs8001826	1.06 (0.87-1.29)	0.5396505136	0.9021	dom
EFNB2	rs9514544	1.21 (1.07-1.36)	0.0026454514	0.0679	log-additive
EFNB2	rs9514545	1.16 (1.01-1.33)	0.038585908	0.386	log-additive
EFNB2	rs9520087	1.24 (1.10-1.40)	0.0006432506	0.0413	log-additive
EFNB2	rs9520088	1.37 (1.15-1.62)	0.0002983759	0.033	dom
EFNB2	rs9520090	1.29 (1.15-1.46)	0.0000272275	0.0076	log-additive
EFNB2	rs9520094	1.19 (1.05-1.35)	0.0070870002	0.1299	log-additive
EPHB4	rs314324	0.92 (0.80-1.05)	0.1984093003	0.6586	log-additive
EPHB4	rs314339	1.11 (0.98-1.26)	0.1010700804	0.5861	log-additive
EPHB4	rs314358	1.07 (0.95-1.22)	0.2597492977	0.7194	log-additive
EPHB4	rs3847060	1.19 (0.94-1.50)	0.1569571229	0.6501	dom
ETS1	rs10893873	1.03 (0.89-1.20)	0.6762380807	0.9253	log-additive
ETS1	rs10893877	1.07 (0.95-1.21)	0.2471608513	0.6997	log-additive
ETS1	rs10893879	0.88 (0.78-1.00)	0.0468104382	0.4194	log-additive
ETS1	rs10893883	1.00 (0.85-1.16)	0.9578169497	0.9925	log-additive
ETS1	rs11221320	1.01 (0.89-1.14)	0.886907176	0.9784	log-additive
ETS1	rs11221322	0.97 (0.82-1.15)	0.7162585618	0.9253	log-additive
ETS1	rs11221323	1.09 (0.96-1.24)	0.1948608901	0.6581	log-additive
ETS1	rs11221332	0.89 (0.77-1.03)	0.11795126	0.6058	log-additive
ETS1	rs11600746	0.90 (0.75-1.09)	0.2787895845	0.7394	dom
ETS1	rs11606009	0.99 (0.82-1.19)	0.8768260226	0.9719	log-additive
ETS1	rs11819995	0.91 (0.79-1.05)	0.2118623183	0.6797	log-additive
ETS1	rs12362014	1.01 (0.86-1.19)	0.8736375825	0.9719	log-additive
ETS1	rs12575164	1.04 (0.89-1.21)	0.6561179824	0.9253	log-additive
ETS1	rs4369416	1.07 (0.93-1.23)	0.3259733045	0.7747	log-additive
ETS1	rs4612820	1.05 (0.92-1.19)	0.4849026281	0.8765	log-additive
ETS1	rs4936050	0.81 (0.67-0.98)	0.032025175	0.3596	dom
ETS1	rs4937331	0.91 (0.80-1.04)	0.1545395861	0.6501	log-additive
ETS1	rs4937337	1.01 (0.89-1.15)	0.867629296	0.971	log-additive
ETS1	rs4937338	0.86 (0.68-1.07)	0.1773951688	0.6501	dom
ETS1	rs7101513	1.13 (0.99-1.29)	0.0674595872	0.5093	log-additive
ETS1	rs7108562	1.11 (0.98-1.27)	0.1092613348	0.6058	log-additive
ETS1	rs7108992	0.92 (0.81-1.04)	0.1862942887	0.6501	log-additive
ETS1	rs7118744	0.90 (0.79-1.01)	0.0742977849	0.518	log-additive
ETS1	rs7121854	0.95 (0.78-1.17)	0.6563081639	0.9253	dom
ETS1	rs7129690	1.05 (0.89-1.25)	0.5580312605	0.9027	log-additive
ETS1	rs7929911	0.84 (0.72-0.97)	0.0189174421	0.2801	log-additive
ETS1	rs8181551	1.20 (1.07-1.36)	0.0029585028	0.0712	log-additive
ETS1	rs8705	1.10 (0.97-1.26)	0.1444159804	0.6501	log-additive
FGF2	rs1048201	1.04 (0.89-1.21)	0.6587769274	0.9253	log-additive
FGF2	rs11737764	0.85 (0.67-1.08)	0.181749155	0.6501	dom
FGF2	rs11938826	1.05 (0.87-1.27)	0.5945253769	0.9253	dom
FGF2	rs1476214	1.09 (0.97-1.23)	0.1595877797	0.6501	log-additive
FGF2	rs167428	1.01 (0.87-1.16)	0.9169846118	0.982	log-additive
FGF2	rs17006215	1.01 (0.81-1.27)	0.9182773813	0.982	dom
FGF2	rs17407577	1.09 (0.84-1.42)	0.5026618839	0.8959	dom
FGF2	rs17408757	1.08 (0.91-1.28)	0.3786463053	0.8242	log-additive
FGF2	rs1960669	1.05 (0.86-1.28)	0.6398511528	0.9253	dom
FGF2	rs308382	1.12 (0.95-1.31)	0.17916813	0.6501	log-additive
FGF2	rs308420	0.88 (0.69-1.12)	0.2848504577	0.744	dom
FGF2	rs308435	0.95 (0.80-1.12)	0.5386465898	0.9021	log-additive
FGF2	rs308441	1.02 (0.87-1.19)	0.8401869662	0.971	log-additive
FGF2	rs308447	0.99 (0.87-1.12)	0.8608130241	0.971	log-additive
FGF2	rs3789138	1.02 (0.90-1.15)	0.7257953927	0.9253	log-additive
FGF2	rs3804158	1.02 (0.90-1.15)	0.764181559	0.937	log-additive
FGF2	rs6534365	1.08 (0.96-1.23)	0.2036495569	0.6591	log-additive
FGF2	rs9990554	1.11 (0.95-1.30)	0.185528467	0.6501	log-additive
FLT1	rs12858139	1.02 (0.90-1.15)	0.7504113603	0.9321	log-additive
FLT1	rs1555641	1.06 (0.93-1.21)	0.3944060518	0.8343	log-additive
FLT1	rs17537653	1.00 (0.83-1.22)	0.9672365139	0.9925	dom
FLT1	rs17553014	1.00 (0.79-1.27)	0.9826069763	0.9996	dom
FLT1	rs17618342	1.06 (0.91-1.25)	0.4398880319	0.8668	log-additive
FLT1	rs2256849	1.00 (0.83-1.22)	0.9603516384	0.9925	dom
FLT1	rs2387632	0.88 (0.78-1.00)	0.0532408201	0.4456	log-additive
FLT1	rs3751397	1.10 (0.97-1.24)	0.1365925753	0.6375	log-additive
FLT1	rs614820	1.03 (0.91-1.16)	0.6489920471	0.9253	log-additive
FLT1	rs664393	1.11 (0.91-1.36)	0.2965396338	0.7491	dom
FLT1	rs7337610	1.12 (0.98-1.27)	0.08629098	0.5358	log-additive
FLT1	rs7982957	0.88 (0.75-1.03)	0.1023134723	0.5861	log-additive
FLT1	rs7989623	0.92 (0.72-1.17)	0.4780768811	0.8723	dom
FLT1	rs7995976	1.11 (0.96-1.27)	0.1584942736	0.6501	log-additive
FLT1	rs7996030	1.02 (0.88-1.18)	0.7741189177	0.9393	log-additive
FLT1	rs8001784	0.90 (0.77-1.05)	0.1760567496	0.6501	log-additive
FLT1	rs942364	0.90 (0.75-1.09)	0.2860156985	0.744	log-additive
FLT1	rs9513085	1.07 (0.91-1.26)	0.4220700097	0.8552	log-additive
FLT1	rs9513088	1.02 (0.90-1.16)	0.7444907249	0.9321	log-additive
FLT1	rs9513112	1.08 (0.95-1.23)	0.2139332302	0.6807	log-additive
FLT1	rs9554302	0.99 (0.79-1.25)	0.947551038	0.9913	dom
FLT1	rs9943922	1.08 (0.96-1.22)	0.198439254	0.6586	log-additive
FLT4	rs10055319	1.07 (0.91-1.26)	0.3994271566	0.8403	log-additive
FLT4	rs10072977	0.94 (0.79-1.12)	0.4820632897	0.8754	log-additive
FLT4	rs1565818	1.04 (0.84-1.29)	0.7060779137	0.9253	dom
FLT4	rs2242221	1.07 (0.93-1.22)	0.3369730202	0.7929	log-additive
FLT4	rs2290983	0.99 (0.87-1.11)	0.8089290957	0.945	log-additive
FLT4	rs307803	1.16 (1.03-1.31)	0.0158770351	0.2547	log-additive
FLT4	rs307810	0.97 (0.86-1.09)	0.6065394963	0.9253	log-additive
FLT4	rs307814	1.02 (0.90-1.15)	0.7393482509	0.9321	log-additive
FLT4	rs307822	0.92 (0.74-1.14)	0.4339972794	0.8613	dom
FLT4	rs307823	0.85 (0.72-0.99)	0.0391001177	0.386	log-additive
FLT4	rs3797104	0.85 (0.69-1.05)	0.13742752	0.6375	dom
FLT4	rs6879285	1.09 (0.96-1.24)	0.169862102	0.6501	log-additive
FLT4	rs6889643	1.06 (0.93-1.20)	0.3747496752	0.8242	log-additive
HIF1A	rs12888409	0.95 (0.84-1.09)	0.4647433538	0.8668	log-additive
HIF1A	rs1319462	1.03 (0.88-1.21)	0.7012226861	0.9253	log-additive
HIF1A	rs2301108	0.90 (0.72-1.12)	0.3385815758	0.7929	dom
HIF1A	rs2301111	1.00 (0.86-1.16)	0.9639175559	0.9925	log-additive
HIF1A	rs2301113	0.90 (0.78-1.05)	0.1773657756	0.6501	log-additive
HIF1A	rs4899056	0.93 (0.76-1.16)	0.5345311897	0.9021	dom
HIF1A	rs7143626	1.03 (0.90-1.17)	0.6810081334	0.9253	log-additive
ID1	rs6060286	0.99 (0.84-1.17)	0.9127941356	0.982	log-additive
JAG1	rs10485741	0.94 (0.73-1.21)	0.6370178476	0.9253	dom
JAG1	rs11699674	0.94 (0.75-1.19)	0.6098955161	0.9253	dom
JAG1	rs1232605	0.98 (0.87-1.10)	0.7161487181	0.9253	log-additive
JAG1	rs16991867	1.07 (0.83-1.37)	0.6175406546	0.9253	dom
JAG1	rs2143619	0.97 (0.86-1.10)	0.6711790985	0.9253	log-additive
JAG1	rs2179687	0.94 (0.82-1.07)	0.3236531951	0.774	log-additive
JAG1	rs2273060	0.99 (0.88-1.12)	0.9250801063	0.9839	log-additive
JAG1	rs6040062	1.36 (1.15-1.61)	0.0003003613	0.0289	log-additive
JAG1	rs3790159	0.95 (0.85-1.08)	0.4540789917	0.8668	log-additive
JAG1	rs6040050	0.92 (0.81-1.06)	0.2418317496	0.6997	log-additive
JAG1	rs6040069	0.91 (0.78-1.06)	0.2263598632	0.6899	log-additive
JAG1	rs6074164	1.15 (0.98-1.35)	0.0792371189	0.518	log-additive
JAG1	rs6133986	0.93 (0.76-1.13)	0.4545604196	0.8668	dom
JAG1	rs7271215	0.95 (0.76-1.19)	0.6554200229	0.9253	dom
KDR	rs11725581	0.98 (0.83-1.16)	0.8262323512	0.961	log-additive
KDR	rs1380068	1.02 (0.89-1.17)	0.7542905745	0.9321	log-additive
KDR	rs1458831	0.94 (0.76-1.17)	0.5975173335	0.9253	dom
KDR	rs17081840	0.98 (0.87-1.11)	0.7842600973	0.9393	log-additive
KDR	rs17709898	1.00 (0.88-1.13)	0.9660431166	0.9925	log-additive
KDR	rs4516787	0.99 (0.87-1.13)	0.9065856394	0.982	log-additive
KDR	rs7654599	1.00 (0.88-1.13)	0.9693106649	0.9925	log-additive
KDR	rs2305948	1.28 (1.04-1.57)	0.0194954703	candidate	dom
KDR	rs1870377	1.05 (0.91-1.20)	0.5209228685	candidate	log-additive
MAPK1	rs1063311	1.09 (0.97-1.24)	0.151526005	0.6501	log-additive
MAPK1	rs17759598	1.16 (0.96-1.40)	0.1346365908	0.6375	dom
MAPK1	rs1967938	1.17 (0.95-1.44)	0.1428302413	0.6501	dom
MAPK1	rs5999515	0.92 (0.82-1.04)	0.1914121677	0.6522	log-additive
MAPK1	rs8143081	1.14 (1.00-1.30)	0.058358839	0.478	log-additive
MMP2	rs1005912	1.09 (0.96-1.24)	0.175520483	0.6501	log-additive
MMP2	rs11076099	0.96 (0.85-1.08)	0.4974550532	0.8908	log-additive
MMP2	rs11076101	0.86 (0.68-1.10)	0.231166175	0.6899	dom
MMP2	rs11541998	1.13 (0.91-1.39)	0.2731414833	0.7394	dom
MMP2	rs11639960	1.21 (1.07-1.37)	0.0021528398	0.0679	log-additive
MMP2	rs11861520	0.86 (0.70-1.07)	0.1843485705	0.6501	dom
MMP2	rs1561219	1.37 (1.14-1.65)	0.0008993246	0.0432	dom
MMP2	rs17301608	1.25 (1.11-1.41)	0.0002612911	0.0289	log-additive
MMP2	rs1861320	1.04 (0.93-1.17)	0.4701193015	0.8668	log-additive
MMP2	rs2192853	0.96 (0.85-1.08)	0.4884423898	0.8787	log-additive
MMP2	rs2241145	1.23 (1.09-1.38)	0.0005264106	0.0405	log-additive
MMP2	rs243847	0.81 (0.71-0.92)	0.0010092031	0.0432	log-additive
MMP2	rs243849	1.01 (0.86-1.20)	0.8755450957	0.9719	log-additive
MMP2	rs243866	1.14 (0.99-1.31)	0.0793756121	0.518	log-additive
MMP2	rs243867	1.02 (0.89-1.16)	0.7804099679	0.9393	log-additive
MMP9	rs2274755	1.07 (0.88-1.30)	0.5135438742	0.8986	dom
MMP9	rs3918249	0.97 (0.86-1.10)	0.6787245516	0.9253	log-additive
MMP9	rs6073983	0.98 (0.85-1.13)	0.7792642788	0.9393	log-additive
MMP9	rs6094238	1.05 (0.90-1.21)	0.5499047304	0.9021	log-additive
NOTCH4	rs12663103	1.13 (0.87-1.48)	0.3604402431	0.8115	dom
NOTCH4	rs176095	1.07 (0.92-1.25)	0.3473354647	0.8056	log-additive
NOTCH4	rs204989	1.04 (0.89-1.22)	0.5981845262	0.9253	log-additive
NOTCH4	rs204993	1.12 (0.97-1.28)	0.1255364186	0.6196	log-additive
NOTCH4	rs206018	0.94 (0.80-1.11)	0.4595336751	0.8668	log-additive
NOTCH4	rs2071280	1.01 (0.89-1.14)	0.932047692	0.9839	log-additive
NOTCH4	rs3131294	0.93 (0.75-1.14)	0.4753987479	0.8716	dom
NOTCH4	rs3132935	1.04 (0.90-1.20)	0.6298075596	0.9253	log-additive
NOTCH4	rs3132949	1.02 (0.91-1.16)	0.7055494304	0.9253	log-additive
NOTCH4	rs3134798	0.97 (0.85-1.12)	0.7160384301	0.9253	log-additive
NOTCH4	rs3134931	1.03 (0.90-1.17)	0.7074689776	0.9253	log-additive
NOTCH4	rs377763	0.98 (0.84-1.14)	0.7676960673	0.9383	log-additive
NOTCH4	rs404860	1.12 (0.94-1.33)	0.2216290533	0.6881	log-additive
NOTCH4	rs404890	1.04 (0.92-1.17)	0.5553404591	0.9021	log-additive
NOTCH4	rs434841	1.05 (0.92-1.19)	0.4705705768	0.8668	log-additive
NOTCH4	rs444472	1.05 (0.93-1.19)	0.4281470407	0.8585	log-additive
NOTCH4	rs45855	1.04 (0.92-1.18)	0.5432818344	0.9021	log-additive
NOTCH4	rs6457499	1.03 (0.91-1.17)	0.6181852118	0.9253	log-additive
NOTCH4	rs715299	1.03 (0.91-1.18)	0.6179919606	0.9253	log-additive
NOTCH4	rs9267845	1.02 (0.90-1.15)	0.7950608419	0.9414	log-additive
NOTCH4	rs9296012	1.02 (0.87-1.20)	0.7971738399	0.9414	log-additive
NRP1	rs10080	1.05 (0.93-1.19)	0.4218830951	0.8552	log-additive
NRP1	rs10763919	0.99 (0.84-1.15)	0.8534380627	0.971	log-additive
NRP1	rs10763923	1.12 (0.99-1.27)	0.0742176249	0.518	log-additive
NRP1	rs10827228	1.20 (1.07-1.36)	0.0026028596	0.0679	log-additive
NRP1	rs10827234	0.92 (0.75-1.13)	0.4269392657	0.8585	dom
NRP1	rs11598845	1.06 (0.90-1.25)	0.4663410364	0.8668	log-additive
NRP1	rs12257894	0.97 (0.75-1.25)	0.7920006811	0.9414	dom
NRP1	rs12774340	1.16 (0.95-1.40)	0.1367168393	0.6375	dom
NRP1	rs1319013	1.06 (0.94-1.20)	0.3075362855	0.7541	log-additive
NRP1	rs1331324	0.89 (0.79-1.00)	0.0479279215	0.4194	log-additive
NRP1	rs1555319	1.01 (0.90-1.14)	0.8056554663	0.945	log-additive
NRP1	rs1555320	0.99 (0.86-1.13)	0.8784730221	0.9719	log-additive
NRP1	rs1888687	0.93 (0.76-1.13)	0.4580977471	0.8668	dom
NRP1	rs2070296	1.06 (0.88-1.28)	0.5469798698	0.9021	dom
NRP1	rs2243668	1.05 (0.87-1.26)	0.6382225543	0.9253	log-additive
NRP1	rs2254822	1.02 (0.90-1.17)	0.7133609427	0.9253	log-additive
NRP1	rs2273466	1.03 (0.89-1.19)	0.724636169	0.9253	log-additive
NRP1	rs2300951	0.96 (0.84-1.10)	0.5819171602	0.9253	log-additive
NRP1	rs2383988	0.98 (0.87-1.11)	0.785554674	0.9393	log-additive
NRP1	rs2474741	1.05 (0.91-1.21)	0.5228345026	0.8986	log-additive
NRP1	rs2506130	1.06 (0.92-1.21)	0.4453234747	0.8668	log-additive
NRP1	rs2506131	1.06 (0.93-1.20)	0.4173937524	0.8548	log-additive
NRP1	rs2506135	1.02 (0.90-1.17)	0.7186698672	0.9253	log-additive
NRP1	rs2506144	1.07 (0.91-1.26)	0.4145203182	0.8548	log-additive
NRP1	rs2776925	1.19 (1.05-1.35)	0.0052242366	0.1117	log-additive
NRP1	rs2776928	1.29 (1.03-1.61)	0.0234777906	0.3129	dom
NRP1	rs2776934	0.95 (0.80-1.13)	0.5534763414	0.9021	log-additive
NRP1	rs2776940	1.12 (0.96-1.31)	0.1492565432	0.6501	log-additive
NRP1	rs2804492	1.11 (0.98-1.26)	0.085513019	0.5358	log-additive
NRP1	rs2804494	1.08 (0.91-1.27)	0.3816651632	0.8242	log-additive
NRP1	rs2804894	1.03 (0.90-1.18)	0.6677444949	0.9253	log-additive
NRP1	rs3818195	0.94 (0.82-1.08)	0.3831816636	0.8242	log-additive
NRP1	rs4934597	0.81 (0.63-1.05)	0.1132039085	0.6058	dom
NRP1	rs734187	1.03 (0.90-1.18)	0.6869617435	0.9253	log-additive
NRP1	rs7921144	1.10 (0.93-1.30)	0.2451444588	0.6997	log-additive
NRP2	rs15994	1.06 (0.93-1.20)	0.3744836846	0.8242	log-additive
NRP2	rs2058803	1.01 (0.85-1.19)	0.9404949073	0.9866	log-additive
NRP2	rs2241153	0.94 (0.83-1.06)	0.3217685195	0.774	log-additive
NRP2	rs2241155	0.93 (0.82-1.06)	0.303532975	0.7491	log-additive
NRP2	rs2358498	1.09 (0.96-1.23)	0.1731506761	0.6501	log-additive
NRP2	rs3755233	0.99 (0.80-1.23)	0.9353913281	0.9839	dom
NRP2	rs3806577	1.02 (0.90-1.15)	0.7532509292	0.9321	log-additive
NRP2	rs41427346	1.21 (1.06-1.37)	0.0038128008	0.0863	log-additive
NRP2	rs6711044	1.01 (0.90-1.15)	0.8352393423	0.9686	log-additive
NRP2	rs6756429	1.10 (0.97-1.25)	0.1211687467	0.6058	log-additive
NRP2	rs849521	0.91 (0.80-1.04)	0.156215491	0.6501	log-additive
NRP2	rs849535	1.14 (0.87-1.48)	0.3398038546	0.7929	dom
NRP2	rs849543	1.17 (1.03-1.32)	0.0129990539	0.2176	log-additive
NRP2	rs849555	1.14 (1.01-1.28)	0.040337688	0.3883	log-additive
NRP2	rs867344	0.97 (0.85-1.10)	0.6319865585	0.9253	log-additive
NRP2	rs868196	1.10 (0.97-1.25)	0.1208153885	0.6058	log-additive
PDGFA	rs1129403	1.06 (0.93-1.21)	0.3580483528	0.8112	log-additive
PDGFRB	rs1010101	1.12 (0.99-1.26)	0.074629404	0.518	log-additive
PDGFRB	rs1075846	1.01 (0.89-1.15)	0.8499037347	0.971	log-additive
PDGFRB	rs11740298	1.00 (0.88-1.13)	0.9887915482	0.9996	log-additive
PDGFRB	rs11740355	1.12 (0.90-1.38)	0.3023917128	0.7491	dom
PDGFRB	rs11740840	0.86 (0.69-1.07)	0.1776187021	0.6501	dom
PDGFRB	rs11743387	0.93 (0.76-1.13)	0.4602746473	0.8668	dom
PDGFRB	rs11748255	1.04 (0.91-1.17)	0.5792995289	0.9253	log-additive
PDGFRB	rs11749913	0.89 (0.78-1.01)	0.0658898253	0.5081	log-additive
PDGFRB	rs13171150	0.86 (0.74-0.99)	0.0424033014	0.3982	log-additive
PDGFRB	rs17708574	0.96 (0.77-1.19)	0.6936439749	0.9253	dom
PDGFRB	rs17798680	0.97 (0.79-1.20)	0.7821932406	0.9393	dom
PDGFRB	rs2342256	1.33 (1.09-1.63)	0.0060783634	0.1232	dom
PDGFRB	rs246390	0.95 (0.85-1.08)	0.4451150497	0.8668	log-additive
PDGFRB	rs246392	0.97 (0.86-1.10)	0.6668352514	0.9253	log-additive
PDGFRB	rs3733678	1.30 (1.02-1.66)	0.0326885564	0.3596	dom
PDGFRB	rs3776081	0.96 (0.84-1.09)	0.515207735	0.8986	log-additive
PDGFRB	rs3776082	0.96 (0.86-1.08)	0.5428382169	0.9021	log-additive
PDGFRB	rs3816018	0.91 (0.81-1.03)	0.1514468936	0.6501	log-additive
PDGFRB	rs4362932	1.10 (0.96-1.26)	0.1632531182	0.6501	log-additive
PDGFRB	rs6874642	1.04 (0.89-1.21)	0.6570648819	0.9253	log-additive
PDGFRB	rs6892909	0.92 (0.68-1.24)	0.5673157826	0.9139	dom
PDGFRB	rs6894617	0.92 (0.80-1.06)	0.2719760798	0.7394	log-additive
PDGFRB	rs740751	0.86 (0.76-0.98)	0.0235673567	0.3129	log-additive
PDGFRB	rs7727195	0.98 (0.84-1.14)	0.7950023016	0.9414	log-additive
PDGFRB	rs919751	1.09 (0.96-1.24)	0.1684412199	0.6501	log-additive
PGF	rs174994	1.00 (0.88-1.13)	0.9921830703	0.9996	log-additive
PGF	rs2268615	0.94 (0.83-1.07)	0.3536657608	0.8112	log-additive
PGF	rs6574201	1.00 (0.88-1.13)	0.9904109995	0.9996	log-additive
PGF	rs8185	0.97 (0.82-1.14)	0.6910640784	0.9253	log-additive
PGF	rs880949	0.96 (0.85-1.09)	0.5337785836	0.9021	log-additive
PIK3CA	rs13082485	1.13 (0.92-1.40)	0.2424411176	0.6997	dom
PIK3CA	rs1607237	0.92 (0.81-1.05)	0.2277722388	0.6899	log-additive
PIK3CA	rs2677760	0.95 (0.84-1.08)	0.4520465525	0.8668	log-additive
PIK3CA	rs2677770	1.08 (0.94-1.24)	0.2803954939	0.7394	log-additive
PIK3CA	rs3729674	0.91 (0.78-1.07)	0.2544652345	0.7099	log-additive
PIK3CA	rs3729680	1.12 (0.87-1.45)	0.3695057326	candidate	dom
PIK3CG	rs11976223	0.97 (0.86-1.10)	0.6408298589	0.9253	log-additive
PIK3CG	rs12705393	1.01 (0.88-1.15)	0.8948305746	0.9793	log-additive
PIK3CG	rs2230460	0.96 (0.77-1.19)	0.685728073	0.9253	dom
PIK3CG	rs6466135	1.10 (0.95-1.26)	0.2020410418	0.6591	log-additive
PIK3CG	rs849404	1.11 (0.89-1.39)	0.35817563	0.8112	dom
TEK	rs10738763	1.08 (0.93-1.26)	0.2903156697	0.7465	log-additive
TEK	rs10812541	0.88 (0.67-1.17)	0.381257829	0.8242	dom
TEK	rs12339162	1.03 (0.91-1.17)	0.6145877367	0.9253	log-additive
TEK	rs12552985	1.02 (0.90-1.17)	0.7245879694	0.9253	log-additive
TEK	rs2152067	1.09 (0.94-1.27)	0.23905225	0.6997	log-additive
TEK	rs2273715	1.06 (0.89-1.25)	0.5194217003	0.8986	log-additive
TEK	rs3861014	1.01 (0.84-1.21)	0.8976644754	0.9793	log-additive
TEK	rs558897	1.02 (0.91-1.15)	0.7139541266	0.9253	log-additive
TEK	rs599312	0.89 (0.76-1.04)	0.1306367799	0.6366	log-additive
TEK	rs618987	1.08 (0.95-1.23)	0.2541134734	0.7099	log-additive
TEK	rs633903	0.97 (0.84-1.12)	0.6698226535	0.9253	log-additive
TEK	rs7040866	0.98 (0.85-1.12)	0.7364145356	0.9321	log-additive
TEK	rs7854048	0.90 (0.76-1.07)	0.2300794653	0.6899	log-additive
TEK	rs1334811	0.87 (0.64-1.17)	0.342	candidate	log-additive
TEK	rs682632	1.04 (0.78-1.39)	0.799	candidate	log-additive
TIE1	rs1098182	1.29 (1.03-1.63)	0.0294037845	0.3596	dom
TIE1	rs1198979	1.04 (0.85-1.27)	0.7013900701	0.9253	dom
TIE1	rs1556581	1.01 (0.89-1.15)	0.8671787527	0.971	log-additive
TIE1	rs2282225	0.98 (0.86-1.10)	0.696775217	0.9253	log-additive
TIE1	rs3806402	1.01 (0.82-1.25)	0.9004189884	0.9793	dom
VEGFA	rs3025010	1.12 (0.99-1.27)	0.0608363754	0.488	log-additive
VEGFA	rs3025030	1.04 (0.85-1.26)	0.7247484883	0.9253	dom
VEGFA	rs2010963	0.99 (0.87-1.12)	0.8790854789	candidate	log-additive
VEGFA	rs699947	1.05 (0.94-1.19)	0.3859735826	candidate	log-additive
VEGFB	rs11231727	0.99 (0.88-1.12)	0.865066493	0.971	log-additive
VEGFB	rs12798333	1.16 (0.98-1.36)	0.088949585	0.5436	log-additive
VEGFB	rs594942	1.06 (0.93-1.20)	0.3870081025	0.8273	log-additive
VEGFC	rs1485766	0.96 (0.85-1.08)	0.5118998252	0.8986	log-additive
VEGFC	rs17651713	1.11 (0.91-1.36)	0.2959171928	0.7491	dom
VEGFC	rs17697515	0.98 (0.78-1.24)	0.8932486035	0.9793	dom
VEGFC	rs2333496	1.09 (0.95-1.25)	0.220539888	0.6881	log-additive
VEGFC	rs3775194	0.97 (0.86-1.11)	0.6770089288	0.9253	log-additive
VEGFC	rs4557213	0.99 (0.79-1.23)	0.8991815518	0.9793	dom
VEGFC	rs6828869	1.07 (0.94-1.21)	0.3003006439	0.7491	log-additive
VEGFC	rs7664413	1.06 (0.91-1.23)	0.4648900272	0.8668	log-additive
VEGFC	rs7693545	0.99 (0.86-1.13)	0.8491150885	0.971	log-additive
VEGFC	rs9654285	0.97 (0.78-1.20)	0.7553299538	0.9321	dom
VHL	rs265318	0.99 (0.83-1.20)	0.953692684	0.9925	log-additive
VHL	rs3843008	0.94 (0.77-1.16)	0.5822210792	0.9253	dom
VHL	rs713024	1.04 (0.88-1.23)	0.6436072687	0.9253	log-additive
VHL	rs779805	1.02 (0.90-1.16)	0.746779788	0.9321	log-additive
1	Adjusted for age, sex, stage, tmor grade, current BMI, alcohol consumption
