# Supplementary material for: Polymorphisms in the Angiogenesis-Related Genes EFNB2, MMP2 and JAG1 Are Associated with Survival of Colorectal Cancer Patients
Source: Int J Mol Sci. 2020 Jul 29;21(15):5395. doi: 10.3390/ijms21155395 (PMC7432124; doi:10.3390/ijms21155395)
Supplement: Supplementary file 1 [file ijms-21-05395-s001.zip › Supplement/EFNB2, MMP2 and JAG1 Supplementary Table S4 RFS.xls]

## Sheet: Tabelle1
Scherer, et al. Angiogenesis-related genes and colorectal cancer
Supplementary Table 4: Associations of genetic variants in angiogenesis-related genes with recurrence-free survival of CRC patients
Gene	SNP	HR (95%-CI)	p	FDR (q)	Genetic model
AKT1	rs1130214	1.01 (0.87-1.17)	0.8931367676	0.9721	log-additive
AKT1	rs2494738	1.03 (0.79-1.34)	0.8436889329	0.9671	dom
AKT1	rs2494750	1.34 (1.04-1.73)	0.0247405104	0.754	dom
AKT1	rs2498802	1.02 (0.89-1.16)	0.7946300254	0.9671	log-additive
ANGPT1	rs10086336	1.03 (0.9-1.18)	0.6904275094	0.9525	log-additive
ANGPT1	rs10096335	0.98 (0.86-1.12)	0.8053908833	0.9671	log-additive
ANGPT1	rs10216767	1.01 (0.88-1.16)	0.878633696	0.9671	log-additive
ANGPT1	rs10955445	1.1 (0.93-1.3)	0.2688413354	0.8946	log-additive
ANGPT1	rs11777978	1.01 (0.87-1.16)	0.9410310317	0.9792	log-additive
ANGPT1	rs11785702	0.87 (0.68-1.11)	0.2499309194	0.8946	dom
ANGPT1	rs1283652	0.98 (0.83-1.16)	0.7958713259	0.9671	log-additive
ANGPT1	rs1283658	0.69 (0.53-0.91)	0.0072365019	0.6817	dom
ANGPT1	rs1283666	1.14 (0.96-1.35)	0.1390512429	0.8946	log-additive
ANGPT1	rs1283688	0.9 (0.79-1.04)	0.155270019	0.8946	log-additive
ANGPT1	rs1283698	1.22 (0.95-1.58)	0.1251197097	0.8758	dom
ANGPT1	rs13255500	0.88 (0.71-1.1)	0.2685049269	0.8946	dom
ANGPT1	rs13263947	0.9 (0.7-1.17)	0.445249791	0.9399	dom
ANGPT1	rs13273578	0.95 (0.82-1.11)	0.5173893712	0.9399	log-additive
ANGPT1	rs1433166	0.94 (0.83-1.07)	0.3854080947	0.9399	log-additive
ANGPT1	rs1433172	1.04 (0.91-1.19)	0.530952256	0.9399	log-additive
ANGPT1	rs1433175	0.96 (0.83-1.1)	0.5268300434	0.9399	log-additive
ANGPT1	rs1433192	0.95 (0.81-1.12)	0.5462750296	0.9399	log-additive
ANGPT1	rs1433194	0.87 (0.63-1.19)	0.376733227	0.9399	dom
ANGPT1	rs1672168	1.17 (0.96-1.42)	0.1125186364	0.8694	log-additive
ANGPT1	rs1672191	0.8 (0.66-0.95)	0.0122918114	0.6817	log-additive
ANGPT1	rs16876090	0.95 (0.74-1.22)	0.6779490336	0.9525	dom
ANGPT1	rs2195989	1.05 (0.9-1.22)	0.5329118358	0.9399	log-additive
ANGPT1	rs2445364	1.18 (1.04-1.35)	0.0133967841	0.6817	log-additive
ANGPT1	rs2514857	0.94 (0.82-1.07)	0.3336989384	0.9167	log-additive
ANGPT1	rs2514861	1.08 (0.93-1.24)	0.3044566675	0.9167	log-additive
ANGPT1	rs2514878	1.02 (0.89-1.16)	0.7997231662	0.9671	log-additive
ANGPT1	rs2514882	0.91 (0.75-1.1)	0.3282831675	0.9167	log-additive
ANGPT1	rs2916084	0.95 (0.83-1.09)	0.4748959503	0.9399	log-additive
ANGPT1	rs2916085	0.85 (0.69-1.05)	0.1247882561	0.8758	dom
ANGPT1	rs4133395	1.05 (0.91-1.2)	0.5033782153	0.9399	log-additive
ANGPT1	rs41466146	1 (0.87-1.15)	0.9859281372	0.9893	log-additive
ANGPT1	rs4354281	0.9 (0.74-1.08)	0.2645940587	0.8946	log-additive
ANGPT1	rs6992337	0.98 (0.83-1.16)	0.8335458085	0.9671	log-additive
ANGPT1	rs7817012	1.09 (0.93-1.27)	0.3124389227	0.9167	log-additive
ANGPT1	rs951759	0.98 (0.86-1.13)	0.8201247346	0.9671	log-additive
ANGPT2	rs10092206	1.02 (0.89-1.16)	0.8066498063	0.9671	log-additive
ANGPT2	rs12547077	1.01 (0.82-1.25)	0.9041291122	0.9775	dom
ANGPT2	rs17077465	0.98 (0.82-1.17)	0.8485281175	0.9671	log-additive
ANGPT2	rs17623064	1.02 (0.88-1.17)	0.8394718924	0.9671	log-additive
ANGPT2	rs1823375	0.99 (0.86-1.13)	0.862661671	0.9671	log-additive
ANGPT2	rs2122279	1.08 (0.94-1.24)	0.2834763016	0.8946	log-additive
ANGPT2	rs2442553	0.84 (0.68-1.04)	0.1180604898	0.8694	dom
ANGPT2	rs2442591	1.02 (0.8-1.29)	0.8829867167	0.9685	dom
ANGPT2	rs2442600	0.99 (0.87-1.13)	0.8643253738	0.9671	log-additive
ANGPT2	rs2442632	1.07 (0.94-1.23)	0.3131564638	0.9167	log-additive
ANGPT2	rs2515445	0.97 (0.73-1.29)	0.8362285598	0.9671	dom
ANGPT2	rs2515464	0.97 (0.84-1.11)	0.6626740199	0.9525	log-additive
ANGPT2	rs2515477	0.94 (0.76-1.17)	0.5888861516	0.943	dom
ANGPT2	rs2515486	1.01 (0.85-1.2)	0.876137765	0.9671	log-additive
ANGPT2	rs2920674	0.89 (0.75-1.05)	0.1644176819	0.8946	log-additive
ANGPT2	rs2920677	0.98 (0.85-1.13)	0.7747712186	0.9671	log-additive
ANGPT2	rs2922889	0.96 (0.83-1.12)	0.611922387	0.943	log-additive
ANGPT2	rs2959813	0.91 (0.7-1.2)	0.524227583	0.9399	dom
ANGPT2	rs3020210	1.1 (0.96-1.26)	0.1731423529	0.8946	log-additive
ANGPT2	rs7013006	0.9 (0.67-1.21)	0.4904108401	0.9399	dom
ANGPT2	rs7825407	0.94 (0.81-1.09)	0.4284015777	0.9399	log-additive
ANGPT2	rs7835591	0.99 (0.76-1.27)	0.9142988822	0.9775	dom
DKK4	rs2073665	1.23 (0.97-1.57)	0.0929625279	candidate	dom
DKK4	rs2272732	1.19 (0.96-1.47)	0.1150645461	0.8694	dom
DLL1	rs1028488	0.96 (0.85-1.09)	0.5567418385	0.9399	log-additive
DLL1	rs1033583	0.95 (0.82-1.09)	0.4385527761	0.9399	log-additive
DLL1	rs2738820	0.98 (0.85-1.12)	0.7372544195	0.9671	log-additive
DLL1	rs4710780	0.99 (0.87-1.12)	0.8396963701	0.9671	log-additive
DLL1	rs4710783	1.03 (0.91-1.18)	0.6070573585	0.943	log-additive
DLL1	rs7755547	1.05 (0.91-1.22)	0.5233009982	0.9399	log-additive
DLL1	rs9348305	0.96 (0.81-1.14)	0.6450598492	0.9525	log-additive
DLL1	rs9348306	0.98 (0.77-1.24)	0.8652158805	0.9671	dom
DLL1	rs9348307	0.95 (0.76-1.18)	0.6360648335	0.9492	dom
DLL1	rs9366197	1 (0.87-1.14)	0.9525522813	0.9832	log-additive
DLL1	rs9366198	0.99 (0.84-1.17)	0.9191091548	0.9775	log-additive
DLL1	rs9460103	0.98 (0.86-1.12)	0.7728192981	0.9671	log-additive
DLL4	rs4924515	0.95 (0.84-1.09)	0.4734952664	0.9399	log-additive
EFNB2	rs10508176	1.1 (0.83-1.45)	0.5192641442	0.9399	dom
EFNB2	rs12868314	1.07 (0.88-1.29)	0.5030275153	0.9399	log-additive
EFNB2	rs17524854	1.08 (0.93-1.24)	0.3203918714	0.9167	log-additive
EFNB2	rs2057408	1.13 (0.99-1.29)	0.0700000432	0.8694	log-additive
EFNB2	rs2391333	0.85 (0.74-0.97)	0.0170218142	0.7282	log-additive
EFNB2	rs2391336	1.18 (1.03-1.35)	0.0141656839	0.6817	log-additive
EFNB2	rs2391337	1.15 (0.94-1.4)	0.174131434	0.8946	dom
EFNB2	rs2391340	0.98 (0.86-1.11)	0.7074237855	0.9606	log-additive
EFNB2	rs2893262	1.08 (0.93-1.26)	0.3095442528	0.9167	log-additive
EFNB2	rs3783057	1.09 (0.95-1.26)	0.2146711727	0.8946	log-additive
EFNB2	rs3818377	0.96 (0.82-1.12)	0.5752540651	0.9424	log-additive
EFNB2	rs4399422	1.11 (0.97-1.27)	0.1307858467	0.8946	log-additive
EFNB2	rs8000078	1.01 (0.89-1.15)	0.8467587088	0.9671	log-additive
EFNB2	rs8001826	1.01 (0.82-1.25)	0.9175397618	0.9775	dom
EFNB2	rs9514544	1.14 (1-1.3)	0.0586314158	0.8694	log-additive
EFNB2	rs9514545	1.15 (0.99-1.33)	0.0633791715	0.8694	log-additive
EFNB2	rs9520087	1.15 (1-1.31)	0.044664761	0.8564	log-additive
EFNB2	rs9520088	1.15 (0.99-1.33)	0.066704475	0.8694	log-additive
EFNB2	rs9520090	1.2 (1.06-1.37)	0.0049203125	0.6817	log-additive
EFNB2	rs9520094	1.07 (0.93-1.23)	0.3244840602	0.9167	log-additive
EPHB4	rs314324	0.94 (0.81-1.08)	0.3691110281	0.9399	log-additive
EPHB4	rs314339	1.04 (0.91-1.19)	0.5520013164	0.9399	log-additive
EPHB4	rs314358	1 (0.88-1.14)	0.9767803793	0.988	log-additive
EPHB4	rs3847060	1.15 (0.9-1.48)	0.2620346176	0.8946	dom
ETS1	rs10893873	1.02 (0.87-1.2)	0.7673730346	0.9671	log-additive
ETS1	rs10893877	1.1 (0.96-1.26)	0.1561727653	0.8946	log-additive
ETS1	rs10893879	0.92 (0.81-1.05)	0.2245410269	0.8946	log-additive
ETS1	rs10893883	1.05 (0.89-1.24)	0.5583913877	0.9399	log-additive
ETS1	rs11221320	1.03 (0.9-1.18)	0.6601212769	0.9525	log-additive
ETS1	rs11221322	1 (0.82-1.22)	0.9733414812	0.988	dom
ETS1	rs11221323	1.06 (0.92-1.22)	0.4099936209	0.9399	log-additive
ETS1	rs11221332	0.91 (0.78-1.06)	0.22093213	0.8946	log-additive
ETS1	rs11600746	0.85 (0.7-1.04)	0.1196785496	0.8694	dom
ETS1	rs11606009	1.06 (0.87-1.3)	0.5387301766	0.9399	log-additive
ETS1	rs11819995	1 (0.86-1.17)	0.9867141436	0.9893	log-additive
ETS1	rs12362014	1.04 (0.87-1.23)	0.6868605443	0.9525	log-additive
ETS1	rs12575164	1.02 (0.87-1.2)	0.8061223151	0.9671	log-additive
ETS1	rs4369416	1.05 (0.9-1.22)	0.5409615381	0.9399	log-additive
ETS1	rs4612820	1.04 (0.91-1.19)	0.5590637935	0.9399	log-additive
ETS1	rs4936050	0.83 (0.67-1.01)	0.0655826144	0.8694	dom
ETS1	rs4937331	0.92 (0.8-1.06)	0.2457504345	0.8946	log-additive
ETS1	rs4937337	1.02 (0.89-1.17)	0.7557896669	0.9671	log-additive
ETS1	rs4937338	0.9 (0.71-1.14)	0.3777929715	0.9399	dom
ETS1	rs7101513	1.1 (0.95-1.26)	0.193745354	0.8946	log-additive
ETS1	rs7108562	1.1 (0.96-1.27)	0.1766127253	0.8946	log-additive
ETS1	rs7108992	0.92 (0.81-1.06)	0.2480656633	0.8946	log-additive
ETS1	rs7118744	0.91 (0.8-1.03)	0.1418632954	0.8946	log-additive
ETS1	rs7121854	0.97 (0.78-1.21)	0.7688485217	0.9671	dom
ETS1	rs7129690	1.11 (0.93-1.33)	0.2563818927	0.8946	log-additive
ETS1	rs7929911	0.9 (0.77-1.05)	0.1853721787	0.8946	log-additive
ETS1	rs8181551	1.12 (0.98-1.28)	0.104457345	0.8694	log-additive
ETS1	rs8705	1.06 (0.92-1.22)	0.4052887809	0.9399	log-additive
FGF2	rs1048201	1.02 (0.86-1.2)	0.809110546	0.9671	log-additive
FGF2	rs11737764	0.84 (0.66-1.08)	0.1824784296	0.8946	dom
FGF2	rs11938826	1.14 (0.93-1.39)	0.2033761146	0.8946	dom
FGF2	rs1476214	1.12 (0.98-1.27)	0.0922182387	0.8694	log-additive
FGF2	rs167428	1.1 (0.95-1.28)	0.2080946013	0.8946	log-additive
FGF2	rs17006215	0.99 (0.78-1.26)	0.9322451362	0.9784	dom
FGF2	rs17407577	1.25 (0.95-1.64)	0.1171845267	0.8694	dom
FGF2	rs17408757	1.14 (0.95-1.37)	0.1480620325	0.8946	log-additive
FGF2	rs1960669	1.14 (0.92-1.4)	0.236642377	0.8946	dom
FGF2	rs308382	1.17 (0.99-1.39)	0.0668547198	0.8694	log-additive
FGF2	rs308420	0.9 (0.7-1.16)	0.4251324596	0.9399	dom
FGF2	rs308435	0.98 (0.82-1.17)	0.8048358468	0.9671	log-additive
FGF2	rs308441	1.05 (0.89-1.24)	0.5667587609	0.9424	log-additive
FGF2	rs308447	1 (0.88-1.14)	0.9932330787	0.9932	log-additive
FGF2	rs3789138	1.05 (0.92-1.19)	0.4896750412	0.9399	log-additive
FGF2	rs3804158	1.05 (0.92-1.19)	0.4601727048	0.9399	log-additive
FGF2	rs6534365	1.11 (0.97-1.27)	0.1161821451	0.8694	log-additive
FGF2	rs9990554	1.15 (0.98-1.36)	0.0929257085	0.8694	log-additive
FLT1	rs12858139	0.91 (0.8-1.04)	0.1664002462	0.8946	log-additive
FLT1	rs1555641	0.93 (0.81-1.08)	0.3628406585	0.9399	log-additive
FLT1	rs17537653	0.98 (0.79-1.21)	0.8440385392	0.9671	dom
FLT1	rs17553014	1 (0.78-1.29)	0.9693970653	0.988	dom
FLT1	rs17618342	1.11 (0.93-1.31)	0.2441375338	0.8946	log-additive
FLT1	rs2256849	0.94 (0.76-1.15)	0.5278527819	0.9399	dom
FLT1	rs2387632	0.89 (0.78-1.01)	0.0810510049	0.8694	log-additive
FLT1	rs3751397	0.94 (0.82-1.07)	0.3335941357	0.9167	log-additive
FLT1	rs614820	0.91 (0.79-1.04)	0.1592542434	0.8946	log-additive
FLT1	rs664393	1.03 (0.83-1.28)	0.7804002194	0.9671	dom
FLT1	rs7337610	0.97 (0.85-1.12)	0.7146635672	0.962	log-additive
FLT1	rs7982957	0.86 (0.73-1.02)	0.086781638	0.8694	log-additive
FLT1	rs7989623	0.89 (0.69-1.16)	0.3930587673	0.9399	dom
FLT1	rs7995976	1.03 (0.89-1.2)	0.6587149999	0.9525	log-additive
FLT1	rs7996030	1.06 (0.91-1.24)	0.473952791	0.9399	log-additive
FLT1	rs8001784	0.98 (0.83-1.15)	0.7962586795	0.9671	log-additive
FLT1	rs942364	0.92 (0.76-1.12)	0.4150574499	0.9399	log-additive
FLT1	rs9513085	1.08 (0.91-1.29)	0.3949931831	0.9399	log-additive
FLT1	rs9513088	0.96 (0.84-1.1)	0.558817032	0.9399	log-additive
FLT1	rs9513112	0.95 (0.83-1.09)	0.4604986863	0.9399	log-additive
FLT1	rs9554302	1.05 (0.82-1.34)	0.7085887066	0.9606	dom
FLT1	rs9943922	0.93 (0.82-1.06)	0.2803036278	0.8946	log-additive
FLT4	rs10055319	1.07 (0.9-1.27)	0.4711895882	0.9399	log-additive
FLT4	rs10072977	1.08 (0.91-1.29)	0.381554394	0.9399	log-additive
FLT4	rs1565818	1.06 (0.85-1.34)	0.598326715	0.943	dom
FLT4	rs2242221	0.99 (0.86-1.14)	0.8945516019	0.9721	log-additive
FLT4	rs2290983	1.01 (0.89-1.15)	0.8636053763	0.9671	log-additive
FLT4	rs307803	1.12 (0.98-1.27)	0.1058673985	0.8694	log-additive
FLT4	rs307810	0.99 (0.87-1.12)	0.8507146076	0.9671	log-additive
FLT4	rs307814	1.05 (0.92-1.2)	0.4501327703	0.9399	log-additive
FLT4	rs307822	0.88 (0.7-1.11)	0.281833704	0.8946	dom
FLT4	rs307823	0.95 (0.81-1.12)	0.5290550496	0.9399	log-additive
FLT4	rs3797104	0.92 (0.74-1.15)	0.4511736388	0.9399	dom
FLT4	rs6879285	1.02 (0.89-1.17)	0.7888656313	0.9671	log-additive
FLT4	rs6889643	0.91 (0.79-1.04)	0.1512465581	0.8946	log-additive
HIF1A	rs12888409	1 (0.87-1.15)	0.9777035813	0.988	log-additive
HIF1A	rs1319462	1.02 (0.86-1.22)	0.8062221525	0.9671	log-additive
HIF1A	rs2301108	0.89 (0.7-1.13)	0.3357087632	0.9167	dom
HIF1A	rs2301111	0.97 (0.82-1.14)	0.6893345864	0.9525	log-additive
HIF1A	rs2301113	0.9 (0.77-1.06)	0.1989426898	0.8946	log-additive
HIF1A	rs4899056	0.9 (0.72-1.14)	0.3804515286	0.9399	dom
HIF1A	rs7143626	1.1 (0.96-1.27)	0.1712392826	0.8946	log-additive
ID1	rs6060286	1.05 (0.88-1.25)	0.5923737657	0.943	log-additive
JAG1	rs10485741	0.96 (0.74-1.25)	0.7698715543	0.9671	dom
JAG1	rs11699674	0.88 (0.68-1.14)	0.3356830387	0.9167	dom
JAG1	rs1232605	1.02 (0.89-1.16)	0.7878672494	0.9671	log-additive
JAG1	rs16991867	1.01 (0.76-1.34)	0.9437411883	0.9794	dom
JAG1	rs2143619	0.97 (0.85-1.11)	0.6555735574	0.9525	log-additive
JAG1	rs2179687	0.96 (0.84-1.1)	0.5621543379	0.941	log-additive
JAG1	rs2273060	1.07 (0.94-1.22)	0.323599852	0.9167	log-additive
JAG1	rs6040062	1.31 (1.09-1.57)	0.0040203265	0.6817	log-additive
JAG1	rs3790159	0.9 (0.79-1.02)	0.0997328872	0.8694	log-additive
JAG1	rs6040050	1.02 (0.89-1.18)	0.770631337	0.9671	log-additive
JAG1	rs6040069	0.91 (0.77-1.07)	0.237363363	0.8946	log-additive
JAG1	rs6074164	1.02 (0.86-1.21)	0.8372680842	0.9671	log-additive
JAG1	rs6133986	0.96 (0.78-1.19)	0.7319410772	0.9671	dom
JAG1	rs7271215	1.09 (0.87-1.38)	0.4540603918	0.9399	dom
KDR	rs11725581	0.95 (0.79-1.13)	0.5509694595	0.9399	log-additive
KDR	rs1380068	1.1 (0.95-1.27)	0.1962192117	0.8946	log-additive
KDR	rs1458831	0.89 (0.71-1.12)	0.3271710392	0.9167	dom
KDR	rs17081840	1.02 (0.89-1.16)	0.7709093376	0.9671	log-additive
KDR	rs17709898	0.96 (0.84-1.09)	0.5276170268	0.9399	log-additive
KDR	rs1870377	1.02 (0.87-1.18)	0.844242083	candidate	log-additive
KDR	rs2305948	1.09 (0.86-1.37)	0.4735002168	candidate	dom
KDR	rs4516787	1.05 (0.92-1.21)	0.4422846194	0.9399	log-additive
KDR	rs7654599	0.98 (0.86-1.12)	0.7895855364	0.9671	log-additive
MAPK1	rs1063311	1.14 (1-1.3)	0.0474438978	0.8564	log-additive
MAPK1	rs17759598	1.12 (0.91-1.37)	0.3040173651	0.9167	dom
MAPK1	rs1967938	1.09 (0.87-1.36)	0.4709430311	0.9399	dom
MAPK1	rs5999515	0.87 (0.76-0.99)	0.0378123143	0.8564	log-additive
MAPK1	rs8143081	1.08 (0.94-1.25)	0.2593612358	0.8946	log-additive
MMP2	rs1005912	1.02 (0.89-1.16)	0.8267607019	0.9671	log-additive
MMP2	rs11076099	1.01 (0.88-1.15)	0.9293449202	0.9784	log-additive
MMP2	rs11076101	0.97 (0.75-1.25)	0.8059833911	0.9671	dom
MMP2	rs11541998	0.98 (0.77-1.23)	0.8507184539	0.9671	dom
MMP2	rs11639960	1.07 (0.94-1.22)	0.3082289088	0.9167	log-additive
MMP2	rs11861520	0.85 (0.68-1.08)	0.1814733409	0.8946	dom
MMP2	rs1561219	1.17 (0.95-1.43)	0.143082918	0.8946	dom
MMP2	rs17301608	1.11 (0.98-1.27)	0.1055471379	0.8694	log-additive
MMP2	rs1861320	1.04 (0.92-1.18)	0.5198668646	0.9399	log-additive
MMP2	rs2192853	0.95 (0.84-1.08)	0.4632660913	0.9399	log-additive
MMP2	rs2241145	1.11 (0.98-1.26)	0.1080279106	0.8694	log-additive
MMP2	rs243847	0.88 (0.76-1)	0.0539863031	0.866	log-additive
MMP2	rs243849	1.07 (0.88-1.31)	0.5007341072	0.9399	dom
MMP2	rs243866	0.99 (0.85-1.16)	0.9358392433	0.9784	log-additive
MMP2	rs243867	1.03 (0.89-1.18)	0.7201418152	0.966	log-additive
MMP9	rs2274755	0.95 (0.77-1.17)	0.6153356892	0.943	dom
MMP9	rs3918249	0.98 (0.85-1.12)	0.7420134067	0.9671	log-additive
MMP9	rs6073983	1.01 (0.86-1.19)	0.8880528164	0.9713	log-additive
MMP9	rs6094238	0.94 (0.81-1.11)	0.4827420477	0.9399	log-additive
NOTCH4	rs12663103	1.19 (0.9-1.59)	0.2219114653	0.8946	dom
NOTCH4	rs176095	1.11 (0.94-1.29)	0.2168579249	0.8946	log-additive
NOTCH4	rs204989	1.06 (0.9-1.25)	0.5082704201	0.9399	log-additive
NOTCH4	rs204993	1.12 (0.96-1.29)	0.1483941426	0.8946	log-additive
NOTCH4	rs206018	0.96 (0.81-1.14)	0.6735619919	0.9525	log-additive
NOTCH4	rs2071280	0.97 (0.84-1.11)	0.6304315977	0.9481	log-additive
NOTCH4	rs3131294	0.98 (0.8-1.2)	0.8741958965	0.9671	log-additive
NOTCH4	rs3132935	1.08 (0.93-1.26)	0.3294256458	0.9167	log-additive
NOTCH4	rs3132949	1.01 (0.88-1.15)	0.9076742283	0.9775	log-additive
NOTCH4	rs3134798	0.94 (0.81-1.1)	0.4561733811	0.9399	log-additive
NOTCH4	rs3134931	0.96 (0.83-1.11)	0.5702969226	0.9424	log-additive
NOTCH4	rs377763	1.06 (0.9-1.24)	0.4957768132	0.9399	log-additive
NOTCH4	rs404860	0.95 (0.77-1.17)	0.6342677143	0.9492	dom
NOTCH4	rs404890	1.03 (0.91-1.18)	0.6025416779	0.943	log-additive
NOTCH4	rs434841	1 (0.87-1.15)	0.986298898	0.9893	log-additive
NOTCH4	rs444472	1.05 (0.92-1.2)	0.434954135	0.9399	log-additive
NOTCH4	rs45855	1.03 (0.9-1.18)	0.6180896775	0.943	log-additive
NOTCH4	rs6457499	1.01 (0.89-1.15)	0.8691229097	0.9671	log-additive
NOTCH4	rs715299	0.99 (0.85-1.14)	0.8537696031	0.9671	log-additive
NOTCH4	rs9267845	1 (0.87-1.14)	0.9496993885	0.9829	log-additive
NOTCH4	rs9296012	1.07 (0.9-1.26)	0.4441527759	0.9399	log-additive
NRP1	rs10080	1.01 (0.89-1.16)	0.8459016823	0.9671	log-additive
NRP1	rs10763919	1 (0.85-1.17)	0.9662589394	0.988	log-additive
NRP1	rs10763923	1.11 (0.97-1.27)	0.1154881991	0.8694	log-additive
NRP1	rs10827228	1.16 (1.02-1.31)	0.0274181494	0.754	log-additive
NRP1	rs10827234	0.93 (0.76-1.16)	0.5331085954	0.9399	dom
NRP1	rs11598845	1.09 (0.89-1.33)	0.4071038047	0.9399	dom
NRP1	rs12257894	1 (0.76-1.32)	0.9766612284	0.988	dom
NRP1	rs12774340	1.1 (0.89-1.36)	0.361143321	0.9399	dom
NRP1	rs1319013	1.04 (0.92-1.18)	0.5494528004	0.9399	log-additive
NRP1	rs1331324	0.92 (0.81-1.04)	0.1867013796	0.8946	log-additive
NRP1	rs1555319	0.94 (0.83-1.07)	0.3662466226	0.9399	log-additive
NRP1	rs1555320	0.93 (0.8-1.09)	0.3832071999	0.9399	log-additive
NRP1	rs1888687	1.05 (0.85-1.29)	0.6789657289	0.9525	dom
NRP1	rs2070296	1.19 (0.98-1.45)	0.0767619137	0.8694	dom
NRP1	rs2243668	1.01 (0.8-1.27)	0.9358002401	0.9784	dom
NRP1	rs2254822	1.04 (0.91-1.19)	0.5752563863	0.9424	log-additive
NRP1	rs2273466	1 (0.85-1.18)	0.9612179817	0.988	log-additive
NRP1	rs2300951	0.94 (0.81-1.09)	0.3857072411	0.9399	log-additive
NRP1	rs2383988	0.98 (0.86-1.12)	0.7799254526	0.9671	log-additive
NRP1	rs2474741	1.09 (0.94-1.27)	0.2608781493	0.8946	log-additive
NRP1	rs2506130	1.1 (0.95-1.27)	0.2203712156	0.8946	log-additive
NRP1	rs2506131	1.06 (0.92-1.22)	0.4411005293	0.9399	log-additive
NRP1	rs2506135	1.04 (0.9-1.2)	0.5814966059	0.943	log-additive
NRP1	rs2506144	1.1 (0.92-1.32)	0.2797578425	0.8946	log-additive
NRP1	rs2776925	1.15 (1.01-1.31)	0.0407971631	0.8564	log-additive
NRP1	rs2776928	1.27 (1-1.62)	0.0495114442	0.8564	dom
NRP1	rs2776934	0.92 (0.76-1.1)	0.3570035266	0.9399	log-additive
NRP1	rs2776940	1.12 (0.95-1.32)	0.1904715116	0.8946	log-additive
NRP1	rs2804492	1.11 (0.98-1.27)	0.1103901595	0.8694	log-additive
NRP1	rs2804494	1.11 (0.93-1.32)	0.2576220739	0.8946	log-additive
NRP1	rs2804894	1.04 (0.9-1.21)	0.5703955852	0.9424	log-additive
NRP1	rs3818195	0.92 (0.79-1.07)	0.2695230344	0.8946	log-additive
NRP1	rs4934597	0.94 (0.72-1.22)	0.6194090712	0.943	dom
NRP1	rs734187	1.02 (0.88-1.18)	0.7761844114	0.9671	log-additive
NRP1	rs7921144	0.95 (0.78-1.16)	0.6058977249	0.943	dom
NRP2	rs15994	1.03 (0.9-1.18)	0.6177229219	0.943	log-additive
NRP2	rs2058803	1.09 (0.92-1.3)	0.3112738906	0.9167	log-additive
NRP2	rs2241153	0.97 (0.85-1.1)	0.6196866692	0.943	log-additive
NRP2	rs2241155	0.92 (0.81-1.06)	0.2597197777	0.8946	log-additive
NRP2	rs2358498	1.11 (0.97-1.26)	0.1354283677	0.8946	log-additive
NRP2	rs3755233	0.93 (0.73-1.18)	0.5361490386	0.9399	dom
NRP2	rs3806577	1.03 (0.9-1.17)	0.7143999916	0.962	log-additive
NRP2	rs41427346	1.15 (1-1.32)	0.0511610688	0.8564	log-additive
NRP2	rs6711044	1.04 (0.91-1.19)	0.5548843065	0.9399	log-additive
NRP2	rs6756429	1.16 (1.02-1.33)	0.0273744826	0.754	log-additive
NRP2	rs849521	1.01 (0.88-1.17)	0.8715901958	0.9671	log-additive
NRP2	rs849535	0.91 (0.67-1.22)	0.5202202408	0.9399	dom
NRP2	rs849543	1.16 (1.02-1.33)	0.0250957504	0.754	log-additive
NRP2	rs849555	1.09 (0.96-1.24)	0.2001736801	0.8946	log-additive
NRP2	rs867344	0.97 (0.84-1.12)	0.6567547273	0.9525	log-additive
NRP2	rs868196	1.15 (1.01-1.32)	0.0401141771	0.8564	log-additive
PDGFA	rs1129403	1.07 (0.92-1.23)	0.3768729068	0.9399	log-additive
PDGFRB	rs1010101	1.08 (0.95-1.23)	0.2455049024	0.8946	log-additive
PDGFRB	rs1075846	0.97 (0.85-1.11)	0.6872864135	0.9525	log-additive
PDGFRB	rs11740298	0.94 (0.82-1.07)	0.3522185032	0.9399	log-additive
PDGFRB	rs11740355	1.05 (0.84-1.32)	0.6663566733	0.9525	dom
PDGFRB	rs11740840	1.02 (0.81-1.27)	0.8791721973	0.9671	dom
PDGFRB	rs11743387	1.02 (0.85-1.22)	0.8575547061	0.9671	log-additive
PDGFRB	rs11748255	1.06 (0.93-1.21)	0.3762677613	0.9399	log-additive
PDGFRB	rs11749913	0.88 (0.77-1.01)	0.0789638699	0.8694	log-additive
PDGFRB	rs13171150	0.91 (0.78-1.07)	0.2550429508	0.8946	log-additive
PDGFRB	rs17708574	1.02 (0.81-1.28)	0.8691263114	0.9671	dom
PDGFRB	rs17798680	1.13 (0.91-1.4)	0.2780685504	0.8946	dom
PDGFRB	rs2342256	1.14 (0.91-1.43)	0.254271102	0.8946	dom
PDGFRB	rs246390	0.99 (0.87-1.13)	0.9377318068	0.9784	log-additive
PDGFRB	rs246392	0.93 (0.81-1.06)	0.2816472271	0.8946	log-additive
PDGFRB	rs3733678	1.08 (0.81-1.42)	0.6035782345	0.943	dom
PDGFRB	rs3776081	0.97 (0.84-1.11)	0.6239943911	0.9458	log-additive
PDGFRB	rs3776082	0.99 (0.87-1.12)	0.8437017063	0.9671	log-additive
PDGFRB	rs3816018	0.88 (0.77-1)	0.0468577115	0.8564	log-additive
PDGFRB	rs4362932	1.1 (0.96-1.27)	0.1828477818	0.8946	log-additive
PDGFRB	rs6874642	1.14 (0.97-1.33)	0.1180042686	0.8694	log-additive
PDGFRB	rs6892909	0.89 (0.64-1.25)	0.5134113584	0.9399	dom
PDGFRB	rs6894617	1.04 (0.9-1.2)	0.6173735835	0.943	log-additive
PDGFRB	rs740751	0.84 (0.73-0.96)	0.0114059072	0.6817	log-additive
PDGFRB	rs7727195	1.08 (0.92-1.27)	0.354233238	0.9399	log-additive
PDGFRB	rs919751	1.12 (0.98-1.29)	0.0864182282	0.8694	log-additive
PGF	rs174994	1.02 (0.9-1.17)	0.7441927984	0.9671	log-additive
PGF	rs2268615	0.97 (0.85-1.11)	0.6932227591	0.9525	log-additive
PGF	rs6574201	1.03 (0.9-1.18)	0.6395909989	0.9507	log-additive
PGF	rs8185	0.99 (0.83-1.18)	0.8963356444	0.9721	log-additive
PGF	rs880949	0.95 (0.83-1.08)	0.4305164344	0.9399	log-additive
PIK3CA	rs13082485	1.16 (0.92-1.45)	0.2078015803	0.8946	dom
PIK3CA	rs1607237	0.95 (0.83-1.09)	0.4813921383	0.9399	log-additive
PIK3CA	rs2677760	0.97 (0.85-1.11)	0.673632394	0.9525	log-additive
PIK3CA	rs2677770	1.03 (0.89-1.19)	0.6630483403	0.9525	log-additive
PIK3CA	rs3729674	1.04 (0.88-1.23)	0.6268162534	0.9464	log-additive
PIK3CA	rs3729680	1.27 (0.98-1.66)	0.070815182	candidate	dom
PIK3CG	rs11976223	0.93 (0.82-1.07)	0.3083319894	0.9167	log-additive
PIK3CG	rs12705393	1.05 (0.91-1.21)	0.4945252874	0.9399	log-additive
PIK3CG	rs2230460	0.93 (0.73-1.17)	0.5248420191	0.9399	dom
PIK3CG	rs6466135	1.01 (0.86-1.18)	0.9368119023	0.9784	log-additive
PIK3CG	rs849404	1.06 (0.83-1.34)	0.6594036831	0.9525	dom
TEK	rs10738763	1.03 (0.88-1.21)	0.6829530801	0.9525	log-additive
TEK	rs10812541	1.18 (0.9-1.54)	0.2287199625	0.8946	dom
TEK	rs12339162	0.99 (0.87-1.13)	0.9105942087	0.9775	log-additive
TEK	rs12552985	1.1 (0.95-1.27)	0.1848709266	0.8946	log-additive
TEK	rs2152067	1.03 (0.88-1.22)	0.7026643613	0.9593	log-additive
TEK	rs2273715	1.03 (0.86-1.24)	0.7667583268	0.9671	log-additive
TEK	rs3861014	0.86 (0.68-1.09)	0.2126609593	0.8946	dom
TEK	rs558897	0.99 (0.87-1.13)	0.9225638	0.9784	log-additive
TEK	rs599312	0.86 (0.72-1.01)	0.0735805747	0.8694	log-additive
TEK	rs618987	0.96 (0.83-1.11)	0.5782138338	0.943	log-additive
TEK	rs633903	0.94 (0.8-1.09)	0.4088580315	0.9399	log-additive
TEK	rs7040866	1.07 (0.92-1.24)	0.3980154646	0.9399	log-additive
TEK	rs7854048	0.8 (0.66-0.97)	0.0237502779	0.754	log-additive
TEK	rs1334811	0.83 (0.59-1.16)	0.280849336814037	candidate	log-additive
TEK	rs682632	1.12 (0.82-1.54)	0.474258167194825	candidate	log-additive
TIE1	rs1098182	1.37 (1.08-1.75)	0.0098492651	0.6817	dom
TIE1	rs1198979	1.14 (0.93-1.41)	0.2088646809	0.8946	dom
TIE1	rs1556581	0.94 (0.83-1.08)	0.4108128772	0.9399	log-additive
TIE1	rs2282225	1.01 (0.89-1.15)	0.8574697665	0.9671	log-additive
TIE1	rs3806402	1.01 (0.81-1.27)	0.9123266972	0.9775	dom
VEGFA	rs2010963	0.97 (0.84-1.11)	0.6464265888	candidate	log-additive
VEGFA	rs3025010	1.04 (0.92-1.19)	0.5211830131	0.9399	log-additive
VEGFA	rs3025030	0.98 (0.79-1.21)	0.8179701234	0.9671	dom
VEGFA	rs699947	1.01 (0.89-1.14)	0.9136836226	candidate	log-additive
VEGFB	rs11231727	0.93 (0.82-1.06)	0.2766862681	0.8946	log-additive
VEGFB	rs12798333	1.21 (1.01-1.44)	0.038148021	0.8564	log-additive
VEGFB	rs594942	1.07 (0.94-1.23)	0.3046136459	0.9167	log-additive
VEGFC	rs1485766	0.97 (0.85-1.1)	0.6023481003	0.943	log-additive
VEGFC	rs17651713	1.04 (0.84-1.3)	0.6951886651	0.9525	dom
VEGFC	rs17697515	0.9 (0.7-1.15)	0.393329876	0.9399	dom
VEGFC	rs2333496	1.01 (0.88-1.17)	0.8524509076	0.9671	log-additive
VEGFC	rs3775194	0.92 (0.8-1.05)	0.2302539937	0.8946	log-additive
VEGFC	rs4557213	0.95 (0.74-1.21)	0.662087834	0.9525	dom
VEGFC	rs6828869	1.04 (0.91-1.19)	0.5515668441	0.9399	log-additive
VEGFC	rs7664413	0.97 (0.82-1.15)	0.7508523897	0.9671	log-additive
VEGFC	rs7693545	0.95 (0.82-1.1)	0.4588571245	0.9399	log-additive
VEGFC	rs9654285	0.9 (0.71-1.14)	0.3675541987	0.9399	dom
VHL	rs265318	0.95 (0.77-1.19)	0.6802910696	0.9525	dom
VHL	rs3843008	1.05 (0.87-1.27)	0.589827992	0.943	log-additive
VHL	rs713024	1.02 (0.85-1.22)	0.860110785	0.9671	log-additive
VHL	rs779805	1 (0.87-1.14)	0.9695109592	0.988	log-additive
1	Adjusted for age, sex, stage, tmor grade, current BMI, alcohol consumption
