# Supplementary material for: Polymorphisms in the Angiogenesis-Related Genes EFNB2, MMP2 and JAG1 Are Associated with Survival of Colorectal Cancer Patients
Source: Int J Mol Sci. 2020 Jul 29;21(15):5395. doi: 10.3390/ijms21155395 (PMC7432124; doi:10.3390/ijms21155395)
Supplement: Supplementary file 1 [file ijms-21-05395-s001.zip › Supplement/EFNB2, MMP2 and JAG1 Supplementary Table S5 validation.xls]

## Sheet: OS_logAdd2
Scherer, et al. Angiogenesis-related genes and colorectal cancer
Supplementary Table 5: Associations of genetic variants in EFNB2, MMP2 and JAG1 with overall survival of CRC patients in a validation set
Gene	SNP	HR (95% CI)1	p-value	Number of deaths	Total population
EFNB2	rs2391333	0.96 (0.80-1.15)	0.63	502	1619
EFNB2	rs9520090	0.82 (0.68-1.00)	0.05	502	1619
EFNB2	rs9520087	0.87 (0.73-1.05)	0.15	502	1619
EFNB2	rs2057408	1.08 (0.90-1.29)	0.41	502	1619
EFNB2	rs9520088	0.91 (0.76-1.08)	0.27	502	1619
MMP22	rs17301608	0.96 (0.82-1.12)	0.60	684	2132
MMP2	rs2241145	0.93 (0.79-1.10)	0.41	685	2134
MMP2	rs243847	1.01 (0.86-1.19)	0.88	685	2134
JAG1	rs6040062	1.11 (0.93-1.32)	0.25	685	2135
1	Dominant model adjusted for age, sex, stage, tumor grade, BMI, alcohol consumption
2	rs1561219 was not imputed, due to missing genotypes
