# Supplementary material for: Polymorphisms in the Angiogenesis-Related Genes EFNB2, MMP2 and JAG1 Are Associated with Survival of Colorectal Cancer Patients
Source: Int J Mol Sci. 2020 Jul 29;21(15):5395. doi: 10.3390/ijms21155395 (PMC7432124; doi:10.3390/ijms21155395)
Supplement: Supplementary file 1 [file ijms-21-05395-s001.zip › Supplement/EFNB2, MMP2 and JAG1 Supplementary Table S6 FU.xls]

## Sheet: Survival
Scherer, et al. Angiogenesis-related genes and colorectal cancer
Supplementary Table 6: List of significantly associated SNPs
Gene	SNP	Chr.	Location	Regulome Score	Imputation accuracy1	SNPs in LD2	r2	Location of linked SNP	Regulome Score of linked SNP
EFNB2	rs2391333	13	intronic	>4 or no data	0.83	none		NA	NA
	rs9520090	13	intronic	>4 or no data	0.85	rs8002701	0.87	intronic	>4 or no data
						rs7327929	0.87	intronic	>4 or no data
						rs9514543	0.85	intronic	4
						rs7983579	0.8	intronic	>4 or no data
	rs9520087	13	3'UTR	>4 or no data	0.9	none		NA	NA
	rs9520088	13	intronic	>4 or no data	0.9	rs9555252	1.0	intronic	>4 or no data
						rs3742159	1.0	intronic	3a
						rs3818379	1.0	intronic	>4 or no data
						rs28576766	0.99	intronic	>4 or no data
						rs3742160	0.97	intronic	4
	rs2057408	13	intergenic	>4 or no data	0.88	none		NA	NA
MMP2	rs17301608	16	intronic	>4 or no data	0.87	rs17859882	1.0	intronic	>4 or no data
						rs1477017	0.931	intronic	1f
						rs1030868	0.9	intronic	>4 or no data
						rs11646643	0.897	intronic	1f
						rs9302671	0.897	Non coding transcript exon variant	1f
						rs77946774	0.89	intronic	>4 or no data
						rs8055959	0.89	intronic	>4 or no data
						rs1132896	0.88	synonymous variant	>4 or no data
						rs1030870	0.86	intronic	>4 or no data
						rs1030869	0.85	5'UTR	>4 or no data
						rs12934241	0.85	intronic	>4 or no data
						rs17859859	0.85	intronic	>4 or no data
						rs12923011	0.8	intronic	>4 or no data
						rs17859958	0.8	intronic	>4 or no data
	rs2241145	16	intronic	4	0.81	rs9928731	1.0	intronic	>4 or no data
						rs17859930	0.84	intronic	>4 or no data
						rs11640428	0.83	intronic	>4 or no data
						rs12919236	0.83	intronic	>4 or no data
						rs1946773	0.83	intronic	>4 or no data
						rs1992115	0.83	intronic	>4 or no data
						rs9923164	0.83	intronic	2b
						rs9923304	0.83	intronic	1f
						rs9936955	0.83	intronic	>4 or no data
						rs9939185	0.83	intronic	>4 or no data
						rs12919779	0.82	intronic	>4 or no data
						rs2287076	0.82	intronic	>4 or no data
						rs2287074	0.806	synonymous variant	>4 or no data
						rs1992116	0.806	intronic	>4 or no data
	rs1561219	16	intronic	4	not imputed	rs1561220	0.93	intronic	4
						rs1347653	0.93	intronic	>4 or no data
						rs708267	0.82	intronic	>4 or no data
						rs708268	0.82	intronic	>4 or no data
	rs243847	16	intronic	>4 or no data	0.88	rs243841	1.0	intronic	>4 or no data
						rs171498	0.99	intronic	2b
						rs171497	0.98	intronic	>4 or no data
						rs243837	0.96	intronic	>4 or no data
JAG1	rs6040062	20	intronic	>4 or no data	0.96	rs3748480	1.0	intronic	4
						rs112946915	0.97	intronic	3a
1	Impuation accuracy in validation set of 2502 (MMP2 and JAG1) and 1881 (EFNB2) CRC patients
2	According to Haploreg (https://pubs.broadinstitute.org/mammals/haploreg/haploreg.php) in EUR population

## Sheet: Regulome legend
	Score	Supporting data
	1a	eQTL + TF binding + matched TF motif + matched DNase Footprint + DNase peak
	1b	eQTL + TF binding + any motif + DNase Footprint + DNase peak
	1c	eQTL + TF binding + matched TF motif + DNase peak
	1d	eQTL + TF binding + any motif + DNase peak
	1e	eQTL + TF binding + matched TF motif
	1f	eQTL + TF binding / DNase peak
	2a	TF binding + matched TF motif + matched DNase Footprint + DNase peak
	2b	TF binding + any motif + DNase Footprint + DNase peak
	2c	TF binding + matched TF motif + DNase peak
	3a	TF binding + any motif + DNase peak
	3b	TF binding + matched TF motif
	4	TF binding + DNase peak
	5	TF binding or DNase peak
	6	other
