# Supplementary material for: Polymorphisms in the Angiogenesis-Related Genes EFNB2, MMP2 and JAG1 Are Associated with Survival of Colorectal Cancer Patients
Source: Int J Mol Sci. 2020 Jul 29;21(15):5395. doi: 10.3390/ijms21155395 (PMC7432124; doi:10.3390/ijms21155395)
Supplement: Supplementary file 1 [file ijms-21-05395-s001.zip › Supplement/EFNB2, MMP2 and JAG1 Supplementary Table S7 Interaction_R1.xlsx]

## Sheet: NSAID use
Scherer, et al. Angiogenesis-related genes and colorectal cancer
Supplementary Table 7a: Interaction of genetic variants with NSAID use and overall survival of CRC patients
								no nsaid use				nsaid use
			no nsaid use		nsaid use			Ctrl		Cases		Ctrl		Cases
Gene	SNP	Genotype	HR1 (95%-CI)	p	HR (95%-CI)	p	LR_pInt	N	%	N	%	N	%	N	%
AKT1	rs1130214	G/G	1.00 (.-.)	.	0.95 (0.73-1.24)	0.697	0.958	427	49.77	204	51.52	156	53.42	78	52.7
AKT1		G/T or T/T	1.03 (0.84-1.25)	0.803	0.96 (0.73-1.27)	0.788	.	431	50.23	192	48.48	136	46.58	70	47.3
AKT1	rs2494738	G/G	1.00 (.-.)	.	0.95 (0.77-1.16)	0.600	0.911	749	87.3	343	86.62	249	85.27	131	88.51
AKT1		G/A or A/A	0.96 (0.72-1.29)	0.805	0.88 (0.53-1.47)	0.626	.	109	12.7	53	13.38	43	14.73	17	11.49
AKT1	rs2494750	C/C	1.00 (.-.)	.	1.00 (0.81-1.22)	0.965	0.149	741	86.36	337	85.1	247	84.59	131	88.51
AKT1		C/G or G/G	1.30 (0.98-1.72)	0.072	0.84 (0.51-1.40)	0.510	.	117	13.64	59	14.9	45	15.41	17	11.49
AKT1	rs2498802	C/C	1.00 (.-.)	.	0.93 (0.70-1.23)	0.617	0.902	378	44.06	170	42.93	126	43.15	72	48.65
AKT1		C/G or G/G	0.98 (0.80-1.21)	0.869	0.94 (0.71-1.24)	0.649	.	480	55.94	226	57.07	166	56.85	76	51.35
ANGPT1	rs10086336	C/C	1.00 (.-.)	.	0.94 (0.68-1.30)	0.717	0.996	329	38.34	147	37.12	110	37.67	56	37.84
ANGPT1		C/T or T/T	1.06 (0.86-1.30)	0.591	1.00 (0.77-1.30)	0.994	.	529	61.66	249	62.88	182	62.33	92	62.16
ANGPT1	rs10096335	A/A	1.00 (.-.)	.	0.87 (0.61-1.23)	0.433	0.583	243	28.32	109	27.53	99	33.9	47	31.76
ANGPT1		A/G or G/G	0.95 (0.76-1.19)	0.667	0.93 (0.71-1.23)	0.608	.	615	71.68	287	72.47	193	66.1	101	68.24
ANGPT1	rs10216767	G/G	1.00 (.-.)	.	0.94 (0.71-1.25)	0.694	0.988	373	43.47	177	44.7	124	42.47	70	47.3
ANGPT1		G/A or A/A	1.00 (0.81-1.22)	0.965	0.94 (0.71-1.23)	0.644	.	485	56.53	219	55.3	168	57.53	78	52.7
ANGPT1	rs10955445	T/T	1.00 (.-.)	.	1.00 (0.78-1.28)	0.990	0.428	587	68.41	274	69.19	197	67.47	89	60.14
ANGPT1		T/C or C/C	1.07 (0.86-1.33)	0.559	0.91 (0.68-1.21)	0.517	.	271	31.59	122	30.81	95	32.53	59	39.86
ANGPT1	rs11777978	G/G	1.00 (.-.)	.	0.99 (0.74-1.33)	0.961	0.667	414	48.25	194	48.99	133	45.55	62	41.89
ANGPT1		G/A or A/A	1.00 (0.82-1.22)	0.989	0.91 (0.70-1.18)	0.475	.	444	51.75	202	51.01	159	54.45	86	58.11
ANGPT1	rs11785702	C/C	1.00 (.-.)	.	0.93 (0.75-1.15)	0.501	0.822	687	80.07	331	83.59	240	82.19	124	83.78
ANGPT1		C/A or A/A	0.77 (0.59-1.01)	0.056	0.76 (0.49-1.18)	0.217	.	171	19.93	65	16.41	52	17.81	24	16.22
ANGPT1	rs1283652	T/T	1.00 (.-.)	.	0.94 (0.73-1.20)	0.604	0.932	562	65.5	259	65.4	175	59.93	94	63.51
ANGPT1		T/C or C/C	0.99 (0.80-1.22)	0.895	0.94 (0.70-1.27)	0.689	.	296	34.5	137	34.6	117	40.07	54	36.49
ANGPT1	rs1283658	C/C	1.00 (.-.)	.	0.92 (0.74-1.13)	0.413	0.556	696	81.12	332	83.84	228	78.08	125	84.46
ANGPT1		C/T or T/T	0.79 (0.60-1.04)	0.094	0.85 (0.55-1.32)	0.475	.	162	18.88	64	16.16	64	21.92	23	15.54
ANGPT1	rs1283666	A/A	1.00 (.-.)	.	0.93 (0.73-1.19)	0.557	0.871	586	68.3	263	66.41	197	67.47	92	62.16
ANGPT1		A/C or C/C	1.13 (0.91-1.40)	0.259	1.09 (0.80-1.47)	0.591	.	272	31.7	133	33.59	95	32.53	56	37.84
ANGPT1	rs1283688	A/A	1.00 (.-.)	.	1.10 (0.80-1.50)	0.569	0.235	290	33.8	132	33.33	106	36.3	59	39.86
ANGPT1		A/G or G/G	0.96 (0.77-1.18)	0.683	0.82 (0.62-1.09)	0.169	.	568	66.2	264	66.67	186	63.7	89	60.14
ANGPT1	rs1283698	A/A	1.00 (.-.)	.	0.96 (0.78-1.19)	0.711	0.651	735	85.66	337	85.1	246	84.25	127	85.81
ANGPT1		A/G or G/G	1.17 (0.89-1.55)	0.267	0.99 (0.63-1.57)	0.972	.	123	14.34	59	14.9	46	15.75	21	14.19
ANGPT1	rs13255500	A/A	1.00 (.-.)	.	0.90 (0.72-1.13)	0.362	0.432	632	73.66	313	79.04	236	80.82	113	76.35
ANGPT1		A/G or G/G	0.74 (0.58-0.95)	0.018	0.81 (0.56-1.17)	0.258	.	226	26.34	83	20.96	56	19.18	35	23.65
ANGPT1	rs13263947	G/G	1.00 (.-.)	.	0.90 (0.73-1.11)	0.314	0.267	702	81.82	340	85.86	259	88.7	124	83.78
ANGPT1		G/A or A/A	0.74 (0.55-0.98)	0.038	0.90 (0.58-1.40)	0.648	.	156	18.18	56	14.14	33	11.3	24	16.22
ANGPT1	rs13273578	G/G	1.00 (.-.)	.	0.91 (0.71-1.16)	0.432	0.616	500	58.28	252	63.64	189	64.73	92	62.16
ANGPT1		G/A or A/A	0.85 (0.69-1.04)	0.118	0.85 (0.63-1.15)	0.291	.	358	41.72	144	36.36	103	35.27	56	37.84
ANGPT1	rs1433166	A/A	1.00 (.-.)	.	0.91 (0.66-1.24)	0.534	0.723	279	32.52	139	35.1	109	37.33	58	39.19
ANGPT1		A/G or G/G	1.03 (0.84-1.28)	0.753	1.01 (0.76-1.32)	0.965	.	579	67.48	257	64.9	183	62.67	90	60.81
ANGPT1	rs1433172	C/C	1.00 (.-.)	.	1.00 (0.73-1.36)	0.989	0.645	345	40.21	150	37.88	122	41.78	59	39.86
ANGPT1		C/T or T/T	1.16 (0.94-1.42)	0.174	1.05 (0.80-1.37)	0.720	.	513	59.79	246	62.12	170	58.22	89	60.14
ANGPT1	rs1433175	T/T	1.00 (.-.)	.	1.00 (0.75-1.33)	0.985	0.617	378	44.06	174	43.94	127	43.49	68	45.95
ANGPT1		T/C or C/C	0.99 (0.81-1.22)	0.937	0.90 (0.68-1.18)	0.426	.	480	55.94	222	56.06	165	56.51	80	54.05
ANGPT1	rs1433192	A/A	1.00 (.-.)	.	0.94 (0.74-1.21)	0.650	0.969	507	59.09	251	63.38	176	60.27	89	60.14
ANGPT1		A/G or G/G	0.79 (0.64-0.97)	0.024	0.75 (0.56-1.01)	0.055	.	351	40.91	145	36.62	116	39.73	59	39.86
ANGPT1	rs1433194	G/G	1.00 (.-.)	.	0.91 (0.74-1.12)	0.372	0.359	761	88.69	362	91.41	271	92.81	133	89.86
ANGPT1		G/A or A/A	0.66 (0.46-0.94)	0.022	0.83 (0.47-1.45)	0.506	.	97	11.31	34	8.59	21	7.19	15	10.14
ANGPT1	rs1672168	C/C	1.00 (.-.)	.	1.00 (0.80-1.25)	0.977	0.239	667	77.74	308	77.78	206	70.55	117	79.05
ANGPT1		C/T or T/T	1.16 (0.91-1.48)	0.220	0.88 (0.61-1.29)	0.519	.	191	22.26	88	22.22	86	29.45	31	20.95
ANGPT1	rs1672191	T/T	1.00 (.-.)	.	0.88 (0.70-1.11)	0.276	0.399	535	62.35	268	67.68	184	63.01	103	69.59
ANGPT1		T/A or A/A	0.74 (0.59-0.91)	0.006	0.78 (0.56-1.08)	0.130	.	323	37.65	128	32.32	108	36.99	45	30.41
ANGPT1	rs16876090	G/G	1.00 (.-.)	.	0.91 (0.74-1.13)	0.385	0.463	701	81.7	331	83.59	245	83.9	122	82.43
ANGPT1		G/A or A/A	0.79 (0.60-1.03)	0.085	0.87 (0.57-1.33)	0.520	.	157	18.3	65	16.41	47	16.1	26	17.57
ANGPT1	rs2195989	T/T	1.00 (.-.)	.	0.99 (0.77-1.28)	0.938	0.540	564	65.73	256	64.65	180	61.64	82	55.41
ANGPT1		T/C or C/C	1.07 (0.87-1.32)	0.533	0.93 (0.71-1.24)	0.637	.	294	34.27	140	35.35	112	38.36	66	44.59
ANGPT1	rs2445364	T/T	1.00 (.-.)	.	0.92 (0.61-1.39)	0.697	0.918	253	29.49	109	27.53	82	28.08	32	21.62
ANGPT1		T/G or G/G	1.06 (0.85-1.32)	0.628	1.00 (0.76-1.30)	0.990	.	605	70.51	287	72.47	210	71.92	116	78.38
ANGPT1	rs2514857	A/A	1.00 (.-.)	.	0.70 (0.49-0.99)	0.042	0.046	245	28.55	124	31.31	70	23.97	45	30.41
ANGPT1		A/C or C/C	0.72 (0.58-0.90)	0.003	0.77 (0.59-1.01)	0.058	.	613	71.45	272	68.69	222	76.03	103	69.59
ANGPT1	rs2514861	A/A	1.00 (.-.)	.	0.87 (0.67-1.14)	0.327	0.415	476	55.48	214	54.04	146	50	75	50.68
ANGPT1		A/G or G/G	0.93 (0.76-1.13)	0.449	0.95 (0.72-1.25)	0.713	.	382	44.52	182	45.96	146	50	73	49.32
ANGPT1	rs2514878	T/T	1.00 (.-.)	.	0.83 (0.59-1.18)	0.303	0.385	296	34.5	138	34.85	114	39.04	42	28.38
ANGPT1		T/C or C/C	0.92 (0.75-1.13)	0.435	0.92 (0.71-1.19)	0.529	.	562	65.5	258	65.15	178	60.96	106	71.62
ANGPT1	rs2514882	T/T	1.00 (.-.)	.	0.95 (0.76-1.18)	0.650	0.854	651	75.87	298	75.25	216	73.97	118	79.73
ANGPT1		T/C or C/C	0.97 (0.77-1.22)	0.781	0.88 (0.60-1.29)	0.515	.	207	24.13	98	24.75	76	26.03	30	20.27
ANGPT1	rs2916084	T/T	1.00 (.-.)	.	0.97 (0.73-1.30)	0.857	0.775	394	45.92	179	45.2	132	45.21	66	44.59
ANGPT1		T/A or A/A	0.98 (0.80-1.20)	0.859	0.90 (0.69-1.18)	0.460	.	464	54.08	217	54.8	160	54.79	82	55.41
ANGPT1	rs2916085	T/T	1.00 (.-.)	.	0.91 (0.73-1.15)	0.437	0.633	592	69	283	71.46	206	70.55	111	75
ANGPT1		T/G or G/G	0.90 (0.72-1.13)	0.362	0.92 (0.65-1.31)	0.637	.	266	31	113	28.54	86	29.45	37	25
ANGPT1	rs4133395	A/A	1.00 (.-.)	.	0.99 (0.70-1.41)	0.975	0.702	320	37.3	149	37.63	96	32.88	45	30.41
ANGPT1		A/C or C/C	1.06 (0.86-1.31)	0.565	0.97 (0.75-1.26)	0.842	.	538	62.7	247	62.37	196	67.12	103	69.59
ANGPT1	rs41466146	C/C	1.00 (.-.)	.	0.98 (0.75-1.27)	0.854	0.726	424	49.42	198	50	131	44.86	82	55.41
ANGPT1		C/T or T/T	1.04 (0.85-1.27)	0.709	0.95 (0.71-1.26)	0.702	.	434	50.58	198	50	161	55.14	66	44.59
ANGPT1	rs4354281	C/C	1.00 (.-.)	.	0.93 (0.75-1.16)	0.521	0.894	644	75.06	296	74.75	212	72.6	120	81.08
ANGPT1		C/G or G/G	0.90 (0.71-1.14)	0.387	0.87 (0.58-1.30)	0.490	.	214	24.94	100	25.25	80	27.4	28	18.92
ANGPT1	rs6992337	G/G	1.00 (.-.)	.	0.97 (0.76-1.23)	0.801	0.688	545	63.52	257	64.9	173	59.25	101	68.24
ANGPT1		G/A or A/A	0.99 (0.80-1.22)	0.939	0.88 (0.64-1.22)	0.450	.	313	36.48	139	35.1	119	40.75	47	31.76
ANGPT1	rs7817012	C/C	1.00 (.-.)	.	0.98 (0.77-1.25)	0.877	0.582	583	67.95	255	64.39	192	65.75	90	60.81
ANGPT1		C/T or T/T	1.11 (0.90-1.36)	0.343	0.97 (0.72-1.30)	0.841	.	275	32.05	141	35.61	100	34.25	58	39.19
ANGPT1	rs951759	G/G	1.00 (.-.)	.	0.93 (0.71-1.23)	0.619	0.918	356	41.49	173	43.69	119	40.75	78	52.7
ANGPT1		G/T or T/T	0.98 (0.80-1.20)	0.840	0.93 (0.70-1.24)	0.629	.	502	58.51	223	56.31	173	59.25	70	47.3
ANGPT2	rs10092206	A/A	1.00 (.-.)	.	0.99 (0.74-1.33)	0.960	0.700	347	40.44	144	36.36	112	38.36	69	46.62
ANGPT2		A/G or G/G	1.13 (0.91-1.39)	0.265	1.04 (0.78-1.37)	0.807	.	511	59.56	252	63.64	180	61.64	79	53.38
ANGPT2	rs12547077	T/T	1.00 (.-.)	.	0.93 (0.75-1.17)	0.551	0.834	661	77.04	310	78.28	218	74.66	112	75.68
ANGPT2		T/C or C/C	0.90 (0.71-1.15)	0.401	0.88 (0.62-1.26)	0.492	.	197	22.96	86	21.72	74	25.34	36	24.32
ANGPT2	rs17077465	A/A	1.00 (.-.)	.	1.00 (0.79-1.25)	0.972	0.389	620	72.26	278	70.2	206	70.55	111	75
ANGPT2		A/G or G/G	1.20 (0.96-1.50)	0.104	0.99 (0.69-1.41)	0.949	.	238	27.74	118	29.8	86	29.45	37	25
ANGPT2	rs17623064	T/T	1.00 (.-.)	.	1.05 (0.81-1.35)	0.727	0.251	486	56.64	198	50	164	56.16	88	59.46
ANGPT2		T/A or A/A	1.16 (0.95-1.41)	0.157	0.96 (0.71-1.30)	0.802	.	372	43.36	198	50	128	43.84	60	40.54
ANGPT2	rs1823375	C/C	1.00 (.-.)	.	0.82 (0.61-1.09)	0.163	0.152	392	45.69	181	45.71	132	45.21	71	47.97
ANGPT2		C/G or G/G	0.97 (0.79-1.18)	0.756	1.05 (0.80-1.38)	0.728	.	466	54.31	215	54.29	160	54.79	77	52.03
ANGPT2	rs2122279	T/T	1.00 (.-.)	.	1.11 (0.85-1.44)	0.445	0.097	473	55.13	185	46.72	164	56.16	87	58.78
ANGPT2		T/C or C/C	1.26 (1.04-1.55)	0.022	1.01 (0.75-1.36)	0.966	.	385	44.87	211	53.28	128	43.84	61	41.22
ANGPT2	rs2442553	T/T	1.00 (.-.)	.	0.89 (0.71-1.11)	0.305	0.268	651	75.87	311	78.54	224	76.71	109	73.65
ANGPT2		T/A or A/A	0.76 (0.59-0.97)	0.027	0.87 (0.62-1.22)	0.413	.	207	24.13	85	21.46	68	23.29	39	26.35
ANGPT2	rs2442591	A/A	1.00 (.-.)	.	0.94 (0.76-1.17)	0.587	0.975	730	85.08	329	83.08	244	83.56	124	83.78
ANGPT2		A/T or T/T	1.08 (0.82-1.41)	0.587	1.02 (0.67-1.57)	0.912	.	128	14.92	67	16.92	48	16.44	24	16.22
ANGPT2	rs2442600	C/C	1.00 (.-.)	.	1.02 (0.75-1.39)	0.903	0.540	329	38.34	135	34.09	115	39.38	58	39.19
ANGPT2		C/T or T/T	1.06 (0.86-1.31)	0.595	0.95 (0.72-1.26)	0.740	.	529	61.66	261	65.91	177	60.62	90	60.81
ANGPT2	rs2442632	A/A	1.00 (.-.)	.	0.72 (0.48-1.08)	0.110	0.115	231	26.92	120	30.3	96	32.88	31	20.95
ANGPT2		A/G or G/G	0.83 (0.67-1.04)	0.104	0.86 (0.67-1.12)	0.275	.	627	73.08	276	69.7	196	67.12	117	79.05
ANGPT2	rs2515445	G/G	1.00 (.-.)	.	0.98 (0.80-1.20)	0.841	0.291	760	88.58	352	88.89	262	89.73	134	90.54
ANGPT2		G/C or C/C	1.06 (0.77-1.45)	0.731	0.74 (0.43-1.27)	0.268	.	98	11.42	44	11.11	30	10.27	14	9.46
ANGPT2	rs2515464	G/G	1.00 (.-.)	.	0.97 (0.73-1.28)	0.807	0.794	406	47.32	165	41.67	138	47.26	75	50.68
ANGPT2		G/T or T/T	0.99 (0.80-1.21)	0.894	0.90 (0.68-1.20)	0.493	.	452	52.68	231	58.33	154	52.74	73	49.32
ANGPT2	rs2515477	C/C	1.00 (.-.)	.	0.96 (0.77-1.20)	0.728	0.771	642	74.83	295	74.49	223	76.37	110	74.32
ANGPT2		C/T or T/T	0.94 (0.74-1.18)	0.573	0.84 (0.60-1.19)	0.333	.	216	25.17	101	25.51	69	23.63	38	25.68
ANGPT2	rs2515486	C/C	1.00 (.-.)	.	0.88 (0.69-1.11)	0.278	0.279	601	70.05	281	70.96	199	68.15	101	68.24
ANGPT2		C/A or A/A	0.87 (0.70-1.08)	0.210	0.96 (0.70-1.32)	0.806	.	257	29.95	115	29.04	93	31.85	47	31.76
ANGPT2	rs2920674	C/C	1.00 (.-.)	.	0.93 (0.73-1.18)	0.532	0.784	597	69.58	277	69.95	195	66.78	99	66.89
ANGPT2		C/G or G/G	0.94 (0.75-1.17)	0.565	0.92 (0.68-1.26)	0.603	.	261	30.42	119	30.05	97	33.22	49	33.11
ANGPT2	rs2920677	T/T	1.00 (.-.)	.	1.02 (0.78-1.35)	0.874	0.414	449	52.33	204	51.52	140	47.95	74	50
ANGPT2		T/C or C/C	1.07 (0.88-1.31)	0.491	0.93 (0.71-1.23)	0.624	.	409	47.67	192	48.48	152	52.05	74	50
ANGPT2	rs2922889	T/T	1.00 (.-.)	.	0.98 (0.76-1.27)	0.895	0.656	450	52.45	227	57.32	151	51.71	85	57.43
ANGPT2		T/A or A/A	0.95 (0.78-1.16)	0.624	0.85 (0.64-1.14)	0.280	.	408	47.55	169	42.68	141	48.29	63	42.57
ANGPT2	rs2959813	G/G	1.00 (.-.)	.	0.93 (0.76-1.15)	0.513	0.784	742	86.48	341	86.11	251	85.96	127	85.81
ANGPT2		G/C or C/C	0.83 (0.62-1.11)	0.220	0.84 (0.53-1.33)	0.454	.	116	13.52	55	13.89	41	14.04	21	14.19
ANGPT2	rs3020210	C/C	1.00 (.-.)	.	0.67 (0.48-0.93)	0.016	0.006	348	40.56	173	43.69	134	45.89	47	31.76
ANGPT2		C/A or A/A	0.89 (0.73-1.10)	0.279	1.05 (0.82-1.35)	0.708	.	510	59.44	223	56.31	158	54.11	101	68.24
ANGPT2	rs7013006	C/C	1.00 (.-.)	.	0.94 (0.77-1.16)	0.581	0.940	752	87.65	348	87.88	253	86.64	132	89.19
ANGPT2		C/G or G/G	0.85 (0.63-1.16)	0.318	0.79 (0.47-1.33)	0.368	.	106	12.35	48	12.12	39	13.36	16	10.81
ANGPT2	rs7825407	C/C	1.00 (.-.)	.	0.89 (0.69-1.15)	0.372	0.492	439	51.17	228	57.58	151	51.71	85	57.43
ANGPT2		C/G or G/G	0.85 (0.69-1.04)	0.122	0.87 (0.65-1.16)	0.333	.	419	48.83	168	42.42	141	48.29	63	42.57
ANGPT2	rs7835591	T/T	1.00 (.-.)	.	1.00 (0.81-1.23)	0.969	0.217	728	84.85	334	84.34	244	83.56	126	85.14
ANGPT2		T/A or A/A	1.09 (0.83-1.43)	0.551	0.77 (0.50-1.21)	0.260	.	130	15.15	62	15.66	48	16.44	22	14.86
DKK4	rs2073665	T/T	1.00 (.-.)	.	0.94 (0.76-1.17)	0.596	0.940	748	87.18	340	85.86	252	86.3	124	83.78	candidate
DKK4		T/C or C/C	1.08 (0.81-1.44)	0.581	1.00 (0.66-1.53)	0.989	.	110	12.82	56	14.14	40	13.7	24	16.22
DKK4	rs2272732	G/G	1.00 (.-.)	.	0.96 (0.77-1.19)	0.692	0.679	689	80.3	314	79.29	233	79.79	111	75
DKK4		G/A or A/A	1.19 (0.93-1.52)	0.170	1.03 (0.73-1.46)	0.856	.	169	19.7	82	20.71	59	20.21	37	25
DKK4	rs2979895	T/T	1.00 (.-.)	.	0.95 (0.77-1.17)	0.625	0.856	748	87.18	340	85.86	251	85.96	124	83.78
DKK4		T/C or C/C	1.08 (0.81-1.44)	0.580	0.98 (0.64-1.49)	0.922	.	110	12.82	56	14.14	41	14.04	24	16.22
DLL1	rs1028488	C/C	1.00 (.-.)	.	0.81 (0.58-1.15)	0.243	0.311	240	27.97	126	31.82	86	29.45	45	30.41
DLL1		C/A or A/A	0.87 (0.70-1.08)	0.209	0.88 (0.67-1.15)	0.341	.	618	72.03	270	68.18	206	70.55	103	69.59
DLL1	rs1033583	A/A	1.00 (.-.)	.	1.09 (0.83-1.44)	0.522	0.154	373	43.47	187	47.22	126	43.15	74	50
DLL1		A/C or C/C	0.98 (0.80-1.20)	0.872	0.81 (0.62-1.07)	0.145	.	485	56.53	209	52.78	166	56.85	74	50
DLL1	rs2738820	T/T	1.00 (.-.)	.	0.96 (0.71-1.30)	0.786	0.893	346	40.33	164	41.41	124	42.47	60	40.54
DLL1		T/G or G/G	0.98 (0.80-1.20)	0.844	0.91 (0.70-1.19)	0.510	.	512	59.67	232	58.59	168	57.53	88	59.46
DLL1	rs4710780	C/C	1.00 (.-.)	.	1.03 (0.71-1.48)	0.894	0.596	250	29.14	108	27.27	83	28.42	43	29.05
DLL1		C/A or A/A	1.11 (0.88-1.39)	0.384	1.01 (0.77-1.33)	0.952	.	608	70.86	288	72.73	209	71.58	105	70.95
DLL1	rs4710783	A/A	1.00 (.-.)	.	1.10 (0.78-1.55)	0.575	0.280	260	30.3	114	28.79	91	31.16	49	33.11
DLL1		A/G or G/G	1.16 (0.93-1.45)	0.176	1.02 (0.78-1.35)	0.879	.	598	69.7	282	71.21	201	68.84	99	66.89
DLL1	rs7755547	A/A	1.00 (.-.)	.	0.94 (0.73-1.21)	0.612	0.895	484	56.41	223	56.31	168	57.53	89	60.14
DLL1		A/G or G/G	1.08 (0.88-1.32)	0.474	1.04 (0.77-1.39)	0.819	.	374	43.59	173	43.69	124	42.47	59	39.86
DLL1	rs9348305	G/G	1.00 (.-.)	.	0.88 (0.69-1.11)	0.275	0.288	566	65.97	265	66.92	193	66.1	100	67.57
DLL1		G/A or A/A	0.91 (0.73-1.12)	0.373	1.00 (0.73-1.37)	0.988	.	292	34.03	131	33.08	99	33.9	48	32.43
DLL1	rs9348306	A/A	1.00 (.-.)	.	0.92 (0.74-1.14)	0.443	0.570	703	81.93	331	83.59	238	81.51	122	82.43
DLL1		A/C or C/C	0.95 (0.73-1.24)	0.703	1.01 (0.68-1.51)	0.956	.	155	18.07	65	16.41	54	18.49	26	17.57
DLL1	rs9348307	G/G	1.00 (.-.)	.	0.99 (0.80-1.23)	0.949	0.316	636	74.13	310	78.28	217	74.32	121	81.76
DLL1		G/C or C/C	0.88 (0.69-1.12)	0.301	0.68 (0.46-1.02)	0.062	.	222	25.87	86	21.72	75	25.68	27	18.24
DLL1	rs9366197	C/C	1.00 (.-.)	.	0.97 (0.73-1.30)	0.847	0.782	356	41.49	166	41.92	118	40.41	69	46.62
DLL1		C/T or T/T	1.02 (0.83-1.24)	0.880	0.93 (0.71-1.23)	0.631	.	502	58.51	230	58.08	174	59.59	79	53.38
DLL1	rs9366198	C/C	1.00 (.-.)	.	0.96 (0.77-1.21)	0.738	0.672	542	63.17	273	68.94	186	63.7	108	72.97
DLL1		C/G or G/G	0.84 (0.68-1.04)	0.108	0.74 (0.52-1.04)	0.080	.	316	36.83	123	31.06	106	36.3	40	27.03
DLL1	rs9460103	A/A	1.00 (.-.)	.	0.80 (0.58-1.09)	0.155	0.170	305	35.55	158	39.9	105	35.96	55	37.16
DLL1		A/C or C/C	0.88 (0.72-1.08)	0.228	0.93 (0.71-1.21)	0.568	.	553	64.45	238	60.1	187	64.04	93	62.84
DLL4	rs4924515	G/G	1.00 (.-.)	.	0.83 (0.58-1.18)	0.301	0.388	251	29.25	120	30.3	91	31.16	44	29.73
DLL4		G/C or C/C	0.95 (0.76-1.18)	0.614	0.94 (0.72-1.24)	0.679	.	607	70.75	276	69.7	201	68.84	104	70.27
EFNB2	rs10508176	A/A	1.00 (.-.)	.	0.97 (0.79-1.19)	0.775	0.332	772	89.98	349	88.13	252	86.3	129	87.16
EFNB2		A/T or T/T	1.31 (0.96-1.80)	0.089	0.96 (0.60-1.53)	0.865	.	86	10.02	47	11.87	40	13.7	19	12.84
EFNB2	rs12868314	C/C	1.00 (.-.)	.	0.96 (0.77-1.20)	0.706	0.937	646	75.29	281	70.96	230	78.77	114	77.03
EFNB2		C/G or G/G	1.18 (0.95-1.48)	0.132	1.11 (0.77-1.61)	0.565	.	212	24.71	115	29.04	62	21.23	34	22.97
EFNB2	rs17524854	T/T	1.00 (.-.)	.	1.08 (0.82-1.42)	0.581	0.181	429	50	179	45.2	147	50.34	74	50
EFNB2		T/C or C/C	1.23 (1.00-1.50)	0.045	1.02 (0.77-1.35)	0.885	.	429	50	217	54.8	145	49.66	74	50
EFNB2	rs2057408	A/A	1.00 (.-.)	.	1.01 (0.73-1.39)	0.951	0.488	384	44.76	150	37.88	123	42.12	53	35.81
EFNB2		A/G or G/G	1.41 (1.15-1.74)	0.001	1.24 (0.95-1.61)	0.109	.	474	55.24	246	62.12	169	57.88	95	64.19
EFNB2	rs2391333	C/C	1.00 (.-.)	.	0.85 (0.62-1.17)	0.320	0.396	339	39.51	168	42.42	113	38.7	55	37.16
EFNB2		C/T or T/T	0.72 (0.59-0.88)	0.002	0.73 (0.56-0.95)	0.019	.	519	60.49	228	57.58	179	61.3	93	62.84
EFNB2	rs2391336	G/G	1.00 (.-.)	.	0.99 (0.71-1.38)	0.973	0.771	294	34.27	121	30.56	99	33.9	54	36.49
EFNB2		G/A or A/A	1.33 (1.07-1.65)	0.011	1.24 (0.94-1.64)	0.127	.	564	65.73	275	69.44	193	66.1	94	63.51
EFNB2	rs2391337	A/A	1.00 (.-.)	.	0.84 (0.66-1.07)	0.165	0.099	625	72.84	279	70.45	219	75	93	62.84
EFNB2		A/G or G/G	1.10 (0.89-1.37)	0.375	1.31 (0.97-1.77)	0.076	.	233	27.16	117	29.55	73	25	55	37.16
EFNB2	rs2391340	G/G	1.00 (.-.)	.	1.11 (0.78-1.59)	0.553	0.287	261	30.42	97	24.49	89	30.48	47	31.76
EFNB2		G/T or T/T	1.18 (0.94-1.49)	0.157	1.04 (0.79-1.39)	0.764	.	597	69.58	299	75.51	203	69.52	101	68.24
EFNB2	rs2893262	G/G	1.00 (.-.)	.	0.86 (0.66-1.11)	0.232	0.204	535	62.35	234	59.09	180	61.64	85	57.43
EFNB2		G/A or A/A	1.08 (0.88-1.32)	0.458	1.19 (0.90-1.58)	0.230	.	323	37.65	162	40.91	112	38.36	63	42.57
EFNB2	rs3783057	T/T	1.00 (.-.)	.	0.88 (0.66-1.18)	0.409	0.633	456	53.15	192	48.48	148	50.68	63	42.57
EFNB2		T/G or G/G	1.30 (1.06-1.59)	0.011	1.26 (0.97-1.64)	0.081	.	402	46.85	204	51.52	144	49.32	85	57.43
EFNB2	rs3818377	G/G	1.00 (.-.)	.	1.02 (0.80-1.29)	0.893	0.285	527	61.42	244	61.62	177	60.62	100	67.57
EFNB2		G/A or A/A	0.99 (0.81-1.22)	0.918	0.81 (0.58-1.11)	0.188	.	331	38.58	152	38.38	115	39.38	48	32.43
EFNB2	rs4399422	G/G	1.00 (.-.)	.	0.86 (0.62-1.21)	0.399	0.484	325	37.88	129	32.58	113	38.7	50	33.78
EFNB2		G/A or A/A	1.26 (1.02-1.56)	0.033	1.26 (0.96-1.65)	0.090	.	533	62.12	267	67.42	179	61.3	98	66.22
EFNB2	rs8000078	G/G	1.00 (.-.)	.	1.09 (0.77-1.56)	0.620	0.334	263	30.65	113	28.54	88	30.14	45	30.41
EFNB2		G/T or T/T	1.09 (0.87-1.36)	0.459	0.96 (0.73-1.27)	0.793	.	595	69.35	283	71.46	204	69.86	103	69.59
EFNB2	rs8001826	G/G	1.00 (.-.)	.	0.82 (0.65-1.03)	0.089	0.018	661	77.04	305	77.02	222	76.03	101	68.24
EFNB2		G/C or C/C	0.92 (0.72-1.16)	0.466	1.26 (0.92-1.73)	0.145	.	197	22.96	91	22.98	70	23.97	47	31.76
EFNB2	rs9514543	C/C	1.00 (.-.)	.	0.99 (0.70-1.40)	0.961	0.782	291	33.92	114	28.79	101	34.59	48	32.43
EFNB2		C/T or T/T	1.34 (1.08-1.68)	0.009	1.26 (0.95-1.66)	0.106	.	567	66.08	282	71.21	191	65.41	100	67.57
EFNB2	rs9514544	A/A	1.00 (.-.)	.	0.87 (0.62-1.21)	0.398	0.471	331	38.58	133	33.59	107	36.64	50	33.78
EFNB2		A/G or G/G	1.22 (0.98-1.50)	0.073	1.22 (0.93-1.60)	0.145	.	527	61.42	263	66.41	185	63.36	98	66.22
EFNB2	rs9514545	T/T	1.00 (.-.)	.	0.85 (0.65-1.11)	0.226	0.202	517	60.26	215	54.29	165	56.51	79	53.38
EFNB2		T/C or C/C	1.08 (0.88-1.32)	0.453	1.18 (0.89-1.56)	0.243	.	341	39.74	181	45.71	127	43.49	69	46.62
EFNB2	rs9520087	G/G	1.00 (.-.)	.	1.36 (0.97-1.92)	0.077	0.015	272	31.7	94	23.74	97	33.22	52	35.14
EFNB2		G/A or A/A	1.66 (1.31-2.10)	<.001	1.35 (1.01-1.80)	0.045	.	586	68.3	302	76.26	195	66.78	96	64.86
EFNB2	rs9520088	T/T	1.00 (.-.)	.	1.13 (0.87-1.46)	0.374	0.089	469	54.66	178	44.95	169	57.88	89	60.14
EFNB2		T/C or C/C	1.50 (1.23-1.83)	<.001	1.20 (0.89-1.63)	0.229	.	389	45.34	218	55.05	123	42.12	59	39.86
EFNB2	rs9520090	G/G	1.00 (.-.)	.	0.94 (0.64-1.38)	0.765	0.930	255	29.72	94	23.74	83	28.42	39	26.35
EFNB2		G/C or C/C	1.41 (1.11-1.78)	0.004	1.35 (1.02-1.80)	0.037	.	603	70.28	302	76.26	209	71.58	109	73.65
EFNB2	rs9520094	T/T	1.00 (.-.)	.	0.90 (0.67-1.21)	0.479	0.716	430	50.12	188	47.47	147	50.34	63	42.57
EFNB2		T/G or G/G	1.27 (1.03-1.55)	0.023	1.22 (0.94-1.59)	0.135	.	428	49.88	208	52.53	145	49.66	85	57.43
EPHB4	rs314324	G/G	1.00 (.-.)	.	0.86 (0.65-1.14)	0.291	0.377	368	42.89	193	48.74	134	45.89	68	45.95
EPHB4		G/A or A/A	0.85 (0.69-1.04)	0.108	0.87 (0.66-1.13)	0.297	.	490	57.11	203	51.26	158	54.11	80	54.05
EPHB4	rs314339	C/C	1.00 (.-.)	.	0.80 (0.55-1.15)	0.222	0.248	245	28.55	104	26.26	95	32.53	43	29.05
EPHB4		C/T or T/T	1.09 (0.87-1.37)	0.466	1.12 (0.85-1.47)	0.434	.	613	71.45	292	73.74	197	67.47	105	70.95
EPHB4	rs314358	C/C	1.00 (.-.)	.	0.89 (0.65-1.21)	0.448	0.567	318	37.06	137	34.6	126	43.15	63	42.57
EPHB4		C/T or T/T	1.06 (0.85-1.30)	0.615	1.05 (0.80-1.38)	0.720	.	540	62.94	259	65.4	166	56.85	85	57.43
EPHB4	rs3847060	T/T	1.00 (.-.)	.	0.95 (0.77-1.17)	0.613	0.884	743	86.6	335	84.6	249	85.27	125	84.46
EPHB4		T/C or C/C	1.20 (0.91-1.58)	0.190	1.09 (0.71-1.69)	0.684	.	115	13.4	61	15.4	43	14.73	23	15.54
ETS1	rs10893873	C/C	1.00 (.-.)	.	0.84 (0.65-1.08)	0.176	0.147	535	62.35	245	61.87	190	65.07	85	57.43
ETS1		C/T or T/T	0.92 (0.75-1.13)	0.443	1.04 (0.78-1.38)	0.798	.	323	37.65	151	38.13	102	34.93	63	42.57
ETS1	rs10893877	T/T	1.00 (.-.)	.	0.95 (0.67-1.36)	0.793	0.903	287	33.45	127	32.07	94	32.19	42	28.38
ETS1		T/C or C/C	1.16 (0.94-1.44)	0.177	1.08 (0.83-1.40)	0.582	.	571	66.55	269	67.93	198	67.81	106	71.62
ETS1	rs10893879	G/G	1.00 (.-.)	.	1.02 (0.76-1.37)	0.905	0.524	313	36.48	167	42.17	107	36.64	64	43.24
ETS1		G/C or C/C	0.88 (0.72-1.08)	0.232	0.79 (0.61-1.04)	0.088	.	545	63.52	229	57.83	185	63.36	84	56.76
ETS1	rs10893883	C/C	1.00 (.-.)	.	0.98 (0.77-1.24)	0.864	0.604	572	66.67	267	67.42	188	64.38	101	68.24
ETS1		C/T or T/T	0.99 (0.80-1.22)	0.906	0.87 (0.63-1.19)	0.372	.	286	33.33	129	32.58	104	35.62	47	31.76
ETS1	rs11221320	C/C	1.00 (.-.)	.	1.00 (0.71-1.41)	0.998	0.684	305	35.55	137	34.6	95	32.53	44	29.73
ETS1		C/T or T/T	1.05 (0.85-1.30)	0.654	0.96 (0.74-1.25)	0.773	.	553	64.45	259	65.4	197	67.47	104	70.27
ETS1	rs11221322	T/T	1.00 (.-.)	.	0.92 (0.73-1.16)	0.493	0.737	605	70.51	273	68.94	200	68.49	103	69.59
ETS1		T/C or C/C	0.93 (0.75-1.15)	0.509	0.92 (0.67-1.27)	0.619	.	253	29.49	123	31.06	92	31.51	45	30.41
ETS1	rs11221323	T/T	1.00 (.-.)	.	0.89 (0.67-1.19)	0.422	0.632	438	51.05	203	51.26	140	47.95	64	43.24
ETS1		T/C or C/C	1.10 (0.90-1.34)	0.361	1.07 (0.83-1.39)	0.597	.	420	48.95	193	48.74	152	52.05	84	56.76
ETS1	rs11221332	C/C	1.00 (.-.)	.	0.83 (0.65-1.07)	0.160	0.133	489	56.99	238	60.1	180	61.64	86	58.11
ETS1		C/T or T/T	0.86 (0.70-1.05)	0.143	0.97 (0.73-1.29)	0.814	.	369	43.01	158	39.9	112	38.36	62	41.89
ETS1	rs11600746	T/T	1.00 (.-.)	.	1.02 (0.81-1.28)	0.874	0.233	595	69.35	276	69.7	203	69.52	109	73.65
ETS1		T/C or C/C	0.97 (0.78-1.20)	0.784	0.76 (0.54-1.07)	0.118	.	263	30.65	120	30.3	89	30.48	39	26.35
ETS1	rs11606009	T/T	1.00 (.-.)	.	0.98 (0.79-1.22)	0.848	0.449	648	75.52	301	76.01	221	75.68	121	81.76
ETS1		T/C or C/C	0.99 (0.78-1.25)	0.915	0.80 (0.54-1.20)	0.282	.	210	24.48	95	23.99	71	24.32	27	18.24
ETS1	rs11819995	C/C	1.00 (.-.)	.	0.93 (0.73-1.18)	0.543	0.815	518	60.37	254	64.14	182	62.33	94	63.51
ETS1		C/T or T/T	0.90 (0.73-1.11)	0.308	0.87 (0.65-1.18)	0.374	.	340	39.63	142	35.86	110	37.67	54	36.49
ETS1	rs12362014	G/G	1.00 (.-.)	.	0.92 (0.73-1.17)	0.496	0.714	560	65.27	275	69.44	191	65.41	96	64.86
ETS1		G/A or A/A	0.94 (0.76-1.17)	0.603	0.94 (0.69-1.27)	0.684	.	298	34.73	121	30.56	101	34.59	52	35.14
ETS1	rs12575164	T/T	1.00 (.-.)	.	0.94 (0.74-1.19)	0.583	0.913	521	60.72	241	60.86	186	63.7	101	68.24
ETS1		T/C or C/C	0.99 (0.80-1.21)	0.893	0.94 (0.68-1.31)	0.727	.	337	39.28	155	39.14	106	36.3	47	31.76
ETS1	rs4369416	C/C	1.00 (.-.)	.	0.81 (0.61-1.09)	0.167	0.168	438	51.05	196	49.49	145	49.66	63	42.57
ETS1		C/T or T/T	0.95 (0.78-1.16)	0.621	1.02 (0.78-1.32)	0.893	.	420	48.95	200	50.51	147	50.34	85	57.43
ETS1	rs4612820	C/C	1.00 (.-.)	.	1.14 (0.83-1.58)	0.414	0.148	315	36.71	135	34.09	106	36.3	54	36.49
ETS1		C/T or T/T	1.21 (0.98-1.49)	0.081	1.02 (0.78-1.34)	0.868	.	543	63.29	261	65.91	186	63.7	94	63.51
ETS1	rs4936050	G/G	1.00 (.-.)	.	0.97 (0.77-1.21)	0.762	0.743	603	70.28	285	71.97	214	73.29	108	72.97
ETS1		G/A or A/A	0.83 (0.66-1.03)	0.094	0.74 (0.53-1.04)	0.084	.	255	29.72	111	28.03	78	26.71	40	27.03
ETS1	rs4937331	C/C	1.00 (.-.)	.	0.89 (0.66-1.21)	0.458	0.569	376	43.82	183	46.21	124	42.47	57	38.51
ETS1		C/T or T/T	0.81 (0.66-0.99)	0.040	0.81 (0.62-1.05)	0.107	.	482	56.18	213	53.79	168	57.53	91	61.49
ETS1	rs4937337	C/C	1.00 (.-.)	.	0.91 (0.67-1.23)	0.536	0.790	330	38.46	146	36.87	114	39.04	64	43.24
ETS1		C/A or A/A	0.93 (0.75-1.14)	0.467	0.89 (0.67-1.17)	0.400	.	528	61.54	250	63.13	178	60.96	84	56.76
ETS1	rs4937338	G/G	1.00 (.-.)	.	0.90 (0.72-1.11)	0.318	0.263	699	81.47	332	83.84	243	83.22	117	79.05
ETS1		G/A or A/A	0.79 (0.60-1.03)	0.084	0.93 (0.64-1.36)	0.723	.	159	18.53	64	16.16	49	16.78	31	20.95
ETS1	rs7101513	C/C	1.00 (.-.)	.	0.88 (0.66-1.16)	0.358	0.391	398	46.39	176	44.44	145	49.66	72	48.65
ETS1		C/G or G/G	1.09 (0.89-1.33)	0.406	1.13 (0.85-1.50)	0.392	.	460	53.61	220	55.56	147	50.34	76	51.35
ETS1	rs7108562	T/T	1.00 (.-.)	.	0.91 (0.67-1.25)	0.578	0.843	376	43.82	172	43.43	125	42.81	53	35.81
ETS1		T/C or C/C	1.08 (0.88-1.32)	0.474	1.02 (0.79-1.33)	0.851	.	482	56.18	224	56.57	167	57.19	95	64.19
ETS1	rs7108992	C/C	1.00 (.-.)	.	0.82 (0.61-1.10)	0.176	0.197	352	41.03	169	42.68	138	47.26	66	44.59
ETS1		C/A or A/A	0.89 (0.73-1.09)	0.274	0.94 (0.72-1.23)	0.657	.	506	58.97	227	57.32	154	52.74	82	55.41
ETS1	rs7118744	G/G	1.00 (.-.)	.	0.88 (0.65-1.19)	0.407	0.567	328	38.23	154	38.89	122	41.78	63	42.57
ETS1		G/A or A/A	0.93 (0.75-1.14)	0.474	0.91 (0.70-1.20)	0.514	.	530	61.77	242	61.11	170	58.22	85	57.43
ETS1	rs7121854	C/C	1.00 (.-.)	.	0.88 (0.71-1.10)	0.271	0.220	669	77.97	307	77.53	221	75.68	114	77.03
ETS1		C/T or T/T	0.88 (0.69-1.12)	0.303	1.04 (0.72-1.50)	0.825	.	189	22.03	89	22.47	71	24.32	34	22.97
ETS1	rs7129690	T/T	1.00 (.-.)	.	0.92 (0.73-1.16)	0.475	0.658	623	72.61	286	72.22	212	72.6	111	75
ETS1		T/C or C/C	1.02 (0.81-1.27)	0.875	1.03 (0.73-1.46)	0.847	.	235	27.39	110	27.78	80	27.4	37	25
ETS1	rs7929911	C/C	1.00 (.-.)	.	0.99 (0.77-1.28)	0.964	0.580	470	54.78	230	58.08	163	55.82	85	57.43
ETS1		C/T or T/T	0.86 (0.70-1.05)	0.140	0.76 (0.57-1.02)	0.067	.	388	45.22	166	41.92	129	44.18	63	42.57
ETS1	rs8181551	A/A	1.00 (.-.)	.	0.99 (0.72-1.36)	0.949	0.696	366	42.66	142	35.86	114	39.04	54	36.49
ETS1		A/T or T/T	1.37 (1.11-1.69)	0.003	1.25 (0.95-1.64)	0.105	.	492	57.34	254	64.14	178	60.96	94	63.51
ETS1	rs8705	G/G	1.00 (.-.)	.	1.01 (0.77-1.32)	0.971	0.580	402	46.85	178	44.95	146	50	78	52.7
ETS1		G/A or A/A	1.19 (0.97-1.46)	0.091	1.07 (0.80-1.43)	0.632	.	456	53.15	218	55.05	146	50	70	47.3
FGF2	rs1048201	C/C	1.00 (.-.)	.	0.99 (0.79-1.25)	0.947	0.441	606	70.63	268	67.68	194	66.44	106	71.62
FGF2		C/T or T/T	1.06 (0.86-1.32)	0.571	0.89 (0.64-1.25)	0.509	.	252	29.37	128	32.32	98	33.56	42	28.38
FGF2	rs11737764	C/C	1.00 (.-.)	.	0.91 (0.73-1.13)	0.382	0.398	706	82.28	336	84.85	236	80.82	121	81.76
FGF2		C/T or T/T	0.80 (0.60-1.06)	0.116	0.91 (0.61-1.36)	0.633	.	152	17.72	60	15.15	56	19.18	27	18.24
FGF2	rs11938826	C/C	1.00 (.-.)	.	1.01 (0.80-1.27)	0.944	0.271	615	71.68	282	71.21	212	72.6	108	72.97
FGF2		C/G or G/G	1.12 (0.90-1.40)	0.314	0.89 (0.63-1.25)	0.490	.	243	28.32	114	28.79	80	27.4	40	27.03
FGF2	rs1476214	G/G	1.00 (.-.)	.	1.21 (0.89-1.63)	0.224	0.042	350	40.79	142	35.86	115	39.38	63	42.57
FGF2		G/A or A/A	1.22 (0.99-1.51)	0.057	0.98 (0.74-1.29)	0.884	.	508	59.21	254	64.14	177	60.62	85	57.43
FGF2	rs167428	T/T	1.00 (.-.)	.	1.09 (0.84-1.42)	0.517	0.124	442	51.52	199	50.25	149	51.03	81	54.73
FGF2		T/C or C/C	1.05 (0.86-1.28)	0.634	0.85 (0.64-1.12)	0.248	.	416	48.48	197	49.75	143	48.97	67	45.27
FGF2	rs17006215	G/G	1.00 (.-.)	.	0.94 (0.76-1.17)	0.600	0.983	718	83.68	329	83.08	247	84.59	124	83.78
FGF2		G/A or A/A	1.01 (0.78-1.32)	0.921	0.95 (0.63-1.44)	0.816	.	140	16.32	67	16.92	45	15.41	24	16.22
FGF2	rs17407577	T/T	1.00 (.-.)	.	1.00 (0.81-1.23)	0.985	0.116	753	87.76	341	86.11	260	89.04	135	91.22
FGF2		T/C or C/C	1.22 (0.91-1.63)	0.179	0.73 (0.41-1.31)	0.287	.	105	12.24	55	13.89	32	10.96	13	8.78
FGF2	rs17408757	T/T	1.00 (.-.)	.	1.07 (0.86-1.34)	0.547	0.033	643	74.94	277	69.95	223	76.37	112	75.68
FGF2		T/C or C/C	1.21 (0.97-1.51)	0.085	0.80 (0.56-1.16)	0.241	.	215	25.06	119	30.05	69	23.63	36	24.32
FGF2	rs1960669	G/G	1.00 (.-.)	.	1.00 (0.80-1.25)	0.981	0.267	641	74.71	299	75.51	218	74.66	112	75.68
FGF2		G/T or T/T	1.13 (0.89-1.42)	0.316	0.88 (0.61-1.26)	0.470	.	217	25.29	97	24.49	74	25.34	36	24.32
FGF2	rs2926171	G/G	1.00 (.-.)	.	0.96 (0.79-1.18)	0.711	0.387	806	93.94	371	93.69	277	94.86	141	95.27
FGF2		G/T or T/T	1.07 (0.71-1.60)	0.759	0.70 (0.33-1.51)	0.369	.	52	6.06	25	6.31	15	5.14	7	4.73
FGF2	rs308382	A/A	1.00 (.-.)	.	1.01 (0.80-1.28)	0.928	0.285	614	71.56	268	67.68	216	73.97	103	69.59
FGF2		A/G or G/G	1.19 (0.96-1.47)	0.121	0.95 (0.69-1.33)	0.778	.	244	28.44	128	32.32	76	26.03	45	30.41
FGF2	rs308420	G/G	1.00 (.-.)	.	0.89 (0.72-1.11)	0.303	0.207	712	82.98	341	86.11	246	84.25	122	82.43
FGF2		G/A or A/A	0.80 (0.60-1.06)	0.121	1.01 (0.66-1.53)	0.973	.	146	17.02	55	13.89	46	15.75	26	17.57
FGF2	rs308435	C/C	1.00 (.-.)	.	0.99 (0.79-1.24)	0.937	0.389	606	70.63	282	71.21	222	76.03	112	75.68
FGF2		C/A or A/A	1.00 (0.80-1.25)	0.992	0.81 (0.57-1.17)	0.263	.	252	29.37	114	28.79	70	23.97	36	24.32
FGF2	rs308439	T/T	1.00 (.-.)	.	0.98 (0.80-1.20)	0.837	0.166	790	92.07	366	92.42	270	92.47	139	93.92
FGF2		T/G or G/G	1.07 (0.74-1.56)	0.721	0.60 (0.30-1.23)	0.164	.	68	7.93	30	7.58	22	7.53	9	6.08
FGF2	rs308441	C/C	1.00 (.-.)	.	1.01 (0.80-1.29)	0.911	0.329	552	64.34	256	64.65	187	64.04	96	64.86
FGF2		C/T or T/T	1.04 (0.84-1.28)	0.745	0.86 (0.63-1.17)	0.333	.	306	35.66	140	35.35	105	35.96	52	35.14
FGF2	rs308447	C/C	1.00 (.-.)	.	0.87 (0.63-1.18)	0.364	0.487	344	40.09	156	39.39	124	42.47	56	37.84
FGF2		C/T or T/T	0.94 (0.76-1.15)	0.536	0.93 (0.72-1.22)	0.614	.	514	59.91	240	60.61	168	57.53	92	62.16
FGF2	rs3789138	G/G	1.00 (.-.)	.	1.25 (0.90-1.74)	0.184	0.046	286	33.33	116	29.29	89	30.48	54	36.49
FGF2		G/A or A/A	1.11 (0.90-1.39)	0.332	0.92 (0.70-1.21)	0.550	.	572	66.67	280	70.71	203	69.52	94	63.51
FGF2	rs3804158	A/A	1.00 (.-.)	.	1.08 (0.76-1.52)	0.681	0.380	258	30.07	112	28.28	83	28.42	47	31.76
FGF2		A/G or G/G	1.01 (0.81-1.26)	0.940	0.90 (0.68-1.18)	0.446	.	600	69.93	284	71.72	209	71.58	101	68.24
FGF2	rs6534365	C/C	1.00 (.-.)	.	1.26 (0.94-1.68)	0.128	0.013	385	44.87	147	37.12	122	41.78	67	45.27
FGF2		C/T or T/T	1.26 (1.03-1.55)	0.026	0.97 (0.73-1.28)	0.825	.	473	55.13	249	62.88	170	58.22	81	54.73
FGF2	rs9990554	G/G	1.00 (.-.)	.	1.15 (0.91-1.45)	0.248	0.004	597	69.58	252	63.64	203	69.52	104	70.27
FGF2		G/A or A/A	1.28 (1.04-1.58)	0.021	0.80 (0.58-1.12)	0.200	.	261	30.42	144	36.36	89	30.48	44	29.73
FLT1	rs12858139	C/C	1.00 (.-.)	.	0.95 (0.68-1.32)	0.748	0.989	297	34.62	114	28.79	102	34.93	53	35.81
FLT1		C/A or A/A	1.06 (0.85-1.33)	0.594	1.01 (0.76-1.34)	0.950	.	561	65.38	282	71.21	190	65.07	95	64.19
FLT1	rs1555641	G/G	1.00 (.-.)	.	0.86 (0.64-1.15)	0.305	0.365	408	47.55	174	43.94	141	48.29	64	43.24
FLT1		G/A or A/A	1.04 (0.85-1.28)	0.687	1.07 (0.82-1.40)	0.625	.	450	52.45	222	56.06	151	51.71	84	56.76
FLT1	rs17537653	G/G	1.00 (.-.)	.	0.93 (0.75-1.17)	0.552	0.865	627	73.08	285	71.97	224	76.71	114	77.03
FLT1		G/A or A/A	0.99 (0.79-1.24)	0.939	0.96 (0.67-1.40)	0.846	.	231	26.92	111	28.03	68	23.29	34	22.97
FLT1	rs17553014	G/G	1.00 (.-.)	.	0.94 (0.76-1.17)	0.596	0.977	738	86.01	334	84.34	249	85.27	123	83.11
FLT1		G/A or A/A	1.00 (0.76-1.33)	0.982	0.94 (0.61-1.45)	0.779	.	120	13.99	62	15.66	43	14.73	25	16.89
FLT1	rs17618342	A/A	1.00 (.-.)	.	1.01 (0.80-1.26)	0.950	0.248	624	72.73	286	72.22	205	70.21	110	74.32
FLT1		A/G or G/G	1.19 (0.95-1.49)	0.124	0.93 (0.66-1.31)	0.682	.	234	27.27	110	27.78	87	29.79	38	25.68
FLT1	rs2256849	A/A	1.00 (.-.)	.	0.92 (0.74-1.16)	0.492	0.717	630	73.43	288	72.73	220	75.34	109	73.65
FLT1		A/G or G/G	0.98 (0.78-1.23)	0.877	0.99 (0.69-1.40)	0.935	.	228	26.57	108	27.27	72	24.66	39	26.35
FLT1	rs2296192	C/C	1.00 (.-.)	.	0.92 (0.75-1.13)	0.432	0.363	792	92.31	361	91.16	269	92.12	136	91.89
FLT1		C/T or T/T	0.99 (0.69-1.40)	0.938	1.28 (0.70-2.34)	0.430	.	66	7.69	35	8.84	23	7.88	12	8.11
FLT1	rs2387632	C/C	1.00 (.-.)	.	0.90 (0.68-1.19)	0.465	0.635	392	45.69	197	49.75	119	40.75	68	45.95
FLT1		C/T or T/T	0.85 (0.69-1.04)	0.107	0.84 (0.64-1.10)	0.196	.	466	54.31	199	50.25	173	59.25	80	54.05
FLT1	rs3751397	A/A	1.00 (.-.)	.	0.76 (0.52-1.12)	0.166	0.173	243	28.32	101	25.51	91	31.16	37	25
FLT1		A/T or T/T	1.09 (0.87-1.38)	0.446	1.13 (0.86-1.49)	0.387	.	615	71.68	295	74.49	201	68.84	111	75
FLT1	rs614820	T/T	1.00 (.-.)	.	0.94 (0.70-1.26)	0.657	0.878	361	42.07	150	37.88	133	45.55	68	45.95
FLT1		T/C or C/C	1.08 (0.88-1.33)	0.452	1.04 (0.79-1.38)	0.761	.	497	57.93	246	62.12	159	54.45	80	54.05
FLT1	rs664393	G/G	1.00 (.-.)	.	0.95 (0.76-1.19)	0.638	0.939	672	78.32	300	75.76	237	81.16	110	74.32
FLT1		G/A or A/A	1.12 (0.88-1.41)	0.351	1.04 (0.73-1.48)	0.825	.	186	21.68	96	24.24	55	18.84	38	25.68
FLT1	rs7337610	C/C	1.00 (.-.)	.	0.83 (0.60-1.15)	0.255	0.286	340	39.63	139	35.1	124	42.47	51	34.46
FLT1		C/T or T/T	1.07 (0.87-1.32)	0.512	1.10 (0.84-1.44)	0.472	.	518	60.37	257	64.9	168	57.53	97	65.54
FLT1	rs7982957	T/T	1.00 (.-.)	.	0.86 (0.68-1.09)	0.216	0.169	591	68.88	283	71.46	202	69.18	101	68.24
FLT1		T/A or A/A	0.82 (0.65-1.02)	0.075	0.95 (0.69-1.30)	0.735	.	267	31.12	113	28.54	90	30.82	47	31.76
FLT1	rs7989623	A/A	1.00 (.-.)	.	0.92 (0.74-1.13)	0.414	0.506	722	84.15	336	84.85	246	84.25	128	86.49
FLT1		A/G or G/G	0.87 (0.66-1.16)	0.344	0.97 (0.61-1.53)	0.887	.	136	15.85	60	15.15	46	15.75	20	13.51
FLT1	rs7995976	C/C	1.00 (.-.)	.	0.88 (0.67-1.14)	0.328	0.385	480	55.94	215	54.29	171	58.56	78	52.7
FLT1		C/A or A/A	1.11 (0.91-1.36)	0.293	1.16 (0.88-1.53)	0.294	.	378	44.06	181	45.71	121	41.44	70	47.3
FLT1	rs7996030	G/G	1.00 (.-.)	.	0.99 (0.77-1.26)	0.910	0.545	563	65.62	250	63.13	185	63.36	91	61.49
FLT1		G/A or A/A	1.09 (0.88-1.34)	0.417	0.95 (0.71-1.28)	0.737	.	295	34.38	146	36.87	107	36.64	57	38.51
FLT1	rs8001784	G/G	1.00 (.-.)	.	1.07 (0.84-1.36)	0.596	0.139	528	61.54	256	64.65	177	60.62	94	63.51
FLT1		G/A or A/A	0.96 (0.78-1.18)	0.686	0.76 (0.56-1.02)	0.069	.	330	38.46	140	35.35	115	39.38	54	36.49
FLT1	rs942364	G/G	1.00 (.-.)	.	0.88 (0.71-1.09)	0.245	0.148	674	78.55	320	80.81	231	79.11	115	77.7
FLT1		G/A or A/A	0.81 (0.63-1.05)	0.113	1.01 (0.70-1.46)	0.943	.	184	21.45	76	19.19	61	20.89	33	22.3
FLT1	rs9513085	T/T	1.00 (.-.)	.	0.89 (0.70-1.13)	0.334	0.392	584	68.07	268	67.68	197	67.47	95	64.19
FLT1		T/C or C/C	1.03 (0.83-1.27)	0.819	1.09 (0.80-1.48)	0.579	.	274	31.93	128	32.32	95	32.53	53	35.81
FLT1	rs9513088	A/A	1.00 (.-.)	.	0.82 (0.60-1.10)	0.187	0.193	356	41.49	161	40.66	128	43.84	59	39.86
FLT1		A/G or G/G	0.99 (0.81-1.22)	0.947	1.05 (0.80-1.38)	0.720	.	502	58.51	235	59.34	164	56.16	89	60.14
FLT1	rs9513112	G/G	1.00 (.-.)	.	0.83 (0.60-1.15)	0.270	0.328	369	43.01	147	37.12	127	43.49	51	34.46
FLT1		G/A or A/A	1.08 (0.88-1.33)	0.465	1.10 (0.85-1.43)	0.478	.	489	56.99	249	62.88	165	56.51	97	65.54
FLT1	rs9554302	A/A	1.00 (.-.)	.	1.03 (0.84-1.28)	0.754	0.034	718	83.68	328	82.83	236	80.82	129	87.16
FLT1		A/G or G/G	1.16 (0.89-1.51)	0.268	0.67 (0.41-1.08)	0.097	.	140	16.32	68	17.17	56	19.18	19	12.84
FLT1	rs9943922	C/C	1.00 (.-.)	.	0.69 (0.47-1.00)	0.052	0.043	247	28.79	110	27.78	97	33.22	37	25
FLT1		C/T or T/T	0.92 (0.74-1.15)	0.478	0.99 (0.75-1.30)	0.930	.	611	71.21	286	72.22	195	66.78	111	75
FLT4	rs10055319	C/C	1.00 (.-.)	.	0.97 (0.76-1.22)	0.770	0.710	583	67.95	272	68.69	193	66.1	104	70.27
FLT4		C/G or G/G	1.11 (0.89-1.38)	0.342	0.99 (0.72-1.37)	0.953	.	275	32.05	124	31.31	99	33.9	44	29.73
FLT4	rs10072977	G/G	1.00 (.-.)	.	0.89 (0.71-1.12)	0.314	0.311	630	73.43	302	76.26	215	73.63	107	72.3
FLT4		G/A or A/A	0.85 (0.67-1.07)	0.167	0.94 (0.68-1.31)	0.733	.	228	26.57	94	23.74	77	26.37	41	27.7
FLT4	rs1565818	G/G	1.00 (.-.)	.	1.03 (0.83-1.27)	0.799	0.070	701	81.7	311	78.54	238	81.51	123	83.11
FLT4		G/C or C/C	1.17 (0.92-1.49)	0.210	0.76 (0.50-1.16)	0.206	.	157	18.3	85	21.46	54	18.49	25	16.89
FLT4	rs2242221	T/T	1.00 (.-.)	.	0.86 (0.65-1.14)	0.298	0.365	420	48.95	196	49.49	134	45.89	72	48.65
FLT4		T/C or C/C	0.99 (0.81-1.21)	0.957	1.03 (0.78-1.34)	0.858	.	438	51.05	200	50.51	158	54.11	76	51.35
FLT4	rs2290983	T/T	1.00 (.-.)	.	0.80 (0.57-1.11)	0.176	0.206	290	33.8	139	35.1	99	33.9	51	34.46
FLT4		T/C or C/C	0.88 (0.72-1.09)	0.242	0.91 (0.70-1.19)	0.496	.	568	66.2	257	64.9	193	66.1	97	65.54
FLT4	rs307803	T/T	1.00 (.-.)	.	0.87 (0.63-1.21)	0.411	0.571	317	36.95	146	36.87	92	31.51	51	34.46
FLT4		T/C or C/C	1.20 (0.97-1.48)	0.091	1.17 (0.90-1.53)	0.238	.	541	63.05	250	63.13	200	68.49	97	65.54
FLT4	rs307810	T/T	1.00 (.-.)	.	0.85 (0.58-1.26)	0.427	0.552	230	26.81	115	29.04	77	26.37	35	23.65
FLT4		T/A or A/A	0.94 (0.75-1.17)	0.571	0.92 (0.70-1.20)	0.525	.	628	73.19	281	70.96	215	73.63	113	76.35
FLT4	rs307814	C/C	1.00 (.-.)	.	1.11 (0.83-1.49)	0.484	0.156	333	38.81	157	39.65	113	38.7	66	44.59
FLT4		C/T or T/T	1.12 (0.91-1.38)	0.276	0.94 (0.71-1.24)	0.657	.	525	61.19	239	60.35	179	61.3	82	55.41
FLT4	rs307822	G/G	1.00 (.-.)	.	0.98 (0.79-1.22)	0.875	0.364	694	80.89	319	80.56	237	81.16	124	83.78
FLT4		G/A or A/A	0.97 (0.76-1.25)	0.840	0.76 (0.50-1.16)	0.200	.	164	19.11	77	19.44	55	18.84	24	16.22
FLT4	rs307823	A/A	1.00 (.-.)	.	0.92 (0.72-1.16)	0.478	0.666	565	65.85	272	68.69	190	65.07	97	65.54
FLT4		A/G or G/G	0.85 (0.68-1.05)	0.134	0.85 (0.63-1.15)	0.297	.	293	34.15	124	31.31	102	34.93	51	34.46
FLT4	rs3797104	A/A	1.00 (.-.)	.	0.91 (0.72-1.13)	0.381	0.423	644	75.06	316	79.8	218	74.66	111	75
FLT4		A/G or G/G	0.80 (0.63-1.04)	0.092	0.88 (0.62-1.25)	0.471	.	214	24.94	80	20.2	74	25.34	37	25
FLT4	rs6879285	A/A	1.00 (.-.)	.	0.88 (0.66-1.17)	0.384	0.513	383	44.64	181	45.71	123	42.12	67	45.27
FLT4		A/G or G/G	1.04 (0.85-1.28)	0.683	1.04 (0.80-1.37)	0.754	.	475	55.36	215	54.29	169	57.88	81	54.73
FLT4	rs6889643	C/C	1.00 (.-.)	.	0.84 (0.62-1.16)	0.290	0.366	334	38.93	158	39.9	119	40.75	56	37.84
FLT4		C/T or T/T	0.98 (0.80-1.21)	0.870	1.00 (0.77-1.30)	0.987	.	524	61.07	238	60.1	173	59.25	92	62.16
HIF1A	rs12888409	T/T	1.00 (.-.)	.	0.83 (0.62-1.10)	0.194	0.206	429	50	202	51.01	147	50.34	65	43.92
HIF1A		T/A or A/A	0.90 (0.73-1.10)	0.284	0.95 (0.73-1.24)	0.714	.	429	50	194	48.99	145	49.66	83	56.08
HIF1A	rs1319462	A/A	1.00 (.-.)	.	0.91 (0.72-1.16)	0.465	0.665	590	68.76	282	71.21	207	70.89	97	65.54
HIF1A		A/G or G/G	0.98 (0.79-1.23)	0.887	0.99 (0.73-1.34)	0.930	.	268	31.24	114	28.79	85	29.11	51	34.46
HIF1A	rs2301108	G/G	1.00 (.-.)	.	0.94 (0.76-1.16)	0.564	0.897	717	83.57	325	82.07	238	81.51	120	81.08
HIF1A		G/A or A/A	0.89 (0.69-1.17)	0.410	0.87 (0.58-1.29)	0.486	.	141	16.43	71	17.93	54	18.49	28	18.92
HIF1A	rs2301111	C/C	1.00 (.-.)	.	0.91 (0.70-1.18)	0.492	0.699	509	59.32	241	60.86	171	58.56	79	53.38
HIF1A		C/G or G/G	0.97 (0.79-1.19)	0.738	0.95 (0.72-1.25)	0.724	.	349	40.68	155	39.14	121	41.44	69	46.62
HIF1A	rs2301113	A/A	1.00 (.-.)	.	0.88 (0.68-1.15)	0.355	0.427	486	56.64	237	59.85	167	57.19	79	53.38
HIF1A		A/C or C/C	0.85 (0.69-1.04)	0.117	0.88 (0.67-1.16)	0.352	.	372	43.36	159	40.15	125	42.81	69	46.62
HIF1A	rs4899056	C/C	1.00 (.-.)	.	0.93 (0.75-1.16)	0.533	0.830	694	80.89	315	79.55	233	79.79	117	79.05
HIF1A		C/T or T/T	0.93 (0.72-1.19)	0.550	0.91 (0.62-1.34)	0.638	.	164	19.11	81	20.45	59	20.21	31	20.95
HIF1A	rs6573399	G/G	1.00 (.-.)	.	0.91 (0.72-1.15)	0.420	0.565	606	70.63	288	72.73	213	72.95	98	66.22
HIF1A		G/T or T/T	0.97 (0.78-1.22)	0.813	1.00 (0.73-1.36)	0.988	.	252	29.37	108	27.27	79	27.05	50	33.78
HIF1A	rs7143626	A/A	1.00 (.-.)	.	0.92 (0.70-1.22)	0.562	0.805	426	49.65	199	50.25	150	51.37	73	49.32
HIF1A		A/G or G/G	0.95 (0.78-1.16)	0.616	0.92 (0.70-1.20)	0.536	.	432	50.35	197	49.75	142	48.63	75	50.68
ID1	rs6060286	C/C	1.00 (.-.)	.	0.87 (0.69-1.11)	0.260	0.247	563	65.62	270	68.18	211	72.26	101	68.24
ID1		C/A or A/A	0.91 (0.73-1.13)	0.379	1.02 (0.74-1.39)	0.924	.	295	34.38	126	31.82	81	27.74	47	31.76
IL10	rs10494878	A/A	1.00 (.-.)	.	0.87 (0.67-1.13)	0.290	0.349	542	63.17	255	64.39	172	58.9	79	53.38
IL10		A/G or G/G	0.99 (0.80-1.22)	0.908	1.03 (0.79-1.36)	0.807	.	316	36.83	141	35.61	120	41.1	69	46.62
IL10	rs1800890	T/T	1.00 (.-.)	.	0.96 (0.70-1.33)	0.824	0.861	337	39.28	160	40.4	108	36.99	52	35.14	candidate
IL10		T/A or A/A	1.03 (0.84-1.26)	0.809	0.95 (0.74-1.24)	0.723	.	521	60.72	236	59.6	184	63.01	96	64.86
IL10	rs3024491	G/G	1.00 (.-.)	.	0.82 (0.55-1.22)	0.336	0.433	233	27.16	116	29.29	80	27.4	33	22.3
IL10		G/T or T/T	0.99 (0.79-1.23)	0.904	0.97 (0.74-1.27)	0.830	.	625	72.84	280	70.71	212	72.6	115	77.7
IL10	rs3024496	T/T	1.00 (.-.)	.	0.82 (0.55-1.22)	0.326	0.419	233	27.16	117	29.55	79	27.05	33	22.3	candidate
IL10		T/C or C/C	0.97 (0.78-1.21)	0.807	0.96 (0.74-1.25)	0.761	.	625	72.84	279	70.45	213	72.95	115	77.7
IL10	rs3024498	A/A	1.00 (.-.)	.	0.84 (0.63-1.11)	0.210	0.251	499	58.16	228	57.58	164	56.16	67	45.27
IL10		A/G or G/G	1.05 (0.86-1.29)	0.620	1.10 (0.85-1.43)	0.456	.	359	41.84	168	42.42	128	43.84	81	54.73
IL10	rs3024505	C/C	1.00 (.-.)	.	0.95 (0.75-1.19)	0.634	0.808	578	67.37	277	69.95	206	70.55	114	77.03
IL10		C/T or T/T	0.82 (0.66-1.03)	0.086	0.74 (0.52-1.06)	0.099	.	280	32.63	119	30.05	86	29.45	34	22.97
IL10	rs4579758	A/A	1.00 (.-.)	.	0.81 (0.60-1.09)	0.158	0.161	424	49.42	205	51.77	143	48.97	59	39.86
IL10		A/G or G/G	0.95 (0.78-1.16)	0.612	1.01 (0.78-1.31)	0.921	.	434	50.58	191	48.23	149	51.03	89	60.14
IL8	rs17202249	C/C	1.00 (.-.)	.	0.92 (0.74-1.15)	0.464	0.587	705	82.17	328	82.83	221	75.68	116	78.38
IL8		C/T or T/T	0.83 (0.63-1.08)	0.166	0.87 (0.60-1.26)	0.464	.	153	17.83	68	17.17	71	24.32	32	21.62
IL8	rs2227543	C/C	1.00 (.-.)	.	0.89 (0.64-1.24)	0.481	0.645	276	32.17	128	32.32	102	34.93	50	33.78
IL8		C/T or T/T	1.01 (0.82-1.26)	0.909	0.99 (0.75-1.30)	0.933	.	582	67.83	268	67.68	190	65.07	98	66.22
JAG1	rs10485741	T/T	1.00 (.-.)	.	0.95 (0.77-1.17)	0.652	0.795	742	86.48	345	87.12	254	86.99	129	87.16
JAG1		T/C or C/C	0.96 (0.71-1.30)	0.803	0.85 (0.53-1.36)	0.498	.	116	13.52	51	12.88	38	13.01	19	12.84
JAG1	rs11699674	C/C	1.00 (.-.)	.	0.92 (0.74-1.14)	0.432	0.519	718	83.68	339	85.61	246	84.25	118	79.73
JAG1		C/G or G/G	0.90 (0.68-1.19)	0.459	0.97 (0.66-1.43)	0.887	.	140	16.32	57	14.39	46	15.75	30	20.27
JAG1	rs1232605	T/T	1.00 (.-.)	.	0.99 (0.72-1.35)	0.930	0.709	299	34.85	137	34.6	85	29.11	59	39.86
JAG1		T/C or C/C	0.94 (0.76-1.16)	0.590	0.86 (0.66-1.13)	0.291	.	559	65.15	259	65.4	207	70.89	89	60.14
JAG1	rs16991867	C/C	1.00 (.-.)	.	0.97 (0.79-1.19)	0.761	0.494	769	89.63	338	85.35	251	85.96	135	91.22
JAG1		C/T or T/T	1.11 (0.84-1.48)	0.463	0.86 (0.49-1.51)	0.606	.	89	10.37	58	14.65	41	14.04	13	8.78
JAG1	rs2143619	G/G	1.00 (.-.)	.	0.81 (0.59-1.12)	0.208	0.253	316	36.83	142	35.86	112	38.36	54	36.49
JAG1		G/A or A/A	0.91 (0.74-1.12)	0.366	0.93 (0.71-1.22)	0.613	.	542	63.17	254	64.14	180	61.64	94	63.51
JAG1	rs2179687	G/G	1.00 (.-.)	.	0.78 (0.58-1.05)	0.105	0.105	347	40.44	173	43.69	132	45.21	63	42.57
JAG1		G/A or A/A	0.83 (0.68-1.01)	0.066	0.89 (0.68-1.17)	0.418	.	511	59.56	223	56.31	160	54.79	85	57.43
JAG1	rs2273060	A/A	1.00 (.-.)	.	1.02 (0.74-1.39)	0.922	0.560	314	36.6	139	35.1	99	33.9	57	38.51
JAG1		A/G or G/G	1.02 (0.83-1.26)	0.836	0.92 (0.70-1.22)	0.567	.	544	63.4	257	64.9	193	66.1	91	61.49
JAG1	rs3748480	T/T	1.00 (.-.)	.	0.97 (0.77-1.22)	0.765	0.632	652	75.99	281	70.96	219	75	107	72.3
JAG1		T/G or G/G	1.43 (1.14-1.78)	0.002	1.24 (0.89-1.73)	0.206	.	206	24.01	115	29.04	73	25	41	27.7
JAG1	rs3790159	G/G	1.00 (.-.)	.	0.87 (0.60-1.26)	0.468	0.629	210	24.48	105	26.52	85	29.11	40	27.03
JAG1		G/A or A/A	0.91 (0.72-1.14)	0.408	0.88 (0.67-1.16)	0.367	.	648	75.52	291	73.48	207	70.89	108	72.97
JAG1	rs6040050	C/C	1.00 (.-.)	.	0.89 (0.68-1.17)	0.405	0.560	391	45.57	202	51.01	141	48.29	73	49.32
JAG1		C/T or T/T	0.87 (0.71-1.06)	0.171	0.87 (0.66-1.14)	0.308	.	467	54.43	194	48.99	151	51.71	75	50.68
JAG1	rs6040062	G/G	1.00 (.-.)	.	0.96 (0.77-1.21)	0.753	0.649	652	75.99	282	71.21	219	75	107	72.3
JAG1		G/A or A/A	1.42 (1.13-1.77)	0.002	1.24 (0.89-1.72)	0.210	.	206	24.01	114	28.79	73	25	41	27.7
JAG1	rs6040069	G/G	1.00 (.-.)	.	0.83 (0.65-1.06)	0.140	0.092	546	63.64	254	64.14	194	66.44	90	60.81
JAG1		G/A or A/A	0.83 (0.67-1.03)	0.095	0.98 (0.73-1.31)	0.884	.	312	36.36	142	35.86	98	33.56	58	39.19
JAG1	rs6074164	A/A	1.00 (.-.)	.	1.01 (0.80-1.28)	0.935	0.297	600	69.93	264	66.67	200	68.49	102	68.92
JAG1		A/C or C/C	1.24 (1.00-1.53)	0.052	1.00 (0.73-1.38)	0.984	.	258	30.07	132	33.33	92	31.51	46	31.08
JAG1	rs6133986	G/G	1.00 (.-.)	.	0.96 (0.77-1.20)	0.722	0.811	632	73.66	302	76.26	214	73.29	108	72.97
JAG1		G/A or A/A	0.94 (0.74-1.19)	0.611	0.86 (0.61-1.20)	0.366	.	226	26.34	94	23.74	78	26.71	40	27.03
JAG1	rs7271215	G/G	1.00 (.-.)	.	0.93 (0.75-1.16)	0.541	0.837	687	80.07	329	83.08	235	80.48	119	80.41
JAG1		G/A or A/A	0.94 (0.72-1.23)	0.652	0.93 (0.63-1.36)	0.695	.	171	19.93	67	16.92	57	19.52	29	19.59
KDR	rs11725581	G/G	1.00 (.-.)	.	0.96 (0.76-1.21)	0.715	0.872	614	71.56	289	72.98	195	66.78	97	65.54
KDR		G/C or C/C	0.97 (0.78-1.22)	0.801	0.90 (0.66-1.22)	0.491	.	244	28.44	107	27.02	97	33.22	51	34.46
KDR	rs1380068	G/G	1.00 (.-.)	.	1.03 (0.80-1.33)	0.804	0.292	481	56.06	202	51.01	167	57.19	92	62.16
KDR		G/C or C/C	1.10 (0.90-1.35)	0.333	0.92 (0.68-1.25)	0.601	.	377	43.94	194	48.99	125	42.81	56	37.84
KDR	rs1458831	T/T	1.00 (.-.)	.	0.98 (0.79-1.21)	0.829	0.436	677	78.9	315	79.55	231	79.11	121	81.76
KDR		T/C or C/C	0.99 (0.77-1.27)	0.943	0.79 (0.52-1.21)	0.281	.	181	21.1	81	20.45	61	20.89	27	18.24
KDR	rs17081840	G/G	1.00 (.-.)	.	1.05 (0.73-1.50)	0.806	0.499	227	26.46	102	25.76	73	25	44	29.73
KDR		G/A or A/A	0.95 (0.75-1.19)	0.641	0.85 (0.64-1.13)	0.271	.	631	73.54	294	74.24	219	75	104	70.27
KDR	rs17709898	A/A	1.00 (.-.)	.	0.93 (0.69-1.25)	0.616	0.863	349	40.68	157	39.65	122	41.78	63	42.57
KDR		A/G or G/G	1.03 (0.84-1.26)	0.805	0.98 (0.75-1.29)	0.906	.	509	59.32	239	60.35	170	58.22	85	57.43
KDR	rs1870377	T/T	1.00 (.-.)	.	0.94 (0.73-1.21)	0.624	0.943	496	57.81	224	56.57	167	57.19	85	57.43	candidate
KDR		T/A or A/A	1.02 (0.83-1.24)	0.882	0.97 (0.72-1.29)	0.811	.	362	42.19	172	43.43	125	42.81	63	42.57
KDR	rs1870378	G/G	1.00 (.-.)	.	0.91 (0.70-1.18)	0.473	0.663	485	56.53	220	55.56	166	56.85	83	56.08
KDR		G/A or A/A	1.02 (0.83-1.25)	0.864	1.01 (0.76-1.34)	0.951	.	373	43.47	176	44.44	126	43.15	65	43.92
KDR	rs2305948	C/C	1.00 (.-.)	.	0.99 (0.80-1.23)	0.921	0.369	702	81.82	302	76.26	229	78.42	120	81.08	candidate
KDR		C/T or T/T	1.35 (1.06-1.70)	0.013	1.07 (0.72-1.59)	0.740	.	156	18.18	94	23.74	63	21.58	28	18.92
KDR	rs4516787	A/A	1.00 (.-.)	.	1.04 (0.79-1.37)	0.782	0.327	387	45.1	169	42.68	138	47.26	79	53.38
KDR		A/G or G/G	1.06 (0.86-1.29)	0.592	0.90 (0.68-1.21)	0.497	.	471	54.9	227	57.32	154	52.74	69	46.62
KDR	rs7654599	T/T	1.00 (.-.)	.	1.08 (0.80-1.46)	0.618	0.272	315	36.71	138	34.85	96	32.88	64	43.24
KDR		T/C or C/C	1.15 (0.93-1.43)	0.188	1.00 (0.75-1.32)	0.986	.	543	63.29	258	65.15	196	67.12	84	56.76
MAPK1	rs1063311	G/G	1.00 (.-.)	.	0.84 (0.60-1.18)	0.318	0.400	267	31.12	124	31.31	103	35.27	47	31.76
MAPK1		G/A or A/A	1.02 (0.82-1.26)	0.875	1.02 (0.78-1.34)	0.878	.	591	68.88	272	68.69	189	64.73	101	68.24
MAPK1	rs17759598	T/T	1.00 (.-.)	.	0.91 (0.72-1.14)	0.401	0.488	623	72.61	285	71.97	217	74.32	105	70.95
MAPK1		T/C or C/C	1.11 (0.89-1.39)	0.353	1.18 (0.84-1.64)	0.340	.	235	27.39	111	28.03	75	25.68	43	29.05
MAPK1	rs1967938	A/A	1.00 (.-.)	.	0.93 (0.75-1.17)	0.551	0.918	682	79.49	309	78.03	232	79.45	111	75
MAPK1		A/G or G/G	1.16 (0.91-1.49)	0.225	1.11 (0.78-1.59)	0.548	.	176	20.51	87	21.97	60	20.55	37	25
MAPK1	rs5999515	C/C	1.00 (.-.)	.	1.01 (0.70-1.47)	0.944	0.684	252	29.37	113	28.54	69	23.63	40	27.03
MAPK1		C/T or T/T	0.90 (0.72-1.13)	0.373	0.84 (0.64-1.10)	0.194	.	606	70.63	283	71.46	223	76.37	108	72.97
MAPK1	rs8143081	A/A	1.00 (.-.)	.	0.83 (0.63-1.10)	0.193	0.192	420	48.95	195	49.24	148	50.68	69	46.62
MAPK1		A/G or G/G	1.06 (0.87-1.30)	0.546	1.14 (0.87-1.49)	0.331	.	438	51.05	201	50.76	144	49.32	79	53.38
MMP2	rs1005912	A/A	1.00 (.-.)	.	1.07 (0.74-1.56)	0.719	0.421	289	33.68	117	29.55	87	29.79	39	26.35
MMP2		A/T or T/T	1.15 (0.93-1.44)	0.201	1.03 (0.79-1.35)	0.821	.	569	66.32	279	70.45	205	70.21	109	73.65
MMP2	rs11076099	C/C	1.00 (.-.)	.	0.75 (0.54-1.04)	0.088	0.084	286	33.33	138	34.85	99	33.9	51	34.46
MMP2		C/T or T/T	0.89 (0.72-1.09)	0.261	0.95 (0.73-1.24)	0.714	.	572	66.67	258	65.15	193	66.1	97	65.54
MMP2	rs11076101	C/C	1.00 (.-.)	.	0.95 (0.77-1.18)	0.665	0.898	719	83.8	343	86.62	242	82.88	121	81.76
MMP2		C/T or T/T	0.88 (0.65-1.18)	0.382	0.81 (0.54-1.22)	0.310	.	139	16.2	53	13.38	50	17.12	27	18.24
MMP2	rs11541998	C/C	1.00 (.-.)	.	1.00 (0.80-1.24)	0.996	0.202	706	82.28	314	79.29	231	79.11	118	79.73
MMP2		C/G or G/G	1.25 (0.97-1.60)	0.086	0.92 (0.63-1.34)	0.647	.	152	17.72	82	20.71	61	20.89	30	20.27
MMP2	rs11639960	A/A	1.00 (.-.)	.	0.85 (0.62-1.18)	0.344	0.471	364	42.42	155	39.14	124	42.47	52	35.14
MMP2		A/G or G/G	1.27 (1.03-1.56)	0.023	1.26 (0.97-1.63)	0.084	.	494	57.58	241	60.86	168	57.53	96	64.86
MMP2	rs11861520	T/T	1.00 (.-.)	.	0.98 (0.79-1.21)	0.829	0.443	665	77.51	317	80.05	219	75	121	81.76
MMP2		T/C or C/C	0.90 (0.70-1.16)	0.430	0.73 (0.48-1.10)	0.131	.	193	22.49	79	19.95	73	25	27	18.24
MMP2	rs1561219	C/C	1.00 (.-.)	.	1.03 (0.82-1.30)	0.793	0.145	654	76.22	271	68.43	219	75	106	71.62
MMP2		C/A or A/A	1.50 (1.20-1.86)	<.001	1.13 (0.80-1.58)	0.490	.	204	23.78	125	31.57	73	25	42	28.38
MMP2	rs16955194	G/G	1.00 (.-.)	.	0.90 (0.73-1.10)	0.297	0.086	782	91.14	367	92.68	272	93.15	135	91.22
MMP2		G/A or A/A	0.81 (0.55-1.18)	0.270	1.36 (0.78-2.38)	0.283	.	76	8.86	29	7.32	20	6.85	13	8.78
MMP2	rs17301608	C/C	1.00 (.-.)	.	1.03 (0.73-1.44)	0.884	0.466	319	37.18	132	33.33	112	38.36	48	32.43
MMP2		C/T or T/T	1.49 (1.20-1.85)	<.001	1.31 (1.01-1.71)	0.044	.	539	62.82	264	66.67	180	61.64	100	67.57
MMP2	rs1861320	G/G	1.00 (.-.)	.	1.11 (0.76-1.62)	0.595	0.307	261	30.42	110	27.78	75	25.68	38	25.68
MMP2		G/T or T/T	1.24 (0.99-1.55)	0.060	1.09 (0.83-1.43)	0.529	.	597	69.58	286	72.22	217	74.32	110	74.32
MMP2	rs2192853	G/G	1.00 (.-.)	.	0.76 (0.54-1.07)	0.118	0.124	285	33.22	133	33.59	103	35.27	49	33.11
MMP2		G/A or A/A	0.90 (0.73-1.11)	0.316	0.94 (0.72-1.23)	0.673	.	573	66.78	263	66.41	189	64.73	99	66.89
MMP2	rs2241145	G/G	1.00 (.-.)	.	1.14 (0.76-1.69)	0.531	0.229	260	30.3	99	25	81	27.74	34	22.97
MMP2		G/C or C/C	1.62 (1.29-2.05)	<.001	1.39 (1.06-1.83)	0.019	.	598	69.7	297	75	211	72.26	114	77.03
MMP2	rs243847	T/T	1.00 (.-.)	.	0.93 (0.69-1.25)	0.634	0.918	320	37.3	143	36.11	108	36.99	70	47.3
MMP2		T/C or C/C	0.81 (0.66-1.00)	0.050	0.74 (0.56-0.98)	0.039	.	538	62.7	253	63.89	184	63.01	78	52.7
MMP2	rs243849	C/C	1.00 (.-.)	.	0.86 (0.68-1.09)	0.203	0.131	609	70.98	287	72.47	225	77.05	102	68.92
MMP2		C/T or T/T	0.96 (0.77-1.20)	0.699	1.14 (0.83-1.58)	0.413	.	249	29.02	109	27.53	67	22.95	46	31.08
MMP2	rs243866	G/G	1.00 (.-.)	.	0.84 (0.64-1.09)	0.187	0.198	503	58.62	237	59.85	177	60.62	77	52.03
MMP2		G/A or A/A	1.08 (0.88-1.32)	0.471	1.16 (0.89-1.53)	0.269	.	355	41.38	159	40.15	115	39.38	71	47.97
MMP2	rs243867	A/A	1.00 (.-.)	.	0.96 (0.72-1.29)	0.797	0.853	346	40.33	155	39.14	115	39.38	67	45.27
MMP2		A/G or G/G	0.99 (0.81-1.21)	0.922	0.92 (0.70-1.21)	0.544	.	512	59.67	241	60.86	177	60.62	81	54.73
MMP9	rs2250889	C/C	1.00 (.-.)	.	0.94 (0.76-1.15)	0.536	0.847	788	91.84	363	91.67	271	92.81	134	90.54
MMP9		C/G or G/G	0.98 (0.69-1.41)	0.934	0.99 (0.57-1.71)	0.961	.	70	8.16	33	8.33	21	7.19	14	9.46
MMP9	rs2274755	G/G	1.00 (.-.)	.	0.97 (0.77-1.21)	0.761	0.674	664	77.39	294	74.24	207	70.89	112	75.68
MMP9		G/T or T/T	1.09 (0.87-1.38)	0.438	0.96 (0.68-1.37)	0.828	.	194	22.61	102	25.76	85	29.11	36	24.32
MMP9	rs3918249	T/T	1.00 (.-.)	.	0.99 (0.72-1.35)	0.926	0.711	382	44.52	163	41.16	109	37.33	57	38.51
MMP9		T/C or C/C	1.07 (0.87-1.31)	0.506	0.98 (0.75-1.27)	0.876	.	476	55.48	233	58.84	183	62.67	91	61.49
MMP9	rs3918278	G/G	1.00 (.-.)	.	0.91 (0.74-1.11)	0.332	0.012	828	96.5	381	96.21	286	97.95	139	93.92
MMP9		G/A or A/A	1.08 (0.64-1.81)	0.783	3.14 (1.60-6.17)	0.001	.	30	3.5	15	3.79	6	2.05	9	6.08
MMP9	rs6073983	A/A	1.00 (.-.)	.	0.94 (0.73-1.21)	0.638	0.981	519	60.49	231	58.33	174	59.59	86	58.11
MMP9		A/T or T/T	1.06 (0.87-1.30)	0.568	1.00 (0.75-1.33)	0.987	.	339	39.51	165	41.67	118	40.41	62	41.89
MMP9	rs6094238	C/C	1.00 (.-.)	.	0.86 (0.67-1.11)	0.259	0.275	547	63.75	240	60.61	173	59.25	84	56.76
MMP9		C/G or G/G	1.01 (0.82-1.24)	0.908	1.09 (0.82-1.44)	0.567	.	311	36.25	156	39.39	119	40.75	64	43.24
NOTCH4	rs12663103	T/T	1.00 (.-.)	.	0.92 (0.75-1.13)	0.423	0.326	751	87.53	347	87.63	268	91.78	132	89.19
NOTCH4		T/C or C/C	1.05 (0.77-1.42)	0.762	1.33 (0.78-2.29)	0.294	.	107	12.47	49	12.37	24	8.22	16	10.81
NOTCH4	rs176095	T/T	1.00 (.-.)	.	1.08 (0.85-1.37)	0.542	0.065	537	62.59	247	62.37	187	64.04	100	67.57
NOTCH4		T/C or C/C	1.16 (0.95-1.43)	0.154	0.86 (0.62-1.18)	0.341	.	321	37.41	149	37.63	105	35.96	48	32.43
NOTCH4	rs204989	C/C	1.00 (.-.)	.	1.09 (0.86-1.38)	0.486	0.044	576	67.13	267	67.42	191	65.41	101	68.24
NOTCH4		C/T or T/T	1.13 (0.91-1.40)	0.257	0.81 (0.59-1.11)	0.189	.	282	32.87	129	32.58	101	34.59	47	31.76
NOTCH4	rs204993	T/T	1.00 (.-.)	.	1.00 (0.78-1.29)	0.970	0.453	497	57.93	222	56.06	180	61.64	91	61.49
NOTCH4		T/C or C/C	1.20 (0.98-1.47)	0.078	1.04 (0.77-1.40)	0.817	.	361	42.07	174	43.94	112	38.36	57	38.51
NOTCH4	rs206018	C/C	1.00 (.-.)	.	0.93 (0.73-1.17)	0.521	0.773	600	69.93	277	69.95	210	71.92	100	67.57
NOTCH4		C/G or G/G	0.91 (0.73-1.14)	0.424	0.90 (0.66-1.23)	0.506	.	258	30.07	119	30.05	82	28.08	48	32.43
NOTCH4	rs2071280	C/C	1.00 (.-.)	.	0.83 (0.62-1.12)	0.225	0.265	374	43.59	171	43.18	120	41.1	66	44.59
NOTCH4		C/G or G/G	0.92 (0.75-1.13)	0.425	0.96 (0.73-1.25)	0.753	.	484	56.41	225	56.82	172	58.9	82	55.41
NOTCH4	rs2267644	G/G	1.00 (.-.)	.	0.92 (0.75-1.13)	0.440	0.435	773	90.09	367	92.68	272	93.15	132	89.19
NOTCH4		G/A or A/A	0.83 (0.57-1.22)	0.347	1.00 (0.60-1.67)	0.998	.	85	9.91	29	7.32	20	6.85	16	10.81
NOTCH4	rs3131294	C/C	1.00 (.-.)	.	0.91 (0.73-1.13)	0.375	0.408	678	79.02	320	80.81	224	76.71	113	76.35
NOTCH4		C/T or T/T	0.87 (0.68-1.12)	0.290	0.96 (0.67-1.39)	0.847	.	180	20.98	76	19.19	68	23.29	35	23.65
NOTCH4	rs3132935	A/A	1.00 (.-.)	.	0.99 (0.77-1.27)	0.939	0.531	514	59.91	248	62.63	188	64.38	92	62.16
NOTCH4		A/G or G/G	1.03 (0.84-1.26)	0.801	0.90 (0.66-1.21)	0.469	.	344	40.09	148	37.37	104	35.62	56	37.84
NOTCH4	rs3132949	A/A	1.00 (.-.)	.	0.82 (0.59-1.14)	0.243	0.298	306	35.66	137	34.6	103	35.27	51	34.46
NOTCH4		A/G or G/G	0.95 (0.77-1.17)	0.629	0.97 (0.74-1.26)	0.800	.	552	64.34	259	65.4	189	64.73	97	65.54
NOTCH4	rs3134798	T/T	1.00 (.-.)	.	0.94 (0.73-1.21)	0.620	0.939	506	58.97	241	60.86	167	57.19	84	56.76
NOTCH4		T/C or C/C	0.97 (0.79-1.19)	0.750	0.92 (0.69-1.23)	0.574	.	352	41.03	155	39.14	125	42.81	64	43.24
NOTCH4	rs3134931	A/A	1.00 (.-.)	.	0.97 (0.73-1.28)	0.826	0.793	415	48.37	193	48.74	137	46.92	73	49.32
NOTCH4		A/G or G/G	0.99 (0.81-1.21)	0.915	0.91 (0.69-1.19)	0.498	.	443	51.63	203	51.26	155	53.08	75	50.68
NOTCH4	rs377763	G/G	1.00 (.-.)	.	0.98 (0.77-1.25)	0.900	0.563	545	63.52	250	63.13	174	59.59	98	66.22
NOTCH4		G/T or T/T	1.01 (0.82-1.24)	0.929	0.88 (0.65-1.20)	0.426	.	313	36.48	146	36.87	118	40.41	50	33.78
NOTCH4	rs404860	T/T	1.00 (.-.)	.	0.97 (0.78-1.21)	0.783	0.669	637	74.24	283	71.46	217	74.32	114	77.03
NOTCH4		T/C or C/C	1.14 (0.92-1.43)	0.237	1.00 (0.70-1.45)	0.979	.	221	25.76	113	28.54	75	25.68	34	22.97
NOTCH4	rs404890	G/G	1.00 (.-.)	.	0.87 (0.62-1.23)	0.439	0.587	278	32.4	127	32.07	96	32.88	49	33.11
NOTCH4		G/T or T/T	0.98 (0.79-1.21)	0.846	0.96 (0.73-1.25)	0.756	.	580	67.6	269	67.93	196	67.12	99	66.89
NOTCH4	rs434841	G/G	1.00 (.-.)	.	0.80 (0.60-1.07)	0.131	0.107	405	47.2	188	47.47	141	48.29	66	44.59
NOTCH4		G/A or A/A	1.01 (0.83-1.24)	0.895	1.11 (0.85-1.46)	0.426	.	453	52.8	208	52.53	151	51.71	82	55.41
NOTCH4	rs444472	G/G	1.00 (.-.)	.	0.91 (0.62-1.33)	0.618	0.779	220	25.64	89	22.47	72	24.66	41	27.7
NOTCH4		G/A or A/A	1.10 (0.86-1.39)	0.456	1.06 (0.79-1.42)	0.698	.	638	74.36	307	77.53	220	75.34	107	72.3
NOTCH4	rs45855	A/A	1.00 (.-.)	.	0.79 (0.58-1.07)	0.127	0.119	352	41.03	160	40.4	118	40.41	63	42.57
NOTCH4		A/T or T/T	0.93 (0.76-1.14)	0.494	1.01 (0.77-1.32)	0.962	.	506	58.97	236	59.6	174	59.59	85	57.43
NOTCH4	rs6457499	T/T	1.00 (.-.)	.	0.75 (0.55-1.02)	0.066	0.045	358	41.72	168	42.42	125	42.81	60	40.54
NOTCH4		T/C or C/C	0.92 (0.75-1.13)	0.445	1.03 (0.80-1.35)	0.800	.	500	58.28	228	57.58	167	57.19	88	59.46
NOTCH4	rs715299	A/A	1.00 (.-.)	.	1.26 (0.96-1.65)	0.092	0.004	434	50.58	183	46.21	136	46.58	79	53.38
NOTCH4		A/C or C/C	1.19 (0.97-1.45)	0.095	0.85 (0.64-1.13)	0.259	.	424	49.42	213	53.79	156	53.42	69	46.62
NOTCH4	rs8192575	G/G	1.00 (.-.)	.	0.89 (0.73-1.09)	0.271	0.018	775	90.33	356	89.9	277	94.86	136	91.89
NOTCH4		G/C or C/C	0.92 (0.66-1.28)	0.614	1.99 (1.11-3.59)	0.022	.	83	9.67	40	10.1	15	5.14	12	8.11
NOTCH4	rs9267845	A/A	1.00 (.-.)	.	0.90 (0.64-1.27)	0.565	0.768	286	33.33	134	33.84	111	38.01	46	31.08
NOTCH4		A/T or T/T	0.96 (0.78-1.19)	0.735	0.93 (0.71-1.21)	0.580	.	572	66.67	262	66.16	181	61.99	102	68.92
NOTCH4	rs9296012	C/C	1.00 (.-.)	.	0.92 (0.72-1.17)	0.487	0.704	570	66.43	274	69.19	211	72.26	94	63.51
NOTCH4		C/T or T/T	0.97 (0.78-1.21)	0.809	0.97 (0.71-1.31)	0.834	.	288	33.57	122	30.81	81	27.74	54	36.49
NRP1	rs10080	C/C	1.00 (.-.)	.	0.80 (0.56-1.13)	0.202	0.237	291	33.92	123	31.06	109	37.33	45	30.41
NRP1		C/T or T/T	0.98 (0.78-1.22)	0.829	1.00 (0.76-1.31)	0.994	.	567	66.08	273	68.94	183	62.67	103	69.59
NRP1	rs10763919	T/T	1.00 (.-.)	.	0.84 (0.66-1.08)	0.181	0.142	532	62	261	65.91	179	61.3	87	58.78
NRP1		T/A or A/A	0.90 (0.73-1.12)	0.342	1.02 (0.77-1.36)	0.874	.	326	38	135	34.09	113	38.7	61	41.22
NRP1	rs10763923	A/A	1.00 (.-.)	.	1.02 (0.74-1.39)	0.921	0.524	383	44.64	166	41.92	109	37.33	53	35.81
NRP1		A/G or G/G	1.11 (0.91-1.36)	0.311	0.99 (0.77-1.28)	0.950	.	475	55.36	230	58.08	183	62.67	95	64.19
NRP1	rs10827228	G/G	1.00 (.-.)	.	0.97 (0.63-1.49)	0.887	0.816	249	29.02	101	25.51	73	25	28	18.92
NRP1		G/T or T/T	1.23 (0.98-1.55)	0.079	1.12 (0.86-1.47)	0.393	.	609	70.98	295	74.49	219	75	120	81.08
NRP1	rs10827234	T/T	1.00 (.-.)	.	0.97 (0.78-1.22)	0.806	0.658	650	75.76	304	76.77	208	71.23	111	75
NRP1		T/C or C/C	0.95 (0.75-1.20)	0.664	0.83 (0.59-1.18)	0.303	.	208	24.24	92	23.23	84	28.77	37	25
NRP1	rs11598845	T/T	1.00 (.-.)	.	0.88 (0.69-1.11)	0.271	0.259	605	70.51	282	71.21	215	73.63	98	66.22
NRP1		T/C or C/C	1.01 (0.81-1.26)	0.925	1.12 (0.82-1.53)	0.460	.	253	29.49	114	28.79	77	26.37	50	33.78
NRP1	rs12257894	G/G	1.00 (.-.)	.	0.92 (0.74-1.13)	0.410	0.437	753	87.76	344	86.87	258	88.36	129	87.16
NRP1		G/A or A/A	0.91 (0.67-1.23)	0.519	1.04 (0.65-1.67)	0.860	.	105	12.24	52	13.13	34	11.64	19	12.84
NRP1	rs12774340	T/T	1.00 (.-.)	.	0.91 (0.73-1.15)	0.443	0.558	643	74.94	289	72.98	231	79.11	108	72.97
NRP1		T/C or C/C	1.12 (0.90-1.40)	0.319	1.17 (0.83-1.65)	0.370	.	215	25.06	107	27.02	61	20.89	40	27.03
NRP1	rs1319013	C/C	1.00 (.-.)	.	1.08 (0.76-1.52)	0.670	0.370	233	27.16	104	26.26	75	25.68	52	35.14
NRP1		C/A or A/A	1.13 (0.90-1.41)	0.313	1.00 (0.75-1.33)	0.994	.	625	72.84	292	73.74	217	74.32	96	64.86
NRP1	rs1331324	G/G	1.00 (.-.)	.	0.89 (0.63-1.26)	0.511	0.716	229	26.69	123	31.06	75	25.68	47	31.76
NRP1		G/C or C/C	0.83 (0.67-1.03)	0.091	0.80 (0.61-1.05)	0.103	.	629	73.31	273	68.94	217	74.32	101	68.24
NRP1	rs1555319	G/G	1.00 (.-.)	.	0.97 (0.69-1.37)	0.882	0.823	268	31.24	124	31.31	100	34.25	48	32.43
NRP1		G/C or C/C	1.02 (0.82-1.27)	0.863	0.95 (0.72-1.24)	0.696	.	590	68.76	272	68.69	192	65.75	100	67.57
NRP1	rs1555320	C/C	1.00 (.-.)	.	0.86 (0.67-1.11)	0.241	0.254	503	58.62	241	60.86	169	57.88	83	56.08
NRP1		C/A or A/A	0.89 (0.73-1.10)	0.284	0.96 (0.73-1.28)	0.798	.	355	41.38	155	39.14	123	42.12	65	43.92
NRP1	rs1888687	G/G	1.00 (.-.)	.	0.93 (0.74-1.16)	0.529	0.774	644	75.06	307	77.53	215	73.63	110	74.32
NRP1		G/C or C/C	0.91 (0.72-1.16)	0.451	0.91 (0.64-1.27)	0.569	.	214	24.94	89	22.47	77	26.37	38	25.68
NRP1	rs2070296	G/G	1.00 (.-.)	.	0.92 (0.73-1.16)	0.471	0.681	619	72.14	283	71.46	209	71.58	103	69.59
NRP1		G/A or A/A	1.04 (0.83-1.29)	0.755	1.04 (0.75-1.43)	0.817	.	239	27.86	113	28.54	83	28.42	45	30.41
NRP1	rs2243668	G/G	1.00 (.-.)	.	0.90 (0.73-1.13)	0.375	0.423	687	80.07	318	80.3	232	79.45	113	76.35
NRP1		G/A or A/A	0.99 (0.77-1.27)	0.908	1.08 (0.75-1.54)	0.680	.	171	19.93	78	19.7	60	20.55	35	23.65
NRP1	rs2254822	A/A	1.00 (.-.)	.	0.99 (0.75-1.31)	0.951	0.627	425	49.53	193	48.74	135	46.23	73	49.32
NRP1		A/G or G/G	1.02 (0.83-1.24)	0.861	0.92 (0.70-1.20)	0.534	.	433	50.47	203	51.26	157	53.77	75	50.68
NRP1	rs2273466	A/A	1.00 (.-.)	.	1.03 (0.81-1.30)	0.808	0.200	558	65.03	253	63.89	199	68.15	105	70.95
NRP1		A/G or G/G	1.07 (0.87-1.32)	0.501	0.84 (0.60-1.18)	0.317	.	300	34.97	143	36.11	93	31.85	43	29.05
NRP1	rs2300951	A/A	1.00 (.-.)	.	0.83 (0.63-1.09)	0.174	0.159	437	50.93	226	57.07	152	52.05	74	50
NRP1		A/G or G/G	0.83 (0.68-1.02)	0.080	0.91 (0.70-1.20)	0.517	.	421	49.07	170	42.93	140	47.95	74	50
NRP1	rs2383988	G/G	1.00 (.-.)	.	1.29 (0.97-1.72)	0.080	0.006	316	36.83	155	39.14	99	33.9	72	48.65
NRP1		G/A or A/A	1.11 (0.90-1.36)	0.326	0.83 (0.62-1.09)	0.181	.	542	63.17	241	60.86	193	66.1	76	51.35
NRP1	rs2474741	C/C	1.00 (.-.)	.	0.89 (0.68-1.16)	0.382	0.506	458	53.38	204	51.52	166	56.85	78	52.7
NRP1		C/T or T/T	0.98 (0.80-1.19)	0.821	0.99 (0.75-1.31)	0.934	.	400	46.62	192	48.48	126	43.15	70	47.3
NRP1	rs2506130	G/G	1.00 (.-.)	.	0.96 (0.72-1.27)	0.761	0.887	434	50.58	189	47.73	151	51.71	73	49.32
NRP1		G/A or A/A	1.01 (0.83-1.24)	0.889	0.94 (0.72-1.24)	0.681	.	424	49.42	207	52.27	141	48.29	75	50.68
NRP1	rs2506131	G/G	1.00 (.-.)	.	0.92 (0.68-1.24)	0.571	0.792	368	42.89	153	38.64	137	46.92	66	44.59
NRP1		G/T or T/T	1.02 (0.83-1.25)	0.851	0.99 (0.75-1.30)	0.921	.	490	57.11	243	61.36	155	53.08	82	55.41
NRP1	rs2506135	T/T	1.00 (.-.)	.	0.87 (0.66-1.15)	0.320	0.370	421	49.07	177	44.7	156	53.42	75	50.68
NRP1		T/C or C/C	1.02 (0.83-1.24)	0.884	1.05 (0.80-1.39)	0.719	.	437	50.93	219	55.3	136	46.58	73	49.32
NRP1	rs2506137	C/C	1.00 (.-.)	.	0.87 (0.66-1.15)	0.320	0.370	421	49.07	177	44.7	156	53.42	75	50.68
NRP1		C/T or T/T	1.02 (0.83-1.24)	0.884	1.05 (0.80-1.39)	0.719	.	437	50.93	219	55.3	136	46.58	73	49.32
NRP1	rs2506144	C/C	1.00 (.-.)	.	1.00 (0.79-1.25)	0.968	0.408	613	71.45	261	65.91	216	73.97	114	77.03
NRP1		C/T or T/T	1.13 (0.91-1.39)	0.268	0.93 (0.65-1.34)	0.707	.	245	28.55	135	34.09	76	26.03	34	22.97
NRP1	rs2776925	T/T	1.00 (.-.)	.	0.93 (0.67-1.31)	0.685	0.996	353	41.14	148	37.37	112	38.36	47	31.76
NRP1		T/C or C/C	1.19 (0.96-1.46)	0.105	1.11 (0.85-1.43)	0.446	.	505	58.86	248	62.63	180	61.64	101	68.24
NRP1	rs2776928	T/T	1.00 (.-.)	.	0.90 (0.72-1.12)	0.326	0.326	725	84.5	323	81.57	238	81.51	116	78.38
NRP1		T/C or C/C	1.20 (0.92-1.56)	0.170	1.37 (0.95-1.99)	0.095	.	133	15.5	73	18.43	54	18.49	32	21.62
NRP1	rs2776934	C/C	1.00 (.-.)	.	0.97 (0.78-1.22)	0.806	0.667	616	71.79	298	75.25	205	70.21	108	72.97
NRP1		C/G or G/G	0.93 (0.73-1.17)	0.516	0.82 (0.58-1.15)	0.243	.	242	28.21	98	24.75	87	29.79	40	27.03
NRP1	rs2776940	T/T	1.00 (.-.)	.	0.82 (0.64-1.05)	0.114	0.049	582	67.83	266	67.17	202	69.18	92	62.16
NRP1		T/A or A/A	0.96 (0.77-1.18)	0.687	1.18 (0.88-1.58)	0.272	.	276	32.17	130	32.83	90	30.82	56	37.84
NRP1	rs2804492	C/C	1.00 (.-.)	.	0.97 (0.70-1.35)	0.863	0.823	328	38.23	135	34.09	105	35.96	51	34.46
NRP1		C/T or T/T	1.12 (0.91-1.38)	0.304	1.04 (0.79-1.35)	0.797	.	530	61.77	261	65.91	187	64.04	97	65.54
NRP1	rs2804494	C/C	1.00 (.-.)	.	0.99 (0.78-1.24)	0.899	0.497	612	71.33	275	69.44	208	71.23	103	69.59
NRP1		C/G or G/G	1.08 (0.87-1.34)	0.506	0.92 (0.66-1.27)	0.603	.	246	28.67	121	30.56	84	28.77	45	30.41
NRP1	rs2804894	T/T	1.00 (.-.)	.	0.93 (0.71-1.21)	0.587	0.867	474	55.24	217	54.8	155	53.08	79	53.38
NRP1		T/C or C/C	0.97 (0.79-1.19)	0.786	0.93 (0.71-1.23)	0.628	.	384	44.76	179	45.2	137	46.92	69	46.62
NRP1	rs3818195	C/C	1.00 (.-.)	.	0.86 (0.66-1.11)	0.240	0.245	468	54.55	241	60.86	162	55.48	80	54.05
NRP1		C/G or G/G	0.83 (0.68-1.02)	0.075	0.90 (0.68-1.18)	0.439	.	390	45.45	155	39.14	130	44.52	68	45.95
NRP1	rs4934597	C/C	1.00 (.-.)	.	1.00 (0.81-1.23)	0.992	0.199	728	84.85	345	87.12	239	81.85	131	88.51
NRP1		C/T or T/T	0.91 (0.67-1.22)	0.518	0.62 (0.38-1.01)	0.055	.	130	15.15	51	12.88	53	18.15	17	11.49
NRP1	rs734187	C/C	1.00 (.-.)	.	0.91 (0.70-1.19)	0.498	0.676	458	53.38	205	51.77	169	57.88	84	56.76
NRP1		C/T or T/T	1.04 (0.85-1.27)	0.697	1.03 (0.77-1.38)	0.826	.	400	46.62	191	48.23	123	42.12	64	43.24
NRP1	rs7895812	G/G	1.00 (.-.)	.	0.98 (0.80-1.19)	0.808	0.240	783	91.26	350	88.38	270	92.47	140	94.59
NRP1		G/T or T/T	1.06 (0.78-1.46)	0.704	0.66 (0.32-1.34)	0.250	.	75	8.74	46	11.62	22	7.53	8	5.41
NRP1	rs7921144	G/G	1.00 (.-.)	.	0.86 (0.68-1.09)	0.207	0.143	627	73.08	274	69.19	210	71.92	99	66.89
NRP1		G/T or T/T	0.99 (0.80-1.23)	0.927	1.16 (0.85-1.58)	0.350	.	231	26.92	122	30.81	82	28.08	49	33.11
NRP2	rs15994	C/C	1.00 (.-.)	.	1.15 (0.84-1.56)	0.382	0.120	342	39.86	134	33.84	130	44.52	63	42.57
NRP2		C/G or G/G	1.20 (0.97-1.49)	0.087	1.01 (0.76-1.33)	0.955	.	516	60.14	262	66.16	162	55.48	85	57.43
NRP2	rs2058803	T/T	1.00 (.-.)	.	0.86 (0.68-1.09)	0.217	0.174	565	65.85	260	65.66	216	73.97	99	66.89
NRP2		T/G or G/G	0.92 (0.74-1.14)	0.438	1.05 (0.77-1.44)	0.750	.	293	34.15	136	34.34	76	26.03	49	33.11
NRP2	rs2241153	G/G	1.00 (.-.)	.	0.81 (0.57-1.15)	0.235	0.290	301	35.08	144	36.36	95	32.53	45	30.41
NRP2		G/T or T/T	0.97 (0.79-1.19)	0.763	0.98 (0.76-1.27)	0.898	.	557	64.92	252	63.64	197	67.47	103	69.59
NRP2	rs2241155	C/C	1.00 (.-.)	.	1.12 (0.84-1.50)	0.441	0.134	402	46.85	174	43.94	130	44.52	68	45.95
NRP2		C/T or T/T	1.01 (0.83-1.24)	0.904	0.84 (0.64-1.11)	0.218	.	456	53.15	222	56.06	162	55.48	80	54.05
NRP2	rs2358498	C/C	1.00 (.-.)	.	0.71 (0.48-1.05)	0.085	0.091	291	33.92	138	34.85	106	36.3	32	21.62
NRP2		C/T or T/T	1.02 (0.83-1.26)	0.855	1.06 (0.82-1.37)	0.655	.	567	66.08	258	65.15	186	63.7	116	78.38
NRP2	rs3755233	C/C	1.00 (.-.)	.	0.91 (0.73-1.13)	0.384	0.438	685	79.84	324	81.82	231	79.11	115	77.7
NRP2		C/T or T/T	0.94 (0.73-1.22)	0.642	1.03 (0.71-1.49)	0.877	.	173	20.16	72	18.18	61	20.89	33	22.3
NRP2	rs3806577	A/A	1.00 (.-.)	.	0.88 (0.62-1.26)	0.489	0.650	253	29.49	116	29.29	104	35.62	43	29.05
NRP2		A/G or G/G	1.00 (0.81-1.25)	0.977	0.97 (0.74-1.28)	0.851	.	605	70.51	280	70.71	188	64.38	105	70.95
NRP2	rs41427346	C/C	1.00 (.-.)	.	0.81 (0.58-1.12)	0.193	0.212	341	39.74	152	38.38	105	35.96	50	33.78
NRP2		C/A or A/A	1.19 (0.97-1.46)	0.096	1.24 (0.95-1.61)	0.111	.	517	60.26	244	61.62	187	64.04	98	66.22
NRP2	rs6711044	T/T	1.00 (.-.)	.	1.08 (0.73-1.59)	0.696	0.435	209	24.36	99	25	64	21.92	36	24.32
NRP2		T/C or C/C	1.03 (0.81-1.29)	0.830	0.93 (0.70-1.22)	0.587	.	649	75.64	297	75	228	78.08	112	75.68
NRP2	rs6756429	T/T	1.00 (.-.)	.	0.73 (0.47-1.13)	0.160	0.191	217	25.29	104	26.26	84	28.77	26	17.57
NRP2		T/C or C/C	1.03 (0.82-1.29)	0.827	1.03 (0.79-1.35)	0.811	.	641	74.71	292	73.74	208	71.23	122	82.43
NRP2	rs849521	G/G	1.00 (.-.)	.	0.92 (0.70-1.22)	0.577	0.839	437	50.93	196	49.49	144	49.32	73	49.32
NRP2		G/C or C/C	0.91 (0.74-1.11)	0.333	0.87 (0.66-1.14)	0.321	.	421	49.07	200	50.51	148	50.68	75	50.68
NRP2	rs849535	G/G	1.00 (.-.)	.	0.91 (0.74-1.13)	0.390	0.386	765	89.16	349	88.13	252	86.3	127	85.81
NRP2		G/C or C/C	1.05 (0.77-1.44)	0.749	1.24 (0.79-1.93)	0.352	.	93	10.84	47	11.87	40	13.7	21	14.19
NRP2	rs849543	C/C	1.00 (.-.)	.	0.83 (0.60-1.16)	0.275	0.337	327	38.11	144	36.36	111	38.01	48	32.43
NRP2		C/T or T/T	1.18 (0.96-1.46)	0.115	1.20 (0.92-1.56)	0.179	.	531	61.89	252	63.64	181	61.99	100	67.57
NRP2	rs849555	T/T	1.00 (.-.)	.	0.82 (0.61-1.12)	0.217	0.202	373	43.47	158	39.9	132	45.21	60	40.54
NRP2		T/C or C/C	1.17 (0.95-1.44)	0.131	1.25 (0.95-1.63)	0.106	.	485	56.53	238	60.1	160	54.79	88	59.46
NRP2	rs867344	C/C	1.00 (.-.)	.	1.06 (0.80-1.41)	0.680	0.259	447	52.1	191	48.23	154	52.74	71	47.97
NRP2		C/T or T/T	1.10 (0.90-1.35)	0.349	0.94 (0.71-1.23)	0.626	.	411	47.9	205	51.77	138	47.26	77	52.03
NRP2	rs868196	G/G	1.00 (.-.)	.	0.79 (0.54-1.17)	0.245	0.305	260	30.3	113	28.54	78	26.71	34	22.97
NRP2		G/T or T/T	1.05 (0.84-1.31)	0.670	1.05 (0.80-1.37)	0.720	.	598	69.7	283	71.46	214	73.29	114	77.03
PDGFA	rs1129403	G/G	1.00 (.-.)	.	0.96 (0.71-1.30)	0.781	0.898	356	41.49	160	40.4	111	38.01	62	41.89
PDGFA		G/A or A/A	1.02 (0.83-1.25)	0.835	0.95 (0.73-1.25)	0.731	.	502	58.51	236	59.6	181	61.99	86	58.11
PDGFRB	rs1010101	C/C	1.00 (.-.)	.	0.99 (0.71-1.39)	0.963	0.740	268	31.24	112	28.28	98	33.56	50	33.78
PDGFRB		C/T or T/T	1.08 (0.87-1.35)	0.490	1.00 (0.76-1.32)	0.996	.	590	68.76	284	71.72	194	66.44	98	66.22
PDGFRB	rs1075846	A/A	1.00 (.-.)	.	0.88 (0.65-1.21)	0.446	0.607	361	42.07	174	43.94	114	39.04	55	37.16
PDGFRB		A/G or G/G	0.97 (0.79-1.18)	0.744	0.95 (0.73-1.23)	0.691	.	497	57.93	222	56.06	178	60.96	93	62.84
PDGFRB	rs11740298	C/C	1.00 (.-.)	.	0.83 (0.62-1.11)	0.207	0.232	382	44.52	188	47.47	135	46.23	63	42.57
PDGFRB		C/T or T/T	0.93 (0.77-1.14)	0.511	0.98 (0.75-1.28)	0.878	.	476	55.48	208	52.53	157	53.77	85	57.43
PDGFRB	rs11740355	T/T	1.00 (.-.)	.	0.85 (0.68-1.07)	0.164	0.051	681	79.37	322	81.31	235	80.48	110	74.32
PDGFRB		T/G or G/G	0.98 (0.76-1.26)	0.852	1.32 (0.93-1.88)	0.114	.	177	20.63	74	18.69	57	19.52	38	25.68
PDGFRB	rs11740840	C/C	1.00 (.-.)	.	0.97 (0.78-1.21)	0.801	0.727	705	82.17	321	81.06	232	79.45	113	76.35
PDGFRB		C/G or G/G	0.89 (0.69-1.16)	0.382	0.80 (0.56-1.14)	0.210	.	153	17.83	75	18.94	60	20.55	35	23.65
PDGFRB	rs11743387	A/A	1.00 (.-.)	.	0.96 (0.76-1.21)	0.728	0.835	656	76.46	298	75.25	223	76.37	103	69.59
PDGFRB		A/G or G/G	0.94 (0.74-1.19)	0.617	0.86 (0.62-1.20)	0.378	.	202	23.54	98	24.75	69	23.63	45	30.41
PDGFRB	rs11748255	G/G	1.00 (.-.)	.	0.94 (0.66-1.35)	0.750	0.997	233	27.16	113	28.54	81	27.74	43	29.05
PDGFRB		G/A or A/A	0.99 (0.80-1.24)	0.952	0.94 (0.71-1.23)	0.639	.	625	72.84	283	71.46	211	72.26	105	70.95
PDGFRB	rs11749913	G/G	1.00 (.-.)	.	0.89 (0.66-1.21)	0.471	0.651	375	43.71	161	40.66	135	46.23	58	39.19
PDGFRB		G/C or C/C	0.89 (0.72-1.09)	0.260	0.87 (0.67-1.13)	0.301	.	483	56.29	235	59.34	157	53.77	90	60.81
PDGFRB	rs13171150	C/C	1.00 (.-.)	.	0.90 (0.70-1.16)	0.421	0.574	528	61.54	244	61.62	182	62.33	91	61.49
PDGFRB		C/T or T/T	0.84 (0.68-1.03)	0.093	0.85 (0.63-1.13)	0.263	.	330	38.46	152	38.38	110	37.67	57	38.51
PDGFRB	rs17656204	C/C	1.00 (.-.)	.	0.91 (0.69-1.20)	0.509	0.743	378	44.06	188	47.47	132	45.21	72	48.65
PDGFRB		C/T or T/T	0.92 (0.75-1.12)	0.406	0.89 (0.68-1.17)	0.414	.	480	55.94	208	52.53	160	54.79	76	51.35
PDGFRB	rs17708574	G/G	1.00 (.-.)	.	1.06 (0.85-1.31)	0.609	0.020	684	79.72	313	79.04	231	79.11	124	83.78
PDGFRB		G/A or A/A	1.12 (0.88-1.44)	0.352	0.66 (0.43-1.01)	0.056	.	174	20.28	83	20.96	61	20.89	24	16.22
PDGFRB	rs17798680	A/A	1.00 (.-.)	.	0.94 (0.75-1.17)	0.566	0.867	689	80.3	315	79.55	237	81.16	107	72.3
PDGFRB		A/G or G/G	0.96 (0.75-1.24)	0.775	0.94 (0.67-1.31)	0.704	.	169	19.7	81	20.45	55	18.84	41	27.7
PDGFRB	rs1864972	G/G	1.00 (.-.)	.	0.92 (0.68-1.25)	0.583	0.824	328	38.23	160	40.4	110	37.67	60	40.54
PDGFRB		G/A or A/A	0.77 (0.63-0.95)	0.014	0.74 (0.57-0.97)	0.027	.	530	61.77	236	59.6	182	62.33	88	59.46
PDGFRB	rs2342256	G/G	1.00 (.-.)	.	0.98 (0.78-1.22)	0.835	0.565	691	80.54	300	75.76	240	82.19	116	78.38
PDGFRB		G/T or T/T	1.38 (1.09-1.74)	0.008	1.17 (0.79-1.73)	0.422	.	167	19.46	96	24.24	52	17.81	32	21.62
PDGFRB	rs246390	A/A	1.00 (.-.)	.	0.78 (0.53-1.14)	0.194	0.232	234	27.27	120	30.3	85	29.11	37	25
PDGFRB		A/G or G/G	0.80 (0.65-1.00)	0.052	0.82 (0.63-1.06)	0.133	.	624	72.73	276	69.7	207	70.89	111	75
PDGFRB	rs246392	C/C	1.00 (.-.)	.	0.87 (0.66-1.16)	0.344	0.458	388	45.22	191	48.23	139	47.6	71	47.97
PDGFRB		C/T or T/T	0.92 (0.75-1.12)	0.419	0.93 (0.71-1.22)	0.606	.	470	54.78	205	51.77	153	52.4	77	52.03
PDGFRB	rs3733678	G/G	1.00 (.-.)	.	0.96 (0.78-1.18)	0.692	0.747	737	85.9	334	84.34	257	88.01	126	85.14
PDGFRB		G/A or A/A	1.33 (1.01-1.75)	0.045	1.16 (0.72-1.86)	0.534	.	121	14.1	62	15.66	35	11.99	22	14.86
PDGFRB	rs3776081	T/T	1.00 (.-.)	.	0.94 (0.70-1.25)	0.653	0.949	405	47.2	172	43.43	140	47.95	67	45.27
PDGFRB		T/C or C/C	0.96 (0.79-1.18)	0.722	0.91 (0.70-1.20)	0.516	.	453	52.8	224	56.57	152	52.05	81	54.73
PDGFRB	rs3776082	G/G	1.00 (.-.)	.	0.90 (0.63-1.27)	0.534	0.727	266	31	116	29.29	94	32.19	47	31.76
PDGFRB		G/A or A/A	0.96 (0.77-1.20)	0.726	0.93 (0.71-1.22)	0.591	.	592	69	280	70.71	198	67.81	101	68.24
PDGFRB	rs3816018	T/T	1.00 (.-.)	.	0.97 (0.68-1.39)	0.889	0.821	241	28.09	111	28.03	84	28.77	44	29.73
PDGFRB		T/C or C/C	0.89 (0.71-1.11)	0.306	0.83 (0.63-1.09)	0.174	.	617	71.91	285	71.97	208	71.23	104	70.27
PDGFRB	rs4362932	C/C	1.00 (.-.)	.	0.84 (0.64-1.10)	0.200	0.185	448	52.21	209	52.78	164	56.16	76	51.35
PDGFRB		C/T or T/T	1.06 (0.86-1.29)	0.589	1.15 (0.87-1.51)	0.321	.	410	47.79	187	47.22	128	43.84	72	48.65
PDGFRB	rs6874642	C/C	1.00 (.-.)	.	0.98 (0.77-1.23)	0.850	0.589	557	64.92	255	64.39	193	66.1	106	71.62
PDGFRB		C/T or T/T	1.04 (0.84-1.28)	0.735	0.90 (0.65-1.26)	0.552	.	301	35.08	141	35.61	99	33.9	42	28.38
PDGFRB	rs6892909	G/G	1.00 (.-.)	.	0.98 (0.80-1.21)	0.869	0.285	771	89.86	363	91.67	255	87.33	132	89.19
PDGFRB		G/A or A/A	1.04 (0.72-1.50)	0.825	0.73 (0.44-1.21)	0.216	.	87	10.14	33	8.33	37	12.67	16	10.81
PDGFRB	rs6894617	C/C	1.00 (.-.)	.	1.01 (0.77-1.31)	0.948	0.498	495	57.69	214	54.04	158	54.11	83	56.08
PDGFRB		C/T or T/T	0.92 (0.75-1.13)	0.428	0.81 (0.61-1.08)	0.151	.	363	42.31	182	45.96	134	45.89	65	43.92
PDGFRB	rs740751	G/G	1.00 (.-.)	.	0.89 (0.66-1.21)	0.450	0.622	339	39.51	165	41.67	116	39.73	60	40.54
PDGFRB		G/A or A/A	0.77 (0.63-0.94)	0.012	0.75 (0.58-0.98)	0.037	.	519	60.49	231	58.33	176	60.27	88	59.46
PDGFRB	rs7727195	G/G	1.00 (.-.)	.	0.97 (0.75-1.24)	0.790	0.774	564	65.73	253	63.89	192	65.75	86	58.11
PDGFRB		G/A or A/A	1.00 (0.81-1.23)	0.996	0.91 (0.68-1.22)	0.528	.	294	34.27	143	36.11	100	34.25	62	41.89
PDGFRB	rs919751	T/T	1.00 (.-.)	.	0.87 (0.62-1.21)	0.412	0.544	305	35.55	137	34.6	97	33.22	50	33.78
PDGFRB		T/C or C/C	1.06 (0.86-1.30)	0.614	1.04 (0.80-1.36)	0.766	.	553	64.45	259	65.4	195	66.78	98	66.22
PGF	rs174994	G/G	1.00 (.-.)	.	1.22 (0.82-1.81)	0.332	0.165	257	29.95	99	25	64	21.92	33	22.3
PGF		G/A or A/A	1.05 (0.84-1.33)	0.662	0.92 (0.70-1.22)	0.574	.	601	70.05	297	75	228	78.08	115	77.7
PGF	rs2268615	C/C	1.00 (.-.)	.	0.93 (0.68-1.28)	0.654	0.922	287	33.45	143	36.11	97	33.22	55	37.16
PGF		C/A or A/A	0.89 (0.73-1.10)	0.296	0.85 (0.65-1.11)	0.229	.	571	66.55	253	63.89	195	66.78	93	62.84
PGF	rs6574201	C/C	1.00 (.-.)	.	1.04 (0.76-1.41)	0.817	0.449	343	39.98	157	39.65	102	34.93	57	38.51
PGF		C/T or T/T	1.03 (0.84-1.27)	0.764	0.92 (0.70-1.20)	0.528	.	515	60.02	239	60.35	190	65.07	91	61.49
PGF	rs8185	A/A	1.00 (.-.)	.	0.94 (0.74-1.19)	0.587	0.901	573	66.78	276	69.7	198	67.81	96	64.86
PGF		A/G or G/G	0.96 (0.77-1.19)	0.709	0.92 (0.68-1.26)	0.608	.	285	33.22	120	30.3	94	32.19	52	35.14
PGF	rs880949	G/G	1.00 (.-.)	.	0.87 (0.64-1.19)	0.395	0.547	296	34.5	133	33.59	111	38.01	59	39.86
PGF		G/A or A/A	0.93 (0.75-1.15)	0.494	0.91 (0.70-1.20)	0.525	.	562	65.5	263	66.41	181	61.99	89	60.14
PIK3CA	rs13082485	G/G	1.00 (.-.)	.	0.94 (0.76-1.17)	0.580	0.916	691	80.54	313	79.04	238	81.51	119	80.41
PIK3CA		G/A or A/A	1.13 (0.89-1.45)	0.323	1.09 (0.74-1.61)	0.658	.	167	19.46	83	20.96	54	18.49	29	19.59
PIK3CA	rs1607237	T/T	1.00 (.-.)	.	1.14 (0.85-1.53)	0.383	0.100	331	38.58	143	36.11	110	37.67	69	46.62
PIK3CA		T/C or C/C	1.00 (0.81-1.24)	0.968	0.82 (0.62-1.09)	0.177	.	527	61.42	253	63.89	182	62.33	79	53.38
PIK3CA	rs2677760	T/T	1.00 (.-.)	.	1.30 (0.91-1.84)	0.146	0.038	259	30.19	96	24.24	77	26.37	51	34.46
PIK3CA		T/C or C/C	1.16 (0.92-1.47)	0.218	0.96 (0.72-1.28)	0.780	.	599	69.81	300	75.76	215	73.63	97	65.54
PIK3CA	rs2677770	T/T	1.00 (.-.)	.	0.84 (0.64-1.09)	0.189	0.181	474	55.24	228	57.58	177	60.62	76	51.35
PIK3CA		T/G or G/G	1.07 (0.87-1.31)	0.524	1.16 (0.89-1.53)	0.272	.	384	44.76	168	42.42	115	39.38	72	48.65
PIK3CA	rs3729674	A/A	1.00 (.-.)	.	0.79 (0.62-1.01)	0.064	0.019	545	63.52	262	66.16	198	67.81	88	59.46
PIK3CA		A/G or G/G	0.80 (0.65-0.99)	0.042	1.02 (0.77-1.37)	0.874	.	313	36.48	134	33.84	94	32.19	60	40.54
PIK3CA	rs3729680	A/A	1.00 (.-.)	.	0.92 (0.74-1.13)	0.433	0.537	762	88.81	348	87.88	253	86.64	125	84.46	candidate
PIK3CA		A/G or G/G	1.06 (0.78-1.45)	0.694	1.17 (0.75-1.81)	0.489	.	96	11.19	48	12.12	39	13.36	23	15.54
PIK3CA	rs9872959	G/G	1.00 (.-.)	.	0.92 (0.75-1.14)	0.446	0.578	762	88.81	347	87.63	253	86.64	125	84.46
PIK3CA		G/C or C/C	1.08 (0.80-1.47)	0.609	1.17 (0.76-1.81)	0.483	.	96	11.19	49	12.37	39	13.36	23	15.54
PIK3CG	rs11976223	T/T	1.00 (.-.)	.	1.05 (0.75-1.46)	0.778	0.434	283	32.98	118	29.8	83	28.42	53	35.81
PIK3CG		T/C or C/C	0.95 (0.76-1.18)	0.617	0.84 (0.64-1.11)	0.224	.	575	67.02	278	70.2	209	71.58	95	64.19
PIK3CG	rs12705393	A/A	1.00 (.-.)	.	0.97 (0.74-1.28)	0.827	0.773	461	53.73	201	50.76	143	48.97	74	50
PIK3CG		A/G or G/G	1.04 (0.85-1.27)	0.728	0.95 (0.72-1.25)	0.712	.	397	46.27	195	49.24	149	51.03	74	50
PIK3CG	rs2230460	C/C	1.00 (.-.)	.	0.89 (0.72-1.11)	0.314	0.262	677	78.9	325	82.07	236	80.82	113	76.35
PIK3CG		C/T or T/T	0.88 (0.68-1.15)	0.359	1.03 (0.72-1.48)	0.852	.	181	21.1	71	17.93	56	19.18	35	23.65
PIK3CG	rs6466135	G/G	1.00 (.-.)	.	0.86 (0.67-1.12)	0.268	0.300	472	55.01	231	58.33	171	58.56	82	55.41
PIK3CG		G/A or A/A	1.00 (0.82-1.23)	0.977	1.07 (0.81-1.41)	0.658	.	386	44.99	165	41.67	121	41.44	66	44.59
PIK3CG	rs849404	A/A	1.00 (.-.)	.	0.96 (0.78-1.19)	0.710	0.734	694	80.89	321	81.06	243	83.22	127	85.81
PIK3CG		A/G or G/G	1.14 (0.88-1.47)	0.332	1.00 (0.64-1.56)	0.985	.	164	19.11	75	18.94	49	16.78	21	14.19
TEK	rs10738763	T/T	1.00 (.-.)	.	0.97 (0.76-1.25)	0.830	0.669	528	61.54	246	62.12	184	63.01	92	62.16
TEK		T/C or C/C	1.09 (0.89-1.34)	0.410	0.97 (0.72-1.31)	0.857	.	330	38.46	150	37.88	108	36.99	56	37.84
TEK	rs10812541	T/T	1.00 (.-.)	.	0.98 (0.80-1.20)	0.839	0.357	737	85.9	355	89.65	255	87.33	132	89.19
TEK		T/G or G/G	0.97 (0.70-1.35)	0.851	0.71 (0.43-1.18)	0.188	.	121	14.1	41	10.35	37	12.67	16	10.81
TEK	rs12339162	C/C	1.00 (.-.)	.	1.04 (0.74-1.46)	0.818	0.491	251	29.25	112	28.28	86	29.45	52	35.14
TEK		C/T or T/T	1.05 (0.84-1.31)	0.672	0.94 (0.72-1.25)	0.689	.	607	70.75	284	71.72	206	70.55	96	64.86
TEK	rs12552985	T/T	1.00 (.-.)	.	0.99 (0.75-1.30)	0.930	0.636	423	49.3	197	49.75	137	46.92	76	51.35
TEK		T/C or C/C	1.01 (0.82-1.23)	0.946	0.91 (0.69-1.20)	0.487	.	435	50.7	199	50.25	155	53.08	72	48.65
TEK	rs1334811	G/G	1.00 (.-.)	.	0.88 (0.72-1.08)	0.229	0.033	778	90.68	366	92.42	262	89.73	131	88.51	candidate
TEK		G/A or A/A	0.69 (0.47-1.01)	0.053	1.24 (0.76-2.03)	0.384	.	80	9.32	30	7.58	30	10.27	17	11.49
TEK	rs2152067	A/A	1.00 (.-.)	.	0.87 (0.68-1.10)	0.246	0.147	568	66.2	246	62.12	220	75.34	98	66.22
TEK		A/C or C/C	1.08 (0.88-1.32)	0.480	1.26 (0.92-1.73)	0.145	.	290	33.8	150	37.88	72	24.66	50	33.78
TEK	rs2273715	A/A	1.00 (.-.)	.	0.83 (0.66-1.04)	0.104	0.019	654	76.22	287	72.47	217	74.32	107	72.3
TEK		A/G or G/G	0.92 (0.73-1.15)	0.462	1.29 (0.92-1.80)	0.135	.	204	23.78	109	27.53	75	25.68	41	27.7
TEK	rs3861014	T/T	1.00 (.-.)	.	0.87 (0.70-1.08)	0.214	0.103	689	80.3	323	81.57	241	82.53	114	77.03
TEK		T/C or C/C	0.91 (0.71-1.18)	0.493	1.18 (0.82-1.68)	0.376	.	169	19.7	73	18.43	51	17.47	34	22.97
TEK	rs558897	A/A	1.00 (.-.)	.	0.86 (0.60-1.25)	0.432	0.564	232	27.04	100	25.25	84	28.77	41	27.7
TEK		A/T or T/T	0.99 (0.78-1.24)	0.914	0.97 (0.73-1.28)	0.812	.	626	72.96	296	74.75	208	71.23	107	72.3
TEK	rs599312	A/A	1.00 (.-.)	.	0.81 (0.63-1.03)	0.081	0.042	510	59.44	254	64.14	176	60.27	97	65.54
TEK		A/G or G/G	0.76 (0.62-0.94)	0.011	0.94 (0.69-1.28)	0.706	.	348	40.56	142	35.86	116	39.73	51	34.46
TEK	rs618987	G/G	1.00 (.-.)	.	0.92 (0.69-1.22)	0.564	0.815	408	47.55	191	48.23	142	48.63	68	45.95
TEK		G/C or C/C	1.03 (0.85-1.26)	0.744	1.00 (0.76-1.30)	0.972	.	450	52.45	205	51.77	150	51.37	80	54.05
TEK	rs633903	A/A	1.00 (.-.)	.	0.97 (0.75-1.26)	0.819	0.748	488	56.88	222	56.06	184	63.01	82	55.41
TEK		A/C or C/C	1.03 (0.84-1.26)	0.786	0.94 (0.71-1.24)	0.644	.	370	43.12	174	43.94	108	36.99	66	44.59
TEK	rs682632	G/G	1.00 (.-.)	.	0.92 (0.75-1.13)	0.411	0.371	785	91.49	365	92.17	273	93.49	134	90.54	candidate
TEK		G/T or T/T	0.95 (0.65-1.40)	0.813	1.20 (0.70-2.06)	0.506	.	73	8.51	31	7.83	19	6.51	14	9.46
TEK	rs7040866	G/G	1.00 (.-.)	.	0.98 (0.75-1.27)	0.861	0.686	461	53.73	217	54.8	158	54.11	86	58.11
TEK		G/A or A/A	1.00 (0.82-1.23)	0.970	0.90 (0.68-1.21)	0.495	.	397	46.27	179	45.2	134	45.89	62	41.89
TEK	rs7854048	T/T	1.00 (.-.)	.	0.86 (0.69-1.08)	0.199	0.159	595	69.35	290	73.23	205	70.21	110	74.32
TEK		T/C or C/C	0.81 (0.65-1.01)	0.067	0.96 (0.68-1.36)	0.825	.	263	30.65	106	26.77	87	29.79	38	25.68
TGFB2	rs10482750	T/T	1.00 (.-.)	.	0.95 (0.77-1.18)	0.642	0.485	674	78.55	311	78.54	224	76.71	131	88.51
TGFB2		T/C or C/C	0.83 (0.65-1.06)	0.132	0.64 (0.39-1.05)	0.080	.	184	21.45	85	21.46	68	23.29	17	11.49
TGFB2	rs10482751	C/C	1.00 (.-.)	.	1.11 (0.84-1.47)	0.459	0.124	405	47.2	178	44.95	135	46.23	72	48.65
TGFB2		C/T or T/T	1.01 (0.83-1.24)	0.905	0.83 (0.63-1.10)	0.193	.	453	52.8	218	55.05	157	53.77	76	51.35
TGFB2	rs10495098	G/G	1.00 (.-.)	.	0.93 (0.67-1.29)	0.650	0.879	319	37.18	128	32.32	103	35.27	53	35.81
TGFB2		G/T or T/T	1.06 (0.86-1.32)	0.568	1.02 (0.78-1.34)	0.898	.	539	62.82	268	67.68	189	64.73	95	64.19
TGFB2	rs11581605	A/A	1.00 (.-.)	.	0.99 (0.77-1.26)	0.923	0.552	534	62.24	231	58.33	175	59.93	97	65.54
TGFB2		A/G or G/G	1.05 (0.86-1.29)	0.633	0.92 (0.67-1.25)	0.594	.	324	37.76	165	41.67	117	40.07	51	34.46
TGFB2	rs1317681	C/C	1.00 (.-.)	.	0.95 (0.74-1.21)	0.657	0.831	613	71.45	277	69.95	205	70.21	87	58.78
TGFB2		C/T or T/T	1.15 (0.92-1.43)	0.217	1.04 (0.78-1.38)	0.797	.	245	28.55	119	30.05	87	29.79	61	41.22
TGFB2	rs1418553	C/C	1.00 (.-.)	.	0.90 (0.68-1.20)	0.484	0.683	433	50.47	193	48.74	156	53.42	65	43.92
TGFB2		C/T or T/T	0.99 (0.81-1.21)	0.946	0.97 (0.75-1.27)	0.831	.	425	49.53	203	51.26	136	46.58	83	56.08
TGFB2	rs17047682	A/A	1.00 (.-.)	.	0.96 (0.78-1.17)	0.667	0.646	768	89.51	355	89.65	256	87.67	135	91.22
TGFB2		A/G or G/G	0.89 (0.64-1.23)	0.468	0.73 (0.42-1.27)	0.261	.	90	10.49	41	10.35	36	12.33	13	8.78
TGFB2	rs17047804	T/T	1.00 (.-.)	.	0.93 (0.73-1.17)	0.532	0.863	680	79.25	306	77.27	235	80.48	99	66.89
TGFB2		T/C or C/C	1.30 (1.02-1.65)	0.032	1.16 (0.85-1.58)	0.347	.	178	20.75	90	22.73	57	19.52	49	33.11
TGFB2	rs1797071	T/T	1.00 (.-.)	.	0.92 (0.67-1.25)	0.583	0.869	369	43.01	170	42.93	124	42.47	54	36.49
TGFB2		T/C or C/C	1.12 (0.92-1.38)	0.262	1.06 (0.82-1.37)	0.640	.	489	56.99	226	57.07	168	57.53	94	63.51
TGFB2	rs1891467	A/A	1.00 (.-.)	.	0.92 (0.72-1.19)	0.543	0.804	515	60.02	240	60.61	190	65.07	85	57.43
TGFB2		A/G or G/G	0.98 (0.80-1.21)	0.883	0.96 (0.72-1.27)	0.757	.	343	39.98	156	39.39	102	34.93	63	42.57
TGFB2	rs2000220	A/A	1.00 (.-.)	.	0.97 (0.69-1.35)	0.841	0.855	302	35.2	135	34.09	104	35.62	49	33.11
TGFB2		A/G or G/G	1.06 (0.86-1.31)	0.590	0.99 (0.76-1.28)	0.914	.	556	64.8	261	65.91	188	64.38	99	66.89
TGFB2	rs2027567	A/A	1.00 (.-.)	.	1.14 (0.89-1.46)	0.284	0.017	504	58.74	224	56.57	166	56.85	96	64.86
TGFB2		A/G or G/G	0.99 (0.81-1.21)	0.924	0.70 (0.51-0.95)	0.024	.	354	41.26	172	43.43	126	43.15	52	35.14
TGFB2	rs2796814	G/G	1.00 (.-.)	.	0.95 (0.74-1.21)	0.672	0.980	489	56.99	225	56.82	180	61.64	92	62.16
TGFB2		G/C or C/C	1.06 (0.87-1.30)	0.542	1.00 (0.74-1.36)	0.979	.	369	43.01	171	43.18	112	38.36	56	37.84
TGFB2	rs2796817	T/T	1.00 (.-.)	.	0.90 (0.72-1.14)	0.388	0.535	657	76.57	297	75	218	74.66	102	68.92
TGFB2		T/G or G/G	1.13 (0.89-1.43)	0.307	1.17 (0.85-1.60)	0.341	.	201	23.43	99	25	74	25.34	46	31.08
TGFB2	rs2799086	C/C	1.00 (.-.)	.	0.95 (0.76-1.18)	0.625	0.894	617	71.91	283	71.46	209	71.58	114	77.03
TGFB2		C/T or T/T	0.93 (0.74-1.16)	0.505	0.85 (0.59-1.23)	0.386	.	241	28.09	113	28.54	83	28.42	34	22.97
TGFB2	rs6604609	T/T	1.00 (.-.)	.	0.99 (0.81-1.21)	0.909	0.075	764	89.04	357	90.15	267	91.44	142	95.95
TGFB2		T/A or A/A	1.09 (0.77-1.53)	0.633	0.51 (0.23-1.14)	0.101	.	94	10.96	39	9.85	25	8.56	6	4.05
TGFB2	rs9308385	T/T	1.00 (.-.)	.	0.90 (0.69-1.18)	0.438	0.709	534	62.24	231	58.33	184	63.01	72	48.65
TGFB2		T/C or C/C	1.17 (0.96-1.43)	0.127	1.13 (0.87-1.48)	0.361	.	324	37.76	165	41.67	108	36.99	76	51.35
TIE1	rs1098182	C/C	1.00 (.-.)	.	0.98 (0.79-1.21)	0.837	0.455	736	85.78	326	82.32	252	86.3	130	87.84
TIE1		C/G or G/G	1.36 (1.05-1.77)	0.022	1.08 (0.67-1.74)	0.760	.	122	14.22	70	17.68	40	13.7	18	12.16
TIE1	rs1198979	A/A	1.00 (.-.)	.	0.95 (0.76-1.19)	0.641	0.914	650	75.76	303	76.52	221	75.68	109	73.65
TIE1		A/G or G/G	1.05 (0.83-1.33)	0.663	0.97 (0.69-1.37)	0.883	.	208	24.24	93	23.48	71	24.32	39	26.35
TIE1	rs1556581	G/G	1.00 (.-.)	.	0.84 (0.62-1.15)	0.275	0.361	319	37.18	151	38.13	109	37.33	59	39.86
TIE1		G/A or A/A	0.90 (0.73-1.11)	0.319	0.91 (0.69-1.19)	0.493	.	539	62.82	245	61.87	183	62.67	89	60.14
TIE1	rs2282225	G/G	1.00 (.-.)	.	1.16 (0.81-1.68)	0.416	0.196	223	25.99	103	26.01	81	27.74	42	28.38
TIE1		G/C or C/C	1.00 (0.80-1.26)	0.988	0.88 (0.66-1.16)	0.350	.	635	74.01	293	73.99	211	72.26	106	71.62
TIE1	rs3806402	A/A	1.00 (.-.)	.	1.05 (0.84-1.30)	0.687	0.035	668	77.86	308	77.78	245	83.9	123	83.11
TIE1		A/T or T/T	1.16 (0.91-1.48)	0.230	0.71 (0.47-1.09)	0.119	.	190	22.14	88	22.22	47	16.1	25	16.89
VEGFA	rs2010963	G/G	1.00 (.-.)	.	0.86 (0.65-1.14)	0.299	0.348	382	44.52	165	41.67	134	45.89	77	52.03	candidate
VEGFA		G/C or C/C	0.98 (0.80-1.21)	0.873	1.02 (0.77-1.36)	0.873	.	476	55.48	231	58.33	158	54.11	71	47.97
VEGFA	rs3025010	T/T	1.00 (.-.)	.	0.89 (0.64-1.23)	0.469	0.724	384	44.76	178	44.95	130	44.52	51	34.46
VEGFA		T/C or C/C	1.15 (0.94-1.41)	0.175	1.10 (0.85-1.41)	0.468	.	474	55.24	218	55.05	162	55.48	97	65.54
VEGFA	rs3025030	G/G	1.00 (.-.)	.	0.87 (0.69-1.10)	0.236	0.183	624	72.73	299	75.51	223	76.37	104	70.27
VEGFA		G/C or C/C	0.95 (0.76-1.20)	0.692	1.11 (0.81-1.53)	0.520	.	234	27.27	97	24.49	69	23.63	44	29.73
VEGFA	rs699947	C/C	1.00 (.-.)	.	1.03 (0.69-1.55)	0.872	0.590	226	26.34	112	28.28	78	26.71	32	21.62	candidate
VEGFA		C/A or A/A	1.12 (0.90-1.40)	0.319	1.02 (0.78-1.33)	0.885	.	632	73.66	284	71.72	214	73.29	116	78.38
VEGFB	rs11231727	C/C	1.00 (.-.)	.	0.98 (0.69-1.41)	0.931	0.772	278	32.4	124	31.31	89	30.48	43	29.05
VEGFB		C/T or T/T	1.06 (0.85-1.31)	0.610	0.98 (0.75-1.28)	0.871	.	580	67.6	272	68.69	203	69.52	105	70.95
VEGFB	rs12798333	G/G	1.00 (.-.)	.	1.06 (0.84-1.34)	0.605	0.070	601	70.05	259	65.4	198	67.81	111	75
VEGFB		G/A or A/A	1.29 (1.04-1.60)	0.018	0.93 (0.65-1.32)	0.669	.	257	29.95	137	34.6	94	32.19	37	25
VEGFB	rs594942	G/G	1.00 (.-.)	.	1.19 (0.90-1.59)	0.223	0.033	375	43.71	150	37.88	140	47.95	75	50.68
VEGFB		G/A or A/A	1.21 (0.98-1.49)	0.070	0.95 (0.71-1.26)	0.711	.	483	56.29	246	62.12	152	52.05	73	49.32
VEGFC	rs1485766	C/C	1.00 (.-.)	.	0.85 (0.59-1.22)	0.376	0.512	231	26.92	98	24.75	77	26.37	42	28.38
VEGFC		C/A or A/A	0.89 (0.71-1.13)	0.349	0.87 (0.66-1.16)	0.354	.	627	73.08	298	75.25	215	73.63	106	71.62
VEGFC	rs17651713	A/A	1.00 (.-.)	.	0.96 (0.77-1.20)	0.722	0.746	680	79.25	300	75.76	227	77.74	115	77.7
VEGFC		A/T or T/T	1.14 (0.90-1.44)	0.276	1.01 (0.70-1.47)	0.941	.	178	20.75	96	24.24	65	22.26	33	22.3
VEGFC	rs17697305	T/T	1.00 (.-.)	.	0.89 (0.72-1.09)	0.244	0.016	808	94.17	371	93.69	276	94.52	134	90.54
VEGFC		T/C or C/C	0.95 (0.63-1.44)	0.823	2.06 (1.20-3.54)	0.008	.	50	5.83	25	6.31	16	5.48	14	9.46
VEGFC	rs17697515	C/C	1.00 (.-.)	.	0.91 (0.73-1.13)	0.396	0.449	726	84.62	334	84.34	238	81.51	120	81.08
VEGFC		C/T or T/T	0.94 (0.71-1.23)	0.634	1.04 (0.70-1.53)	0.860	.	132	15.38	62	15.66	54	18.49	28	18.92
VEGFC	rs2333496	T/T	1.00 (.-.)	.	0.83 (0.62-1.12)	0.233	0.269	413	48.14	175	44.19	142	48.63	62	41.89
VEGFC		T/C or C/C	1.05 (0.86-1.29)	0.608	1.10 (0.84-1.43)	0.496	.	445	51.86	221	55.81	150	51.37	86	58.11
VEGFC	rs3775194	C/C	1.00 (.-.)	.	1.05 (0.76-1.43)	0.778	0.421	345	40.21	149	37.63	119	40.75	55	37.16
VEGFC		C/G or G/G	1.02 (0.83-1.26)	0.848	0.91 (0.69-1.18)	0.469	.	513	59.79	247	62.37	173	59.25	93	62.84
VEGFC	rs4557213	A/A	1.00 (.-.)	.	1.00 (0.81-1.24)	0.973	0.186	708	82.52	323	81.57	236	80.82	123	83.11
VEGFC		A/G or G/G	1.08 (0.84-1.40)	0.546	0.78 (0.51-1.18)	0.231	.	150	17.48	73	18.43	56	19.18	25	16.89
VEGFC	rs6828869	G/G	1.00 (.-.)	.	0.72 (0.48-1.07)	0.103	0.109	270	31.47	114	28.79	84	28.77	35	23.65
VEGFC		G/C or C/C	0.98 (0.79-1.22)	0.859	1.01 (0.78-1.32)	0.913	.	588	68.53	282	71.21	208	71.23	113	76.35
VEGFC	rs7664413	C/C	1.00 (.-.)	.	0.84 (0.66-1.08)	0.173	0.123	558	65.03	259	65.4	197	67.47	91	61.49
VEGFC		C/T or T/T	0.96 (0.78-1.19)	0.729	1.11 (0.83-1.49)	0.476	.	300	34.97	137	34.6	95	32.53	57	38.51
VEGFC	rs7693545	C/C	1.00 (.-.)	.	0.96 (0.73-1.25)	0.744	0.879	466	54.31	205	51.77	166	56.85	79	53.38
VEGFC		C/T or T/T	1.01 (0.83-1.24)	0.921	0.94 (0.71-1.24)	0.656	.	392	45.69	191	48.23	126	43.15	69	46.62
VEGFC	rs9654285	A/A	1.00 (.-.)	.	0.96 (0.78-1.20)	0.745	0.656	693	80.77	319	80.56	235	80.48	118	79.73
VEGFC		A/T or T/T	1.00 (0.77-1.29)	0.980	0.86 (0.58-1.27)	0.453	.	165	19.23	77	19.44	57	19.52	30	20.27
VHL	rs265318	A/A	1.00 (.-.)	.	0.97 (0.78-1.20)	0.759	0.653	673	78.44	313	79.04	230	78.77	118	79.73
VHL		A/C or C/C	0.99 (0.78-1.26)	0.934	0.86 (0.59-1.25)	0.427	.	185	21.56	83	20.96	62	21.23	30	20.27
VHL	rs3843008	C/C	1.00 (.-.)	.	0.97 (0.78-1.21)	0.791	0.563	673	78.44	305	77.02	222	76.03	119	80.41
VHL		C/T or T/T	0.97 (0.77-1.23)	0.828	0.82 (0.55-1.22)	0.326	.	185	21.56	91	22.98	70	23.97	29	19.59
VHL	rs713024	G/G	1.00 (.-.)	.	0.98 (0.78-1.23)	0.876	0.490	654	76.22	300	75.76	221	75.68	108	72.97
VHL		G/A or A/A	1.08 (0.86-1.36)	0.513	0.91 (0.65-1.28)	0.585	.	204	23.78	96	24.24	71	24.32	40	27.03
VHL	rs779805	A/A	1.00 (.-.)	.	1.00 (0.76-1.33)	0.996	0.571	412	48.02	188	47.47	138	47.26	72	48.65
VHL		A/G or G/G	1.00 (0.82-1.23)	0.971	0.90 (0.68-1.18)	0.442	.	446	51.98	208	52.53	154	52.74	76	51.35
1	Adjusted for age, sex, stage, tmor grade, BMI, alcohol consumption

## Sheet: Smoking
Scherer, et al. Angiogenesis-related genes and colorectal cancer
Supplementary Table 7b: Interaction of genetic variants with smoking and overall survival of CRC patients
								non-smoker				smoker
			non-smoker		smoker			Ctrl		Cases		Ctrl		Cases
Gene	SNP	Genotype	HR1 (95%-CI)	p	HR (95%-CI)	p	LR_pInt	N	%	N	%	N	%	N	%
AKT1	rs1130214	G/G	1.00 (.-.)	.	0.87 (0.68-1.12)	0.292	0.850	266	50	147	51.4	317	51.05	135	51.92
AKT1		G/T or T/T	1.00 (0.80-1.27)	0.969	0.91 (0.70-1.17)	0.449	.	266	50	139	48.6	304	48.95	125	48.08
AKT1	rs2494738	G/G	1.00 (.-.)	.	0.85 (0.69-1.04)	0.108	0.200	450	84.59	255	89.16	549	88.41	220	84.62
AKT1		G/A or A/A	0.80 (0.55-1.17)	0.249	0.95 (0.66-1.36)	0.778	.	82	15.41	31	10.84	72	11.59	40	15.38
AKT1	rs2494750	C/C	1.00 (.-.)	.	0.85 (0.69-1.04)	0.112	0.192	445	83.65	248	86.71	547	88.08	222	85.38
AKT1		C/G or G/G	1.00 (0.71-1.41)	0.994	1.18 (0.82-1.70)	0.368	.	87	16.35	38	13.29	74	11.92	38	14.62
AKT1	rs2498802	C/C	1.00 (.-.)	.	1.02 (0.78-1.34)	0.858	0.141	236	44.36	132	46.15	266	42.83	110	42.31
AKT1		C/G or G/G	1.12 (0.88-1.42)	0.358	0.88 (0.68-1.14)	0.345	.	296	55.64	154	53.85	355	57.17	150	57.69
ANGPT1	rs10086336	C/C	1.00 (.-.)	.	0.82 (0.61-1.09)	0.176	0.470	197	37.03	108	37.76	244	39.29	95	36.54
ANGPT1		C/T or T/T	1.00 (0.78-1.27)	0.974	0.93 (0.72-1.20)	0.570	.	335	62.97	178	62.24	377	60.71	165	63.46
ANGPT1	rs10096335	A/A	1.00 (.-.)	.	0.97 (0.69-1.34)	0.835	0.534	157	29.51	82	28.67	186	29.95	74	28.46
ANGPT1		A/G or G/G	1.05 (0.81-1.36)	0.734	0.90 (0.68-1.19)	0.444	.	375	70.49	204	71.33	435	70.05	186	71.54
ANGPT1	rs10216767	G/G	1.00 (.-.)	.	0.78 (0.59-1.02)	0.067	0.178	236	44.36	137	47.9	262	42.19	112	43.08
ANGPT1		G/A or A/A	0.89 (0.70-1.13)	0.331	0.88 (0.68-1.13)	0.299	.	296	55.64	149	52.1	359	57.81	148	56.92
ANGPT1	rs10955445	T/T	1.00 (.-.)	.	0.92 (0.74-1.16)	0.492	0.495	360	67.67	191	66.78	426	68.6	172	66.15
ANGPT1		T/C or C/C	1.07 (0.83-1.38)	0.586	0.87 (0.67-1.14)	0.325	.	172	32.33	95	33.22	195	31.4	88	33.85
ANGPT1	rs11777978	G/G	1.00 (.-.)	.	0.99 (0.76-1.28)	0.917	0.255	255	47.93	136	47.55	292	47.02	120	46.15
ANGPT1		G/A or A/A	1.07 (0.84-1.35)	0.595	0.86 (0.67-1.11)	0.247	.	277	52.07	150	52.45	329	52.98	140	53.85
ANGPT1	rs11785702	C/C	1.00 (.-.)	.	0.88 (0.71-1.08)	0.210	0.995	427	80.26	237	82.87	501	80.68	220	84.62
ANGPT1		C/A or A/A	0.77 (0.57-1.05)	0.102	0.68 (0.47-0.97)	0.034	.	105	19.74	49	17.13	120	19.32	40	15.38
ANGPT1	rs1283652	T/T	1.00 (.-.)	.	0.82 (0.65-1.03)	0.084	0.207	334	62.78	192	67.13	407	65.54	161	61.92
ANGPT1		T/C or C/C	0.89 (0.69-1.14)	0.350	0.91 (0.70-1.18)	0.490	.	198	37.22	94	32.87	214	34.46	99	38.08
ANGPT1	rs1283658	C/C	1.00 (.-.)	.	0.88 (0.72-1.09)	0.241	0.966	422	79.32	240	83.92	506	81.48	219	84.23
ANGPT1		C/T or T/T	0.83 (0.61-1.15)	0.269	0.73 (0.51-1.04)	0.079	.	110	20.68	46	16.08	115	18.52	41	15.77
ANGPT1	rs1283666	A/A	1.00 (.-.)	.	0.91 (0.73-1.14)	0.424	0.645	374	70.3	185	64.69	412	66.34	171	65.77
ANGPT1		A/C or C/C	1.19 (0.93-1.52)	0.171	0.99 (0.76-1.30)	0.965	.	158	29.7	101	35.31	209	33.66	89	34.23
ANGPT1	rs1283688	A/A	1.00 (.-.)	.	0.76 (0.56-1.03)	0.072	0.209	182	34.21	102	35.66	212	34.14	90	34.62
ANGPT1		A/G or G/G	0.80 (0.62-1.02)	0.067	0.76 (0.58-0.99)	0.043	.	350	65.79	184	64.34	409	65.86	170	65.38
ANGPT1	rs1283698	A/A	1.00 (.-.)	.	0.86 (0.70-1.05)	0.135	0.360	452	84.96	246	86.01	532	85.67	220	84.62
ANGPT1		A/G or G/G	1.02 (0.73-1.43)	0.895	1.10 (0.77-1.56)	0.599	.	80	15.04	40	13.99	89	14.33	40	15.38
ANGPT1	rs13255500	A/A	1.00 (.-.)	.	0.90 (0.73-1.12)	0.344	0.603	408	76.69	222	77.62	461	74.24	206	79.23
ANGPT1		A/G or G/G	0.82 (0.62-1.09)	0.167	0.66 (0.48-0.91)	0.012	.	124	23.31	64	22.38	160	25.76	54	20.77
ANGPT1	rs13263947	G/G	1.00 (.-.)	.	0.91 (0.74-1.11)	0.342	0.484	445	83.65	241	84.27	517	83.25	225	86.54
ANGPT1		G/A or A/A	0.86 (0.62-1.19)	0.366	0.65 (0.45-0.96)	0.029	.	87	16.35	45	15.73	104	16.75	35	13.46
ANGPT1	rs13273578	G/G	1.00 (.-.)	.	0.89 (0.70-1.13)	0.331	0.861	319	59.96	177	61.89	370	59.58	169	65
ANGPT1		G/A or A/A	0.88 (0.69-1.12)	0.285	0.75 (0.57-0.99)	0.045	.	213	40.04	109	38.11	251	40.42	91	35
ANGPT1	rs1433166	A/A	1.00 (.-.)	.	0.72 (0.53-0.96)	0.028	0.064	165	31.02	105	36.71	222	35.75	94	36.15
ANGPT1		A/G or G/G	0.89 (0.70-1.14)	0.358	0.89 (0.69-1.16)	0.404	.	367	68.98	181	63.29	399	64.25	166	63.85
ANGPT1	rs1433172	C/C	1.00 (.-.)	.	0.86 (0.64-1.14)	0.295	0.761	209	39.29	111	38.81	260	41.87	98	37.69
ANGPT1		C/T or T/T	1.10 (0.86-1.40)	0.450	0.99 (0.77-1.29)	0.965	.	323	60.71	175	61.19	361	58.13	162	62.31
ANGPT1	rs1433175	T/T	1.00 (.-.)	.	1.05 (0.80-1.37)	0.743	0.091	241	45.3	121	42.31	265	42.67	122	46.92
ANGPT1		T/C or C/C	1.12 (0.88-1.42)	0.366	0.86 (0.67-1.12)	0.275	.	291	54.7	165	57.69	356	57.33	138	53.08
ANGPT1	rs1433192	A/A	1.00 (.-.)	.	0.91 (0.72-1.14)	0.392	0.690	319	59.96	175	61.19	363	58.45	166	63.85
ANGPT1		A/G or G/G	0.81 (0.63-1.03)	0.085	0.68 (0.52-0.89)	0.006	.	213	40.04	111	38.81	258	41.55	94	36.15
ANGPT1	rs1433194	G/G	1.00 (.-.)	.	0.91 (0.74-1.11)	0.332	0.319	478	89.85	257	89.86	556	89.53	240	92.31
ANGPT1		G/A or A/A	0.81 (0.55-1.19)	0.283	0.53 (0.33-0.88)	0.013	.	54	10.15	29	10.14	65	10.47	20	7.69
ANGPT1	rs1672168	C/C	1.00 (.-.)	.	0.83 (0.67-1.03)	0.085	0.170	408	76.69	229	80.07	468	75.36	198	76.15
ANGPT1		C/T or T/T	0.94 (0.70-1.26)	0.657	1.04 (0.77-1.39)	0.815	.	124	23.31	57	19.93	153	24.64	62	23.85
ANGPT1	rs1672191	T/T	1.00 (.-.)	.	0.79 (0.63-0.98)	0.035	0.056	330	62.03	203	70.98	391	62.96	170	65.38
ANGPT1		T/A or A/A	0.65 (0.50-0.85)	0.001	0.74 (0.56-0.96)	0.026	.	202	37.97	83	29.02	230	37.04	90	34.62
ANGPT1	rs16876090	G/G	1.00 (.-.)	.	0.82 (0.67-1.01)	0.057	0.039	441	82.89	246	86.01	506	81.48	209	80.38
ANGPT1		G/A or A/A	0.65 (0.47-0.92)	0.014	0.87 (0.63-1.21)	0.415	.	91	17.11	40	13.99	115	18.52	51	19.62
ANGPT1	rs2195989	T/T	1.00 (.-.)	.	0.98 (0.78-1.23)	0.868	0.120	362	68.05	172	60.14	383	61.67	166	63.85
ANGPT1		T/C or C/C	1.17 (0.92-1.49)	0.195	0.87 (0.66-1.14)	0.304	.	170	31.95	114	39.86	238	38.33	94	36.15
ANGPT1	rs2445364	T/T	1.00 (.-.)	.	0.96 (0.68-1.37)	0.831	0.580	154	28.95	72	25.17	182	29.31	69	26.54
ANGPT1		T/G or G/G	1.11 (0.85-1.46)	0.443	0.96 (0.72-1.28)	0.767	.	378	71.05	214	74.83	439	70.69	191	73.46
ANGPT1	rs2514857	A/A	1.00 (.-.)	.	0.78 (0.57-1.07)	0.118	0.320	150	28.2	92	32.17	165	26.57	77	29.62
ANGPT1		A/C or C/C	0.75 (0.58-0.96)	0.024	0.70 (0.54-0.92)	0.010	.	382	71.8	194	67.83	456	73.43	183	70.38
ANGPT1	rs2514861	A/A	1.00 (.-.)	.	0.94 (0.74-1.21)	0.648	0.440	287	53.95	149	52.1	336	54.11	140	53.85
ANGPT1		A/G or G/G	1.03 (0.81-1.30)	0.828	0.85 (0.65-1.10)	0.205	.	245	46.05	137	47.9	285	45.89	120	46.15
ANGPT1	rs2514878	T/T	1.00 (.-.)	.	0.94 (0.69-1.27)	0.670	0.654	189	35.53	90	31.47	222	35.75	91	35
ANGPT1		T/C or C/C	1.00 (0.78-1.29)	0.995	0.86 (0.65-1.14)	0.290	.	343	64.47	196	68.53	399	64.25	169	65
ANGPT1	rs2514882	T/T	1.00 (.-.)	.	0.94 (0.76-1.16)	0.548	0.234	408	76.69	217	75.87	461	74.24	201	77.31
ANGPT1		T/C or C/C	1.08 (0.82-1.42)	0.587	0.79 (0.58-1.08)	0.135	.	124	23.31	69	24.13	160	25.76	59	22.69
ANGPT1	rs2916084	T/T	1.00 (.-.)	.	0.87 (0.67-1.13)	0.304	0.850	242	45.49	131	45.8	283	45.57	114	43.85
ANGPT1		T/A or A/A	0.95 (0.75-1.20)	0.657	0.85 (0.66-1.10)	0.223	.	290	54.51	155	54.2	338	54.43	146	56.15
ANGPT1	rs2916085	T/T	1.00 (.-.)	.	0.81 (0.65-1.00)	0.054	0.077	358	67.29	217	75.87	441	71.01	179	68.85
ANGPT1		T/G or G/G	0.78 (0.59-1.03)	0.079	0.89 (0.68-1.17)	0.418	.	174	32.71	69	24.13	180	28.99	81	31.15
ANGPT1	rs4133395	A/A	1.00 (.-.)	.	0.83 (0.61-1.12)	0.216	0.559	190	35.71	105	36.71	230	37.04	89	34.23
ANGPT1		A/C or C/C	0.99 (0.77-1.26)	0.931	0.91 (0.70-1.18)	0.477	.	342	64.29	181	63.29	391	62.96	171	65.77
ANGPT1	rs41466146	C/C	1.00 (.-.)	.	0.79 (0.61-1.02)	0.070	0.184	251	47.18	154	53.85	307	49.44	127	48.85
ANGPT1		C/T or T/T	0.92 (0.72-1.16)	0.471	0.91 (0.71-1.17)	0.474	.	281	52.82	132	46.15	314	50.56	133	51.15
ANGPT1	rs4354281	C/C	1.00 (.-.)	.	0.96 (0.77-1.18)	0.678	0.124	398	74.81	215	75.17	458	73.75	203	78.08
ANGPT1		C/G or G/G	1.06 (0.80-1.39)	0.692	0.73 (0.53-1.00)	0.052	.	134	25.19	71	24.83	163	26.25	57	21.92
ANGPT1	rs6992337	G/G	1.00 (.-.)	.	0.74 (0.58-0.93)	0.010	0.006	312	58.65	201	70.28	410	66.02	158	60.77
ANGPT1		G/A or A/A	0.76 (0.59-0.98)	0.035	0.93 (0.71-1.20)	0.561	.	220	41.35	85	29.72	211	33.98	102	39.23
ANGPT1	rs7817012	C/C	1.00 (.-.)	.	0.94 (0.75-1.18)	0.582	0.341	365	68.61	176	61.54	411	66.18	169	65
ANGPT1		C/T or T/T	1.16 (0.91-1.48)	0.234	0.91 (0.70-1.20)	0.522	.	167	31.39	110	38.46	210	33.82	91	35
ANGPT1	rs951759	G/G	1.00 (.-.)	.	0.74 (0.57-0.97)	0.029	0.066	213	40.04	138	48.25	263	42.35	115	44.23
ANGPT1		G/T or T/T	0.85 (0.67-1.07)	0.165	0.87 (0.67-1.11)	0.265	.	319	59.96	148	51.75	358	57.65	145	55.77
ANGPT2	rs10092206	A/A	1.00 (.-.)	.	0.72 (0.54-0.97)	0.028	0.065	210	39.47	120	41.96	249	40.1	93	35.77
ANGPT2		A/G or G/G	0.94 (0.74-1.20)	0.636	0.95 (0.74-1.22)	0.710	.	322	60.53	166	58.04	372	59.9	167	64.23
ANGPT2	rs12547077	T/T	1.00 (.-.)	.	0.93 (0.76-1.15)	0.526	0.309	409	76.88	222	77.62	472	76.01	202	77.69
ANGPT2		T/C or C/C	1.02 (0.77-1.35)	0.889	0.77 (0.57-1.04)	0.091	.	123	23.12	64	22.38	149	23.99	58	22.31
ANGPT2	rs17077465	A/A	1.00 (.-.)	.	0.83 (0.67-1.04)	0.100	0.271	402	75.56	208	72.73	426	68.6	182	70
ANGPT2		A/G or G/G	1.03 (0.79-1.35)	0.800	1.07 (0.81-1.41)	0.647	.	130	24.44	78	27.27	195	31.4	78	30
ANGPT2	rs17623064	T/T	1.00 (.-.)	.	0.93 (0.72-1.19)	0.560	0.556	310	58.27	147	51.4	342	55.07	140	53.85
ANGPT2		T/A or A/A	1.14 (0.90-1.45)	0.265	0.96 (0.74-1.24)	0.745	.	222	41.73	139	48.6	279	44.93	120	46.15
ANGPT2	rs1823375	C/C	1.00 (.-.)	.	0.70 (0.53-0.91)	0.008	0.011	263	49.44	143	50	262	42.19	110	42.31
ANGPT2		C/G or G/G	0.85 (0.67-1.07)	0.168	0.92 (0.72-1.18)	0.513	.	269	50.56	143	50	359	57.81	150	57.69
ANGPT2	rs2122279	T/T	1.00 (.-.)	.	0.98 (0.76-1.27)	0.899	0.185	302	56.77	139	48.6	337	54.27	133	51.15
ANGPT2		T/C or C/C	1.30 (1.03-1.64)	0.029	1.01 (0.78-1.31)	0.930	.	230	43.23	147	51.4	284	45.73	127	48.85
ANGPT2	rs2442553	T/T	1.00 (.-.)	.	0.94 (0.76-1.16)	0.551	0.338	410	77.07	220	76.92	467	75.2	201	77.31
ANGPT2		T/A or A/A	0.90 (0.68-1.20)	0.484	0.70 (0.51-0.94)	0.018	.	122	22.93	66	23.08	154	24.8	59	22.69
ANGPT2	rs2442591	A/A	1.00 (.-.)	.	0.87 (0.71-1.07)	0.180	0.658	449	84.4	238	83.22	527	84.86	216	83.08
ANGPT2		A/T or T/T	1.03 (0.75-1.42)	0.845	0.99 (0.71-1.39)	0.972	.	83	15.6	48	16.78	94	15.14	44	16.92
ANGPT2	rs2442600	C/C	1.00 (.-.)	.	0.84 (0.62-1.12)	0.234	0.619	214	40.23	103	36.01	231	37.2	91	35
ANGPT2		C/T or T/T	0.98 (0.77-1.26)	0.898	0.90 (0.70-1.17)	0.427	.	318	59.77	183	63.99	390	62.8	169	65
ANGPT2	rs2442632	A/A	1.00 (.-.)	.	0.92 (0.66-1.29)	0.626	0.771	144	27.07	76	26.57	183	29.47	76	29.23
ANGPT2		A/G or G/G	0.93 (0.71-1.22)	0.606	0.81 (0.61-1.08)	0.153	.	388	72.93	210	73.43	438	70.53	184	70.77
ANGPT2	rs2515445	G/G	1.00 (.-.)	.	0.86 (0.70-1.05)	0.140	0.342	472	88.72	259	90.56	552	88.89	229	88.08
ANGPT2		G/C or C/C	0.85 (0.57-1.26)	0.412	0.95 (0.65-1.39)	0.795	.	60	11.28	27	9.44	69	11.11	31	11.92
ANGPT2	rs2515464	G/G	1.00 (.-.)	.	0.91 (0.70-1.19)	0.504	0.753	266	50	124	43.36	280	45.09	117	45
ANGPT2		G/T or T/T	1.01 (0.79-1.28)	0.963	0.87 (0.67-1.12)	0.282	.	266	50	162	56.64	341	54.91	143	55
ANGPT2	rs2515477	C/C	1.00 (.-.)	.	0.85 (0.68-1.05)	0.133	0.351	408	76.69	219	76.57	458	73.75	188	72.31
ANGPT2		C/T or T/T	0.84 (0.64-1.11)	0.228	0.86 (0.65-1.14)	0.292	.	124	23.31	67	23.43	163	26.25	72	27.69
ANGPT2	rs2515486	C/C	1.00 (.-.)	.	0.83 (0.67-1.04)	0.111	0.284	373	70.11	210	73.43	429	69.08	174	66.92
ANGPT2		C/A or A/A	0.84 (0.64-1.09)	0.194	0.86 (0.66-1.12)	0.260	.	159	29.89	76	26.57	192	30.92	86	33.08
ANGPT2	rs2920674	C/C	1.00 (.-.)	.	0.91 (0.73-1.13)	0.405	0.642	361	67.86	198	69.23	432	69.57	180	69.23
ANGPT2		C/G or G/G	0.99 (0.77-1.28)	0.954	0.83 (0.63-1.09)	0.182	.	171	32.14	88	30.77	189	30.43	80	30.77
ANGPT2	rs2920677	T/T	1.00 (.-.)	.	0.92 (0.72-1.19)	0.541	0.617	268	50.38	138	48.25	321	51.69	142	54.62
ANGPT2		T/C or C/C	1.07 (0.84-1.35)	0.596	0.90 (0.70-1.17)	0.438	.	264	49.62	148	51.75	300	48.31	118	45.38
ANGPT2	rs2922889	T/T	1.00 (.-.)	.	0.82 (0.64-1.04)	0.107	0.298	275	51.69	171	59.79	330	53.14	142	54.62
ANGPT2		T/A or A/A	0.85 (0.67-1.08)	0.194	0.84 (0.65-1.08)	0.172	.	257	48.31	115	40.21	291	46.86	118	45.38
ANGPT2	rs2959813	G/G	1.00 (.-.)	.	0.86 (0.70-1.06)	0.150	0.365	466	87.59	250	87.41	529	85.19	220	84.62
ANGPT2		G/C or C/C	0.76 (0.54-1.09)	0.135	0.83 (0.58-1.17)	0.287	.	66	12.41	36	12.59	92	14.81	40	15.38
ANGPT2	rs3020210	C/C	1.00 (.-.)	.	0.93 (0.70-1.24)	0.636	0.628	217	40.79	113	39.51	267	43	108	41.54
ANGPT2		C/A or A/A	1.08 (0.85-1.37)	0.550	0.92 (0.71-1.20)	0.551	.	315	59.21	173	60.49	354	57	152	58.46
ANGPT2	rs7013006	C/C	1.00 (.-.)	.	0.86 (0.70-1.05)	0.141	0.252	473	88.91	258	90.21	534	85.99	224	86.15
ANGPT2		C/G or G/G	0.73 (0.49-1.08)	0.117	0.86 (0.59-1.23)	0.404	.	59	11.09	28	9.79	87	14.01	36	13.85
ANGPT2	rs7825407	C/C	1.00 (.-.)	.	0.89 (0.70-1.13)	0.339	0.966	264	49.62	165	57.69	330	53.14	149	57.31
ANGPT2		C/G or G/G	0.89 (0.70-1.13)	0.341	0.79 (0.61-1.02)	0.069	.	268	50.38	121	42.31	291	46.86	111	42.69
ANGPT2	rs7835591	T/T	1.00 (.-.)	.	0.85 (0.69-1.04)	0.115	0.254	445	83.65	246	86.01	528	85.02	216	83.08
ANGPT2		T/A or A/A	0.87 (0.62-1.21)	0.404	0.97 (0.69-1.35)	0.839	.	87	16.35	40	13.99	93	14.98	44	16.92
DKK4	rs2073665	T/T	1.00 (.-.)	.	0.89 (0.73-1.10)	0.281	0.745	466	87.59	244	85.31	537	86.47	221	85	candidate
DKK4		T/C or C/C	1.12 (0.80-1.56)	0.508	0.92 (0.65-1.31)	0.659	.	66	12.41	42	14.69	84	13.53	39	15
DKK4	rs2272732	G/G	1.00 (.-.)	.	0.88 (0.71-1.09)	0.234	0.954	432	81.2	226	79.02	492	79.23	200	76.92
DKK4		G/A or A/A	1.14 (0.86-1.53)	0.359	1.02 (0.75-1.38)	0.901	.	100	18.8	60	20.98	129	20.77	60	23.08
DKK4	rs2979895	T/T	1.00 (.-.)	.	0.89 (0.73-1.09)	0.272	0.804	465	87.41	244	85.31	537	86.47	221	85
DKK4		T/C or C/C	1.10 (0.79-1.53)	0.582	0.92 (0.65-1.31)	0.651	.	67	12.59	42	14.69	84	13.53	39	15
DLL1	rs1028488	C/C	1.00 (.-.)	.	1.00 (0.73-1.36)	0.977	0.355	148	27.82	86	30.07	180	28.99	85	32.69
DLL1		C/A or A/A	1.01 (0.78-1.30)	0.969	0.84 (0.64-1.11)	0.215	.	384	72.18	200	69.93	441	71.01	175	67.31
DLL1	rs1033583	A/A	1.00 (.-.)	.	1.06 (0.82-1.38)	0.651	0.050	238	44.74	134	46.85	264	42.51	128	49.23
DLL1		A/C or C/C	1.08 (0.85-1.37)	0.538	0.81 (0.62-1.06)	0.122	.	294	55.26	152	53.15	357	57.49	132	50.77
DLL1	rs2738820	T/T	1.00 (.-.)	.	0.93 (0.70-1.23)	0.603	0.656	220	41.35	120	41.96	253	40.74	104	40
DLL1		T/G or G/G	1.01 (0.80-1.29)	0.910	0.87 (0.67-1.12)	0.284	.	312	58.65	166	58.04	368	59.26	156	60
DLL1	rs4710780	C/C	1.00 (.-.)	.	0.86 (0.61-1.21)	0.394	0.846	149	28.01	76	26.57	186	29.95	77	29.62
DLL1		C/A or A/A	1.05 (0.81-1.37)	0.712	0.94 (0.71-1.25)	0.684	.	383	71.99	210	73.43	435	70.05	183	70.38
DLL1	rs4710783	A/A	1.00 (.-.)	.	0.93 (0.67-1.30)	0.687	0.696	166	31.2	88	30.77	185	29.79	75	28.85
DLL1		A/G or G/G	1.13 (0.88-1.46)	0.345	0.98 (0.74-1.29)	0.888	.	366	68.8	198	69.23	436	70.21	185	71.15
DLL1	rs7755547	A/A	1.00 (.-.)	.	0.83 (0.65-1.06)	0.136	0.407	303	56.95	169	59.09	348	56.04	143	55
DLL1		A/G or G/G	1.01 (0.79-1.28)	0.941	0.97 (0.75-1.25)	0.818	.	229	43.05	117	40.91	273	43.96	117	45
DLL1	rs9348305	G/G	1.00 (.-.)	.	0.91 (0.72-1.13)	0.384	0.692	339	63.72	186	65.03	422	67.95	180	69.23
DLL1		G/A or A/A	0.99 (0.78-1.27)	0.956	0.84 (0.63-1.11)	0.213	.	193	36.28	100	34.97	199	32.05	80	30.77
DLL1	rs9348306	A/A	1.00 (.-.)	.	0.88 (0.72-1.08)	0.229	0.887	431	81.02	240	83.92	512	82.45	214	82.31
DLL1		A/C or C/C	0.97 (0.71-1.34)	0.858	0.88 (0.64-1.23)	0.465	.	101	18.98	46	16.08	109	17.55	46	17.69
DLL1	rs9348307	G/G	1.00 (.-.)	.	0.89 (0.72-1.10)	0.280	0.860	396	74.44	226	79.02	461	74.24	207	79.62
DLL1		G/C or C/C	0.84 (0.63-1.12)	0.241	0.72 (0.52-0.99)	0.044	.	136	25.56	60	20.98	160	25.76	53	20.38
DLL1	rs9366197	C/C	1.00 (.-.)	.	0.84 (0.64-1.10)	0.207	0.590	211	39.66	123	43.01	266	42.83	113	43.46
DLL1		C/T or T/T	0.95 (0.75-1.21)	0.703	0.88 (0.68-1.15)	0.350	.	321	60.34	163	56.99	355	57.17	147	56.54
DLL1	rs9366198	C/C	1.00 (.-.)	.	0.89 (0.71-1.10)	0.279	0.960	334	62.78	201	70.28	398	64.09	182	70
DLL1		C/G or G/G	0.83 (0.64-1.07)	0.144	0.72 (0.54-0.96)	0.025	.	198	37.22	85	29.72	223	35.91	78	30
DLL1	rs9460103	A/A	1.00 (.-.)	.	0.87 (0.66-1.15)	0.335	0.892	187	35.15	108	37.76	226	36.39	105	40.38
DLL1		A/C or C/C	0.94 (0.73-1.19)	0.587	0.83 (0.64-1.09)	0.182	.	345	64.85	178	62.24	395	63.61	155	59.62
DLL4	rs4924515	G/G	1.00 (.-.)	.	1.11 (0.81-1.54)	0.517	0.088	159	29.89	82	28.67	183	29.47	82	31.54
DLL4		G/C or C/C	1.17 (0.90-1.52)	0.247	0.94 (0.71-1.24)	0.650	.	373	70.11	204	71.33	438	70.53	178	68.46
EFNB2	rs10508176	A/A	1.00 (.-.)	.	0.89 (0.73-1.09)	0.268	0.787	479	90.04	252	88.11	548	88.24	228	87.69
EFNB2		A/T or T/T	1.25 (0.86-1.81)	0.247	1.03 (0.70-1.52)	0.871	.	53	9.96	34	11.89	73	11.76	32	12.31
EFNB2	rs12868314	C/C	1.00 (.-.)	.	0.86 (0.69-1.07)	0.180	0.482	390	73.31	200	69.93	486	78.26	197	75.77
EFNB2		C/G or G/G	1.10 (0.85-1.43)	0.454	1.09 (0.81-1.47)	0.558	.	142	26.69	86	30.07	135	21.74	63	24.23
EFNB2	rs17524854	T/T	1.00 (.-.)	.	0.85 (0.66-1.11)	0.245	0.716	263	49.44	134	46.85	313	50.4	121	46.54
EFNB2		T/C or C/C	1.11 (0.88-1.41)	0.385	1.01 (0.79-1.30)	0.933	.	269	50.56	152	53.15	308	49.6	139	53.46
EFNB2	rs2057408	A/A	1.00 (.-.)	.	1.00 (0.75-1.34)	0.991	0.212	247	46.43	110	38.46	260	41.87	94	36.15
EFNB2		A/G or G/G	1.51 (1.19-1.92)	0.001	1.21 (0.93-1.56)	0.159	.	285	53.57	176	61.54	361	58.13	166	63.85
EFNB2	rs2391333	C/C	1.00 (.-.)	.	0.92 (0.70-1.22)	0.574	0.668	206	38.72	113	39.51	248	39.94	110	42.31
EFNB2		C/T or T/T	0.78 (0.62-1.00)	0.046	0.67 (0.52-0.87)	0.003	.	326	61.28	173	60.49	373	60.06	150	57.69
EFNB2	rs2391336	G/G	1.00 (.-.)	.	0.87 (0.63-1.19)	0.375	0.789	184	34.59	85	29.72	209	33.66	91	35
EFNB2		G/A or A/A	1.27 (0.98-1.64)	0.070	1.16 (0.88-1.52)	0.306	.	348	65.41	201	70.28	412	66.34	169	65
EFNB2	rs2391337	A/A	1.00 (.-.)	.	0.91 (0.73-1.13)	0.386	0.808	394	74.06	186	65.03	453	72.95	187	71.92
EFNB2		A/G or G/G	1.23 (0.96-1.58)	0.098	1.07 (0.80-1.42)	0.662	.	138	25.94	100	34.97	168	27.05	73	28.08
EFNB2	rs2391340	G/G	1.00 (.-.)	.	0.75 (0.53-1.06)	0.103	0.263	161	30.26	86	30.07	191	30.76	59	22.69
EFNB2		G/T or T/T	1.01 (0.78-1.30)	0.940	0.95 (0.72-1.24)	0.689	.	371	69.74	200	69.93	430	69.24	201	77.31
EFNB2	rs2893262	G/G	1.00 (.-.)	.	0.85 (0.67-1.08)	0.195	0.562	325	61.09	165	57.69	393	63.29	155	59.62
EFNB2		G/A or A/A	1.10 (0.87-1.40)	0.418	1.04 (0.80-1.35)	0.756	.	207	38.91	121	42.31	228	36.71	105	40.38
EFNB2	rs3783057	T/T	1.00 (.-.)	.	0.89 (0.68-1.16)	0.387	0.937	274	51.5	132	46.15	332	53.46	123	47.31
EFNB2		T/G or G/G	1.34 (1.05-1.69)	0.016	1.17 (0.91-1.52)	0.221	.	258	48.5	154	53.85	289	46.54	137	52.69
EFNB2	rs3818377	G/G	1.00 (.-.)	.	0.84 (0.66-1.06)	0.133	0.401	320	60.15	183	63.99	387	62.32	163	62.69
EFNB2		G/A or A/A	0.87 (0.68-1.12)	0.279	0.85 (0.66-1.11)	0.232	.	212	39.85	103	36.01	234	37.68	97	37.31
EFNB2	rs4399422	G/G	1.00 (.-.)	.	0.85 (0.62-1.16)	0.309	0.673	195	36.65	89	31.12	242	38.97	91	35
EFNB2		G/A or A/A	1.25 (0.97-1.61)	0.079	1.15 (0.88-1.52)	0.301	.	337	63.35	197	68.88	379	61.03	169	65
EFNB2	rs8000078	G/G	1.00 (.-.)	.	0.87 (0.63-1.20)	0.394	0.882	163	30.64	87	30.42	189	30.43	72	27.69
EFNB2		G/T or T/T	1.02 (0.79-1.31)	0.902	0.91 (0.69-1.19)	0.480	.	369	69.36	199	69.58	432	69.57	188	72.31
EFNB2	rs8001826	G/G	1.00 (.-.)	.	0.88 (0.71-1.09)	0.247	0.893	399	75	210	73.43	486	78.26	197	75.77
EFNB2		G/C or C/C	1.04 (0.80-1.36)	0.750	0.95 (0.70-1.28)	0.721	.	133	25	76	26.57	135	21.74	63	24.23
EFNB2	rs9514543	C/C	1.00 (.-.)	.	0.81 (0.59-1.12)	0.210	0.487	180	33.83	83	29.02	211	33.98	80	30.77
EFNB2		C/T or T/T	1.23 (0.95-1.60)	0.112	1.15 (0.87-1.51)	0.334	.	352	66.17	203	70.98	410	66.02	180	69.23
EFNB2	rs9514544	A/A	1.00 (.-.)	.	0.97 (0.71-1.32)	0.841	0.522	204	38.35	85	29.72	234	37.68	99	38.08
EFNB2		A/G or G/G	1.34 (1.03-1.73)	0.028	1.15 (0.87-1.52)	0.329	.	328	61.65	201	70.28	387	62.32	161	61.92
EFNB2	rs9514545	T/T	1.00 (.-.)	.	0.93 (0.73-1.19)	0.574	0.580	316	59.4	148	51.75	369	59.42	147	56.54
EFNB2		T/C or C/C	1.21 (0.96-1.53)	0.115	1.02 (0.78-1.33)	0.878	.	216	40.6	138	48.25	252	40.58	113	43.46
EFNB2	rs9520087	G/G	1.00 (.-.)	.	0.81 (0.57-1.14)	0.225	0.556	180	33.83	82	28.67	188	30.27	66	25.38
EFNB2		G/A or A/A	1.34 (1.04-1.74)	0.025	1.22 (0.93-1.60)	0.158	.	352	66.17	204	71.33	433	69.73	194	74.62
EFNB2	rs9520088	T/T	1.00 (.-.)	.	0.84 (0.65-1.09)	0.191	0.405	288	54.14	135	47.2	349	56.2	134	51.54
EFNB2		T/C or C/C	1.27 (1.00-1.60)	0.046	1.24 (0.95-1.60)	0.110	.	244	45.86	151	52.8	272	43.8	126	48.46
EFNB2	rs9520090	G/G	1.00 (.-.)	.	0.89 (0.62-1.27)	0.521	0.971	157	29.51	64	22.38	180	28.99	70	26.92
EFNB2		G/C or C/C	1.40 (1.06-1.86)	0.019	1.26 (0.93-1.69)	0.131	.	375	70.49	222	77.62	441	71.01	190	73.08
EFNB2	rs9520094	T/T	1.00 (.-.)	.	0.77 (0.59-1.01)	0.059	0.106	263	49.44	132	46.15	315	50.72	119	45.77
EFNB2		T/G or G/G	1.11 (0.88-1.41)	0.367	1.14 (0.88-1.48)	0.305	.	269	50.56	154	53.85	306	49.28	141	54.23
EPHB4	rs314324	G/G	1.00 (.-.)	.	0.92 (0.71-1.19)	0.529	0.735	240	45.11	137	47.9	264	42.51	125	48.08
EPHB4		G/A or A/A	0.92 (0.73-1.17)	0.505	0.80 (0.62-1.03)	0.082	.	292	54.89	149	52.1	357	57.49	135	51.92
EPHB4	rs314339	C/C	1.00 (.-.)	.	0.73 (0.52-1.02)	0.067	0.162	154	28.95	82	28.67	185	29.79	66	25.38
EPHB4		C/T or T/T	1.03 (0.80-1.33)	0.823	0.99 (0.75-1.30)	0.918	.	378	71.05	204	71.33	436	70.21	194	74.62
EPHB4	rs314358	C/C	1.00 (.-.)	.	0.80 (0.59-1.07)	0.131	0.349	212	39.85	109	38.11	231	37.2	92	35.38
EPHB4		C/T or T/T	1.01 (0.79-1.28)	0.937	0.95 (0.74-1.23)	0.712	.	320	60.15	177	61.89	390	62.8	168	64.62
EPHB4	rs3847060	T/T	1.00 (.-.)	.	0.85 (0.69-1.04)	0.111	0.225	455	85.53	247	86.36	539	86.8	215	82.69
EPHB4		T/C or C/C	1.02 (0.73-1.44)	0.887	1.16 (0.83-1.63)	0.376	.	77	14.47	39	13.64	82	13.2	45	17.31
ETS1	rs10893873	C/C	1.00 (.-.)	.	0.97 (0.77-1.22)	0.787	0.192	339	63.72	164	57.34	387	62.32	168	64.62
ETS1		C/T or T/T	1.11 (0.88-1.41)	0.381	0.85 (0.65-1.12)	0.256	.	193	36.28	122	42.66	234	37.68	92	35.38
ETS1	rs10893877	T/T	1.00 (.-.)	.	0.85 (0.62-1.17)	0.324	0.765	173	32.52	91	31.82	210	33.82	79	30.38
ETS1		T/C or C/C	1.12 (0.86-1.44)	0.400	1.01 (0.77-1.32)	0.966	.	359	67.48	195	68.18	411	66.18	181	69.62
ETS1	rs10893879	G/G	1.00 (.-.)	.	0.97 (0.74-1.28)	0.832	0.346	192	36.09	114	39.86	228	36.71	118	45.38
ETS1		G/C or C/C	0.92 (0.72-1.17)	0.480	0.75 (0.58-0.98)	0.037	.	340	63.91	172	60.14	393	63.29	142	54.62
ETS1	rs10893883	C/C	1.00 (.-.)	.	0.95 (0.76-1.19)	0.683	0.208	340	63.91	185	64.69	421	67.79	185	71.15
ETS1		C/T or T/T	1.06 (0.83-1.36)	0.633	0.80 (0.60-1.06)	0.125	.	192	36.09	101	35.31	200	32.21	75	28.85
ETS1	rs11221320	C/C	1.00 (.-.)	.	0.90 (0.66-1.23)	0.510	0.877	189	35.53	99	34.62	214	34.46	83	31.92
ETS1		C/T or T/T	1.04 (0.81-1.34)	0.751	0.91 (0.70-1.19)	0.498	.	343	64.47	187	65.38	407	65.54	177	68.08
ETS1	rs11221322	T/T	1.00 (.-.)	.	0.97 (0.78-1.21)	0.778	0.125	370	69.55	188	65.73	438	70.53	190	73.08
ETS1		T/C or C/C	1.08 (0.84-1.38)	0.540	0.78 (0.58-1.05)	0.102	.	162	30.45	98	34.27	183	29.47	70	26.92
ETS1	rs11221323	T/T	1.00 (.-.)	.	0.73 (0.56-0.94)	0.017	0.030	273	51.32	153	53.5	308	49.6	115	44.23
ETS1		T/C or C/C	0.94 (0.74-1.19)	0.597	1.00 (0.78-1.28)	0.996	.	259	48.68	133	46.5	313	50.4	145	55.77
ETS1	rs11221332	C/C	1.00 (.-.)	.	0.85 (0.67-1.08)	0.181	0.533	317	59.59	179	62.59	353	56.84	146	56.15
ETS1		C/T or T/T	0.88 (0.69-1.13)	0.320	0.84 (0.65-1.08)	0.170	.	215	40.41	107	37.41	268	43.16	114	43.85
ETS1	rs11600746	T/T	1.00 (.-.)	.	0.88 (0.70-1.10)	0.258	0.863	373	70.11	206	72.03	427	68.76	181	69.62
ETS1		T/C or C/C	0.89 (0.69-1.16)	0.397	0.81 (0.62-1.07)	0.137	.	159	29.89	80	27.97	194	31.24	79	30.38
ETS1	rs11606009	T/T	1.00 (.-.)	.	0.96 (0.78-1.18)	0.704	0.078	392	73.68	213	74.48	478	76.97	211	81.15
ETS1		T/C or C/C	1.11 (0.85-1.45)	0.454	0.73 (0.53-1.02)	0.065	.	140	26.32	73	25.52	143	23.03	49	18.85
ETS1	rs11819995	C/C	1.00 (.-.)	.	1.04 (0.83-1.31)	0.710	0.010	322	60.53	171	59.79	380	61.19	178	68.46
ETS1		C/T or T/T	1.13 (0.89-1.43)	0.325	0.73 (0.55-0.97)	0.031	.	210	39.47	115	40.21	241	38.81	82	31.54
ETS1	rs12362014	G/G	1.00 (.-.)	.	0.80 (0.64-1.00)	0.047	0.067	349	65.6	210	73.43	405	65.22	162	62.31
ETS1		G/A or A/A	0.81 (0.62-1.06)	0.127	0.92 (0.71-1.19)	0.507	.	183	34.4	76	26.57	216	34.78	98	37.69
ETS1	rs12575164	T/T	1.00 (.-.)	.	0.82 (0.65-1.03)	0.087	0.227	311	58.46	178	62.24	398	64.09	165	63.46
ETS1		T/C or C/C	0.90 (0.71-1.15)	0.393	0.91 (0.70-1.19)	0.509	.	221	41.54	108	37.76	223	35.91	95	36.54
ETS1	rs4369416	C/C	1.00 (.-.)	.	0.85 (0.65-1.10)	0.207	0.605	266	50	138	48.25	321	51.69	123	47.31
ETS1		C/T or T/T	0.99 (0.78-1.25)	0.914	0.91 (0.71-1.18)	0.484	.	266	50	148	51.75	300	48.31	137	52.69
ETS1	rs4612820	C/C	1.00 (.-.)	.	0.93 (0.69-1.26)	0.633	0.648	194	36.47	104	36.36	226	36.39	85	32.69
ETS1		C/T or T/T	1.16 (0.91-1.48)	0.238	0.99 (0.76-1.28)	0.939	.	338	63.53	182	63.64	395	63.61	175	67.31
ETS1	rs4936050	G/G	1.00 (.-.)	.	0.90 (0.73-1.12)	0.343	0.781	387	72.74	208	72.73	432	69.57	187	71.92
ETS1		G/A or A/A	0.83 (0.64-1.09)	0.176	0.71 (0.53-0.95)	0.020	.	145	27.26	78	27.27	189	30.43	73	28.08
ETS1	rs4937331	C/C	1.00 (.-.)	.	0.89 (0.68-1.17)	0.400	0.968	239	44.92	131	45.8	263	42.35	111	42.69
ETS1		C/T or T/T	0.84 (0.66-1.06)	0.149	0.74 (0.58-0.96)	0.023	.	293	55.08	155	54.2	358	57.65	149	57.31
ETS1	rs4937337	C/C	1.00 (.-.)	.	0.83 (0.62-1.10)	0.196	0.555	189	35.53	104	36.36	257	41.38	107	41.15
ETS1		C/A or A/A	0.89 (0.70-1.14)	0.368	0.82 (0.63-1.07)	0.149	.	343	64.47	182	63.64	364	58.62	153	58.85
ETS1	rs4937338	G/G	1.00 (.-.)	.	0.95 (0.78-1.17)	0.632	0.048	443	83.27	231	80.77	501	80.68	220	84.62
ETS1		G/A or A/A	1.06 (0.78-1.42)	0.721	0.63 (0.44-0.91)	0.013	.	89	16.73	55	19.23	120	19.32	40	15.38
ETS1	rs7101513	C/C	1.00 (.-.)	.	0.79 (0.61-1.04)	0.090	0.223	238	44.74	126	44.06	307	49.44	122	46.92
ETS1		C/G or G/G	1.03 (0.81-1.31)	0.803	1.01 (0.78-1.31)	0.930	.	294	55.26	160	55.94	314	50.56	138	53.08
ETS1	rs7108562	T/T	1.00 (.-.)	.	0.85 (0.64-1.12)	0.241	0.682	234	43.98	125	43.71	269	43.32	101	38.85
ETS1		T/C or C/C	1.05 (0.83-1.34)	0.679	0.96 (0.74-1.23)	0.739	.	298	56.02	161	56.29	352	56.68	159	61.15
ETS1	rs7108992	C/C	1.00 (.-.)	.	0.88 (0.66-1.17)	0.369	0.945	228	42.86	122	42.66	261	42.03	114	43.85
ETS1		C/A or A/A	0.95 (0.75-1.21)	0.681	0.85 (0.65-1.10)	0.209	.	304	57.14	164	57.34	360	57.97	146	56.15
ETS1	rs7118744	G/G	1.00 (.-.)	.	0.87 (0.65-1.16)	0.349	0.881	205	38.53	113	39.51	244	39.29	105	40.38
ETS1		G/A or A/A	0.94 (0.74-1.20)	0.642	0.84 (0.65-1.10)	0.206	.	327	61.47	173	60.49	377	60.71	155	59.62
ETS1	rs7121854	C/C	1.00 (.-.)	.	0.95 (0.77-1.18)	0.653	0.132	414	77.82	215	75.17	479	77.13	208	80
ETS1		C/T or T/T	1.10 (0.84-1.45)	0.484	0.77 (0.56-1.05)	0.101	.	118	22.18	71	24.83	142	22.87	52	20
ETS1	rs7129690	T/T	1.00 (.-.)	.	0.98 (0.79-1.21)	0.840	0.057	387	72.74	199	69.58	451	72.62	200	76.92
ETS1		T/C or C/C	1.24 (0.96-1.60)	0.097	0.83 (0.61-1.13)	0.241	.	145	27.26	87	30.42	170	27.38	60	23.08
ETS1	rs7929911	C/C	1.00 (.-.)	.	0.94 (0.74-1.20)	0.633	0.443	307	57.71	168	58.74	327	52.66	148	56.92
ETS1		C/T or T/T	0.89 (0.70-1.13)	0.331	0.73 (0.56-0.95)	0.019	.	225	42.29	118	41.26	294	47.34	112	43.08
ETS1	rs8181551	A/A	1.00 (.-.)	.	0.80 (0.59-1.07)	0.132	0.405	220	41.35	111	38.81	262	42.19	85	32.69
ETS1		A/T or T/T	1.25 (0.99-1.60)	0.066	1.16 (0.90-1.50)	0.247	.	312	58.65	175	61.19	359	57.81	175	67.31
ETS1	rs8705	G/G	1.00 (.-.)	.	0.91 (0.70-1.18)	0.464	0.801	247	46.43	132	46.15	300	48.31	124	47.69
ETS1		G/A or A/A	1.18 (0.93-1.49)	0.175	1.02 (0.79-1.32)	0.877	.	285	53.57	154	53.85	321	51.69	136	52.31
FGF2	rs1048201	C/C	1.00 (.-.)	.	0.84 (0.68-1.06)	0.138	0.418	375	70.49	202	70.63	428	68.92	174	66.92
FGF2		C/T or T/T	0.95 (0.74-1.23)	0.702	0.93 (0.71-1.23)	0.625	.	157	29.51	84	29.37	193	31.08	86	33.08
FGF2	rs11737764	C/C	1.00 (.-.)	.	0.81 (0.66-1.00)	0.045	0.024	430	80.83	245	85.66	514	82.77	214	82.31
FGF2		C/T or T/T	0.66 (0.47-0.92)	0.015	0.92 (0.66-1.29)	0.633	.	102	19.17	41	14.34	107	17.23	46	17.69
FGF2	rs11938826	C/C	1.00 (.-.)	.	0.86 (0.70-1.07)	0.188	0.659	373	70.11	211	73.78	457	73.59	181	69.62
FGF2		C/G or G/G	1.01 (0.78-1.32)	0.927	0.95 (0.72-1.26)	0.733	.	159	29.89	75	26.22	164	26.41	79	30.38
FGF2	rs1476214	G/G	1.00 (.-.)	.	0.74 (0.55-0.99)	0.040	0.098	204	38.35	115	40.21	262	42.19	91	35
FGF2		G/A or A/A	0.95 (0.75-1.21)	0.676	0.94 (0.73-1.21)	0.643	.	328	61.65	171	59.79	359	57.81	169	65
FGF2	rs167428	T/T	1.00 (.-.)	.	0.85 (0.66-1.10)	0.212	0.618	263	49.44	156	54.55	328	52.82	125	48.08
FGF2		T/C or C/C	0.93 (0.74-1.18)	0.550	0.86 (0.67-1.11)	0.250	.	269	50.56	130	45.45	293	47.18	135	51.92
FGF2	rs17006215	G/G	1.00 (.-.)	.	0.86 (0.70-1.06)	0.161	0.506	449	84.4	242	84.62	517	83.25	213	81.92
FGF2		G/A or A/A	0.94 (0.68-1.29)	0.693	0.94 (0.68-1.31)	0.734	.	83	15.6	44	15.38	104	16.75	47	18.08
FGF2	rs17407577	T/T	1.00 (.-.)	.	0.84 (0.69-1.03)	0.094	0.099	457	85.9	252	88.11	559	90.02	226	86.92
FGF2		T/C or C/C	0.89 (0.62-1.28)	0.541	1.17 (0.80-1.71)	0.424	.	75	14.1	34	11.89	62	9.98	34	13.08
FGF2	rs17408757	T/T	1.00 (.-.)	.	0.84 (0.68-1.05)	0.123	0.303	380	71.43	200	69.93	487	78.42	190	73.08
FGF2		T/C or C/C	0.97 (0.75-1.25)	0.813	1.00 (0.74-1.34)	0.999	.	152	28.57	86	30.07	134	21.58	70	26.92
FGF2	rs1960669	G/G	1.00 (.-.)	.	0.89 (0.72-1.11)	0.304	0.851	389	73.12	217	75.87	472	76.01	196	75.38
FGF2		G/T or T/T	1.07 (0.81-1.41)	0.627	0.92 (0.68-1.24)	0.581	.	143	26.88	69	24.13	149	23.99	64	24.62
FGF2	rs2926171	G/G	1.00 (.-.)	.	0.85 (0.70-1.03)	0.103	0.051	495	93.05	274	95.8	591	95.17	240	92.31
FGF2		G/T or T/T	0.66 (0.37-1.18)	0.161	1.16 (0.73-1.87)	0.527	.	37	6.95	12	4.2	30	4.83	20	7.69
FGF2	rs308382	A/A	1.00 (.-.)	.	0.82 (0.66-1.02)	0.078	0.136	362	68.05	193	67.48	469	75.52	179	68.85
FGF2		A/G or G/G	0.97 (0.76-1.25)	0.836	1.06 (0.80-1.40)	0.697	.	170	31.95	93	32.52	152	24.48	81	31.15
FGF2	rs308420	G/G	1.00 (.-.)	.	0.92 (0.75-1.12)	0.402	0.477	450	84.59	249	87.06	510	82.13	216	83.08
FGF2		G/A or A/A	0.97 (0.69-1.38)	0.882	0.75 (0.53-1.05)	0.094	.	82	15.41	37	12.94	111	17.87	44	16.92
FGF2	rs308435	C/C	1.00 (.-.)	.	0.91 (0.73-1.14)	0.423	0.599	401	75.38	212	74.13	428	68.92	184	70.77
FGF2		C/A or A/A	1.01 (0.77-1.32)	0.955	0.83 (0.63-1.10)	0.195	.	131	24.62	74	25.87	193	31.08	76	29.23
FGF2	rs308439	T/T	1.00 (.-.)	.	0.85 (0.69-1.03)	0.092	0.040	484	90.98	271	94.76	579	93.24	236	90.77
FGF2		T/G or G/G	0.64 (0.38-1.09)	0.099	1.10 (0.71-1.72)	0.668	.	48	9.02	15	5.24	42	6.76	24	9.23
FGF2	rs308441	C/C	1.00 (.-.)	.	0.86 (0.69-1.09)	0.215	0.694	344	64.66	197	68.88	396	63.77	157	60.38
FGF2		C/T or T/T	0.95 (0.74-1.23)	0.700	0.88 (0.68-1.14)	0.346	.	188	35.34	89	31.12	225	36.23	103	39.62
FGF2	rs308447	C/C	1.00 (.-.)	.	0.77 (0.58-1.02)	0.072	0.192	210	39.47	117	40.91	258	41.55	96	36.92
FGF2		C/T or T/T	0.87 (0.69-1.11)	0.264	0.85 (0.66-1.10)	0.212	.	322	60.53	169	59.09	363	58.45	164	63.08
FGF2	rs3789138	G/G	1.00 (.-.)	.	0.63 (0.46-0.87)	0.005	0.009	160	30.08	95	33.22	215	34.62	76	29.23
FGF2		G/A or A/A	0.78 (0.61-1.00)	0.051	0.81 (0.62-1.05)	0.107	.	372	69.92	191	66.78	406	65.38	184	70.77
FGF2	rs3804158	A/A	1.00 (.-.)	.	0.69 (0.50-0.96)	0.028	0.070	147	27.63	88	30.77	194	31.24	72	27.69
FGF2		A/G or G/G	0.81 (0.63-1.04)	0.104	0.79 (0.61-1.04)	0.092	.	385	72.37	198	69.23	427	68.76	188	72.31
FGF2	rs6534365	C/C	1.00 (.-.)	.	0.78 (0.59-1.04)	0.086	0.227	227	42.67	117	40.91	281	45.25	98	37.69
FGF2		C/T or T/T	1.00 (0.79-1.26)	0.971	0.96 (0.75-1.24)	0.762	.	305	57.33	169	59.09	340	54.75	162	62.31
FGF2	rs9990554	G/G	1.00 (.-.)	.	0.86 (0.69-1.08)	0.200	0.643	355	66.73	187	65.38	446	71.82	170	65.38
FGF2		G/A or A/A	1.04 (0.81-1.33)	0.747	0.98 (0.74-1.28)	0.871	.	177	33.27	99	34.62	175	28.18	90	34.62
FLT1	rs12858139	C/C	1.00 (.-.)	.	0.91 (0.66-1.25)	0.547	0.874	183	34.4	88	30.77	218	35.1	80	30.77
FLT1		C/A or A/A	1.08 (0.84-1.40)	0.545	0.95 (0.72-1.26)	0.728	.	349	65.6	198	69.23	403	64.9	180	69.23
FLT1	rs1555641	G/G	1.00 (.-.)	.	0.82 (0.62-1.08)	0.155	0.426	255	47.93	128	44.76	298	47.99	110	42.31
FLT1		G/A or A/A	1.03 (0.81-1.30)	0.835	0.97 (0.75-1.25)	0.797	.	277	52.07	158	55.24	323	52.01	150	57.69
FLT1	rs17537653	G/G	1.00 (.-.)	.	0.86 (0.70-1.07)	0.183	0.620	391	73.5	207	72.38	463	74.56	193	74.23
FLT1		G/A or A/A	0.96 (0.74-1.24)	0.743	0.91 (0.68-1.23)	0.549	.	141	26.5	79	27.62	158	25.44	67	25.77
FLT1	rs17553014	G/G	1.00 (.-.)	.	0.86 (0.70-1.05)	0.147	0.423	445	83.65	242	84.62	544	87.6	217	83.46
FLT1		G/A or A/A	0.92 (0.66-1.27)	0.612	0.96 (0.68-1.36)	0.811	.	87	16.35	44	15.38	77	12.4	43	16.54
FLT1	rs17618342	A/A	1.00 (.-.)	.	0.97 (0.78-1.20)	0.777	0.063	387	72.74	199	69.58	446	71.82	198	76.15
FLT1		A/G or G/G	1.31 (1.02-1.69)	0.037	0.88 (0.65-1.19)	0.420	.	145	27.26	87	30.42	175	28.18	62	23.85
FLT1	rs2256849	A/A	1.00 (.-.)	.	0.87 (0.70-1.08)	0.203	0.705	385	72.37	209	73.08	467	75.2	189	72.69
FLT1		A/G or G/G	0.97 (0.74-1.26)	0.813	0.91 (0.68-1.21)	0.508	.	147	27.63	77	26.92	154	24.8	71	27.31
FLT1	rs2296192	C/C	1.00 (.-.)	.	0.89 (0.73-1.08)	0.251	0.879	487	91.54	256	89.51	576	92.75	243	93.46
FLT1		C/T or T/T	1.07 (0.73-1.57)	0.718	0.91 (0.54-1.53)	0.722	.	45	8.46	30	10.49	45	7.25	17	6.54
FLT1	rs2387632	C/C	1.00 (.-.)	.	0.99 (0.77-1.28)	0.946	0.202	240	45.11	135	47.2	271	43.64	131	50.38
FLT1		C/T or T/T	0.96 (0.76-1.22)	0.742	0.76 (0.59-0.99)	0.043	.	292	54.89	151	52.8	350	56.36	129	49.62
FLT1	rs3751397	A/A	1.00 (.-.)	.	0.84 (0.59-1.19)	0.330	0.649	156	29.32	66	23.08	180	28.99	72	27.69
FLT1		A/T or T/T	1.13 (0.85-1.50)	0.391	1.04 (0.77-1.41)	0.788	.	376	70.68	220	76.92	441	71.01	188	72.31
FLT1	rs614820	T/T	1.00 (.-.)	.	0.93 (0.70-1.23)	0.591	0.724	233	43.8	110	38.46	264	42.51	109	41.92
FLT1		T/C or C/C	1.13 (0.88-1.43)	0.339	0.98 (0.75-1.28)	0.870	.	299	56.2	176	61.54	357	57.49	151	58.08
FLT1	rs664393	G/G	1.00 (.-.)	.	0.86 (0.70-1.07)	0.168	0.501	411	77.26	217	75.87	501	80.68	195	75
FLT1		G/A or A/A	1.04 (0.79-1.37)	0.790	1.02 (0.76-1.38)	0.877	.	121	22.74	69	24.13	120	19.32	65	25
FLT1	rs7337610	C/C	1.00 (.-.)	.	0.82 (0.60-1.11)	0.196	0.491	211	39.66	102	35.66	256	41.22	88	33.85
FLT1		C/T or T/T	1.07 (0.84-1.37)	0.568	1.00 (0.77-1.30)	0.987	.	321	60.34	184	64.34	365	58.78	172	66.15
FLT1	rs7982957	T/T	1.00 (.-.)	.	0.94 (0.75-1.17)	0.574	0.320	364	68.42	200	69.93	430	69.24	185	71.15
FLT1		T/A or A/A	0.97 (0.75-1.25)	0.793	0.75 (0.56-1.00)	0.048	.	168	31.58	86	30.07	191	30.76	75	28.85
FLT1	rs7989623	A/A	1.00 (.-.)	.	0.91 (0.74-1.11)	0.344	0.468	444	83.46	238	83.22	526	84.7	227	87.31
FLT1		A/G or G/G	0.98 (0.72-1.35)	0.922	0.74 (0.51-1.09)	0.133	.	88	16.54	48	16.78	95	15.3	33	12.69
FLT1	rs7995976	C/C	1.00 (.-.)	.	0.88 (0.69-1.12)	0.306	0.836	295	55.45	148	51.75	358	57.65	146	56.15
FLT1		C/A or A/A	1.14 (0.90-1.44)	0.268	1.04 (0.80-1.36)	0.763	.	237	44.55	138	48.25	263	42.35	114	43.85
FLT1	rs7996030	G/G	1.00 (.-.)	.	0.88 (0.70-1.11)	0.286	0.983	339	63.72	187	65.38	411	66.18	156	60
FLT1		G/A or A/A	1.05 (0.82-1.35)	0.673	0.93 (0.72-1.21)	0.607	.	193	36.28	99	34.62	210	33.82	104	40
FLT1	rs8001784	G/G	1.00 (.-.)	.	0.93 (0.74-1.17)	0.558	0.553	334	62.78	192	67.13	372	59.9	160	61.54
FLT1		G/A or A/A	0.94 (0.73-1.20)	0.615	0.78 (0.61-1.02)	0.065	.	198	37.22	94	32.87	249	40.1	100	38.46
FLT1	rs942364	G/G	1.00 (.-.)	.	1.00 (0.81-1.23)	0.981	0.013	425	79.89	224	78.32	480	77.29	212	81.54
FLT1		G/A or A/A	1.16 (0.87-1.55)	0.304	0.67 (0.48-0.94)	0.019	.	107	20.11	62	21.68	141	22.71	48	18.46
FLT1	rs9513085	T/T	1.00 (.-.)	.	0.93 (0.74-1.17)	0.533	0.424	359	67.48	187	65.38	423	68.12	178	68.46
FLT1		T/C or C/C	1.15 (0.90-1.47)	0.270	0.92 (0.70-1.22)	0.573	.	173	32.52	99	34.62	198	31.88	82	31.54
FLT1	rs9513088	A/A	1.00 (.-.)	.	0.90 (0.68-1.19)	0.448	0.937	216	40.6	103	36.01	269	43.32	117	45
FLT1		A/G or G/G	1.06 (0.83-1.36)	0.619	0.94 (0.72-1.24)	0.670	.	316	59.4	183	63.99	352	56.68	143	55
FLT1	rs9513112	G/G	1.00 (.-.)	.	0.84 (0.62-1.13)	0.252	0.664	235	44.17	109	38.11	265	42.67	89	34.23
FLT1		G/A or A/A	1.10 (0.87-1.41)	0.418	1.00 (0.77-1.30)	0.980	.	297	55.83	177	61.89	356	57.33	171	65.77
FLT1	rs9554302	A/A	1.00 (.-.)	.	0.89 (0.72-1.09)	0.250	0.992	437	82.14	239	83.57	518	83.41	220	84.62
FLT1		A/G or G/G	0.99 (0.72-1.36)	0.970	0.88 (0.62-1.25)	0.471	.	95	17.86	47	16.43	103	16.59	40	15.38
FLT1	rs9943922	C/C	1.00 (.-.)	.	0.89 (0.63-1.24)	0.485	0.997	158	29.7	76	26.57	189	30.43	71	27.31
FLT1		C/T or T/T	1.05 (0.80-1.36)	0.735	0.93 (0.70-1.23)	0.611	.	374	70.3	210	73.43	432	69.57	189	72.69
FLT4	rs10055319	C/C	1.00 (.-.)	.	0.82 (0.66-1.03)	0.085	0.223	352	66.17	207	72.38	427	68.76	169	65
FLT4		C/G or G/G	0.97 (0.74-1.27)	0.826	1.01 (0.77-1.31)	0.962	.	180	33.83	79	27.62	194	31.24	91	35
FLT4	rs10072977	G/G	1.00 (.-.)	.	0.91 (0.73-1.12)	0.371	0.655	380	71.43	212	74.13	468	75.36	199	76.54
FLT4		G/A or A/A	0.94 (0.72-1.23)	0.657	0.78 (0.58-1.05)	0.105	.	152	28.57	74	25.87	153	24.64	61	23.46
FLT4	rs1565818	G/G	1.00 (.-.)	.	0.88 (0.71-1.09)	0.237	0.859	435	81.77	228	79.72	506	81.48	208	80
FLT4		G/C or C/C	1.01 (0.76-1.36)	0.922	0.93 (0.67-1.29)	0.655	.	97	18.23	58	20.28	115	18.52	52	20
FLT4	rs2242221	T/T	1.00 (.-.)	.	0.81 (0.63-1.06)	0.120	0.353	252	47.37	148	51.75	303	48.79	120	46.15
FLT4		T/C or C/C	0.97 (0.77-1.23)	0.792	0.93 (0.72-1.19)	0.549	.	280	52.63	138	48.25	318	51.21	140	53.85
FLT4	rs2290983	T/T	1.00 (.-.)	.	0.81 (0.60-1.10)	0.174	0.454	178	33.46	104	36.36	213	34.3	88	33.85
FLT4		T/C or C/C	0.90 (0.70-1.14)	0.377	0.83 (0.64-1.08)	0.167	.	354	66.54	182	63.64	408	65.7	172	66.15
FLT4	rs307803	T/T	1.00 (.-.)	.	0.77 (0.57-1.04)	0.084	0.218	188	35.34	103	36.01	223	35.91	95	36.54
FLT4		T/C or C/C	1.11 (0.87-1.42)	0.396	1.07 (0.82-1.39)	0.612	.	344	64.66	183	63.99	398	64.09	165	63.46
FLT4	rs307810	T/T	1.00 (.-.)	.	0.88 (0.63-1.23)	0.458	0.961	144	27.07	79	27.62	165	26.57	71	27.31
FLT4		T/A or A/A	0.96 (0.74-1.25)	0.782	0.86 (0.65-1.13)	0.278	.	388	72.93	207	72.38	456	73.43	189	72.69
FLT4	rs307814	C/C	1.00 (.-.)	.	0.97 (0.74-1.29)	0.855	0.376	197	37.03	106	37.06	249	40.1	118	45.38
FLT4		C/T or T/T	1.11 (0.87-1.41)	0.407	0.92 (0.70-1.21)	0.556	.	335	62.97	180	62.94	372	59.9	142	54.62
FLT4	rs307822	G/G	1.00 (.-.)	.	0.90 (0.73-1.11)	0.316	0.678	428	80.45	225	78.67	507	81.64	218	83.85
FLT4		G/A or A/A	0.95 (0.72-1.27)	0.747	0.78 (0.56-1.10)	0.158	.	104	19.55	61	21.33	114	18.36	42	16.15
FLT4	rs307823	A/A	1.00 (.-.)	.	0.89 (0.71-1.11)	0.285	0.983	356	66.92	195	68.18	402	64.73	176	67.69
FLT4		A/G or G/G	0.87 (0.67-1.12)	0.272	0.77 (0.59-1.02)	0.066	.	176	33.08	91	31.82	219	35.27	84	32.31
FLT4	rs3797104	A/A	1.00 (.-.)	.	0.87 (0.71-1.08)	0.206	0.746	402	75.56	226	79.02	463	74.56	203	78.08
FLT4		A/G or G/G	0.82 (0.62-1.10)	0.193	0.77 (0.57-1.05)	0.100	.	130	24.44	60	20.98	158	25.44	57	21.92
FLT4	rs6879285	A/A	1.00 (.-.)	.	0.74 (0.57-0.97)	0.031	0.070	227	42.67	138	48.25	280	45.09	110	42.31
FLT4		A/G or G/G	0.93 (0.73-1.18)	0.542	0.95 (0.74-1.22)	0.681	.	305	57.33	148	51.75	341	54.91	150	57.69
FLT4	rs6889643	C/C	1.00 (.-.)	.	0.86 (0.65-1.14)	0.292	0.781	217	40.79	121	42.31	236	38	93	35.77
FLT4		C/T or T/T	1.01 (0.80-1.29)	0.911	0.91 (0.71-1.18)	0.489	.	315	59.21	165	57.69	385	62	167	64.23
HIF1A	rs12888409	T/T	1.00 (.-.)	.	0.99 (0.77-1.28)	0.947	0.204	260	48.87	135	47.2	316	50.89	133	51.15
HIF1A		T/A or A/A	1.06 (0.84-1.34)	0.604	0.85 (0.65-1.10)	0.204	.	272	51.13	151	52.8	305	49.11	127	48.85
HIF1A	rs1319462	A/A	1.00 (.-.)	.	0.99 (0.79-1.24)	0.909	0.076	374	70.3	191	66.78	424	68.28	190	73.08
HIF1A		A/G or G/G	1.17 (0.91-1.50)	0.213	0.82 (0.62-1.10)	0.189	.	158	29.7	95	33.22	197	31.72	70	26.92
HIF1A	rs2301108	G/G	1.00 (.-.)	.	0.94 (0.77-1.16)	0.579	0.131	438	82.33	232	81.12	519	83.57	214	82.31
HIF1A		G/A or A/A	1.07 (0.79-1.45)	0.669	0.71 (0.51-1.00)	0.050	.	94	17.67	54	18.88	102	16.43	46	17.69
HIF1A	rs2301111	C/C	1.00 (.-.)	.	0.95 (0.75-1.21)	0.700	0.321	313	58.83	166	58.04	369	59.42	155	59.62
HIF1A		C/G or G/G	1.07 (0.84-1.36)	0.569	0.86 (0.66-1.11)	0.247	.	219	41.17	120	41.96	252	40.58	105	40.38
HIF1A	rs2301113	A/A	1.00 (.-.)	.	0.88 (0.69-1.12)	0.309	0.930	294	55.26	167	58.39	360	57.97	150	57.69
HIF1A		A/C or C/C	0.88 (0.69-1.12)	0.293	0.79 (0.61-1.02)	0.071	.	238	44.74	119	41.61	261	42.03	110	42.31
HIF1A	rs4899056	C/C	1.00 (.-.)	.	0.94 (0.76-1.15)	0.529	0.204	423	79.51	225	78.67	506	81.48	208	80
HIF1A		C/T or T/T	1.07 (0.80-1.44)	0.629	0.76 (0.55-1.05)	0.098	.	109	20.49	61	21.33	115	18.52	52	20
HIF1A	rs6573399	G/G	1.00 (.-.)	.	0.98 (0.78-1.22)	0.837	0.095	382	71.8	195	68.18	438	70.53	193	74.23
HIF1A		G/T or T/T	1.16 (0.90-1.49)	0.250	0.82 (0.61-1.10)	0.186	.	150	28.2	91	31.82	183	29.47	67	25.77
HIF1A	rs7143626	A/A	1.00 (.-.)	.	1.03 (0.79-1.34)	0.818	0.086	256	48.12	128	44.76	321	51.69	146	56.15
HIF1A		A/G or G/G	1.10 (0.87-1.40)	0.418	0.84 (0.64-1.11)	0.216	.	276	51.88	158	55.24	300	48.31	114	43.85
ID1	rs6060286	C/C	1.00 (.-.)	.	0.90 (0.72-1.12)	0.347	0.836	345	64.85	195	68.18	428	68.92	178	68.46
ID1		C/A or A/A	0.99 (0.77-1.27)	0.911	0.85 (0.65-1.12)	0.249	.	187	35.15	91	31.82	193	31.08	82	31.54
IL10	rs10494878	A/A	1.00 (.-.)	.	0.83 (0.66-1.05)	0.131	0.381	321	60.34	179	62.59	395	63.61	156	60
IL10		A/G or G/G	0.96 (0.75-1.23)	0.753	0.94 (0.72-1.22)	0.639	.	211	39.66	107	37.41	226	36.39	104	40
IL10	rs1800890	T/T	1.00 (.-.)	.	0.82 (0.62-1.09)	0.180	0.494	194	36.47	112	39.16	252	40.58	100	38.46	candidate
IL10		T/A or A/A	0.96 (0.75-1.22)	0.718	0.89 (0.69-1.15)	0.371	.	338	63.53	174	60.84	369	59.42	160	61.54
IL10	rs3024491	G/G	1.00 (.-.)	.	0.77 (0.55-1.08)	0.125	0.311	134	25.19	79	27.62	180	28.99	70	26.92
IL10		G/T or T/T	0.93 (0.72-1.21)	0.613	0.88 (0.66-1.16)	0.352	.	398	74.81	207	72.38	441	71.01	190	73.08
IL10	rs3024496	T/T	1.00 (.-.)	.	0.76 (0.54-1.06)	0.108	0.272	133	25	80	27.97	180	28.99	70	26.92	candidate
IL10		T/C or C/C	0.92 (0.71-1.19)	0.509	0.86 (0.65-1.14)	0.296	.	399	75	206	72.03	441	71.01	190	73.08
IL10	rs3024498	A/A	1.00 (.-.)	.	0.81 (0.63-1.03)	0.091	0.214	290	54.51	155	54.2	375	60.39	141	54.23
IL10		A/G or G/G	1.00 (0.79-1.27)	0.982	1.01 (0.78-1.30)	0.963	.	242	45.49	131	45.8	246	39.61	119	45.77
IL10	rs3024505	C/C	1.00 (.-.)	.	0.93 (0.75-1.15)	0.491	0.497	364	68.42	206	72.03	422	67.95	186	71.54
IL10		C/T or T/T	0.88 (0.67-1.14)	0.324	0.71 (0.54-0.94)	0.018	.	168	31.58	80	27.97	199	32.05	74	28.46
IL10	rs4579758	A/A	1.00 (.-.)	.	0.81 (0.63-1.05)	0.119	0.336	260	48.87	141	49.3	309	49.76	124	47.69
IL10		A/G or G/G	0.94 (0.74-1.19)	0.603	0.90 (0.70-1.17)	0.445	.	272	51.13	145	50.7	312	50.24	136	52.31
IL8	rs17202249	C/C	1.00 (.-.)	.	0.97 (0.79-1.19)	0.748	0.022	433	81.39	224	78.32	498	80.19	222	85.38
IL8		C/T or T/T	1.09 (0.82-1.45)	0.554	0.62 (0.43-0.90)	0.011	.	99	18.61	62	21.68	123	19.81	38	14.62
IL8	rs2227543	C/C	1.00 (.-.)	.	0.72 (0.53-0.98)	0.039	0.098	165	31.02	100	34.97	212	34.14	79	30.38
IL8		C/T or T/T	0.90 (0.70-1.15)	0.406	0.88 (0.68-1.14)	0.346	.	367	68.98	186	65.03	409	65.86	181	69.62
JAG1	rs10485741	T/T	1.00 (.-.)	.	0.85 (0.69-1.04)	0.113	0.278	453	85.15	242	84.62	544	87.6	234	90
JAG1		T/C or C/C	0.83 (0.60-1.15)	0.260	0.95 (0.62-1.45)	0.807	.	79	14.85	44	15.38	77	12.4	26	10
JAG1	rs11699674	C/C	1.00 (.-.)	.	0.85 (0.69-1.04)	0.115	0.263	443	83.27	244	85.31	523	84.22	215	82.69
JAG1		C/G or G/G	0.83 (0.59-1.15)	0.265	0.92 (0.66-1.29)	0.621	.	89	16.73	42	14.69	98	15.78	45	17.31
JAG1	rs1232605	T/T	1.00 (.-.)	.	0.80 (0.60-1.08)	0.145	0.385	180	33.83	110	38.46	206	33.17	86	33.08
JAG1		T/C or C/C	0.86 (0.68-1.10)	0.229	0.81 (0.63-1.05)	0.108	.	352	66.17	176	61.54	415	66.83	174	66.92
JAG1	rs16991867	C/C	1.00 (.-.)	.	0.87 (0.71-1.06)	0.164	0.540	472	88.72	253	88.46	551	88.73	222	85.38
JAG1		C/T or T/T	0.99 (0.68-1.43)	0.944	1.00 (0.70-1.43)	0.983	.	60	11.28	33	11.54	70	11.27	38	14.62
JAG1	rs2143619	G/G	1.00 (.-.)	.	0.90 (0.67-1.21)	0.486	0.889	197	37.03	106	37.06	231	37.2	91	35
JAG1		G/A or A/A	0.99 (0.77-1.26)	0.906	0.87 (0.67-1.12)	0.278	.	335	62.97	180	62.94	390	62.8	169	65
JAG1	rs2179687	G/G	1.00 (.-.)	.	0.93 (0.71-1.21)	0.585	0.645	219	41.17	124	43.36	260	41.87	113	43.46
JAG1		G/A or A/A	0.94 (0.74-1.20)	0.628	0.81 (0.62-1.04)	0.102	.	313	58.83	162	56.64	361	58.13	147	56.54
JAG1	rs2273060	A/A	1.00 (.-.)	.	0.74 (0.55-1.00)	0.049	0.124	195	36.65	111	38.81	219	35.27	85	32.69
JAG1		A/G or G/G	0.88 (0.69-1.11)	0.278	0.86 (0.66-1.10)	0.229	.	337	63.35	175	61.19	402	64.73	175	67.31
JAG1	rs3748480	T/T	1.00 (.-.)	.	0.88 (0.71-1.10)	0.261	0.923	406	76.32	202	70.63	468	75.36	188	72.31
JAG1		T/G or G/G	1.37 (1.06-1.78)	0.017	1.23 (0.93-1.64)	0.149	.	126	23.68	84	29.37	153	24.64	72	27.69
JAG1	rs3790159	G/G	1.00 (.-.)	.	1.12 (0.80-1.57)	0.518	0.108	139	26.13	74	25.87	156	25.12	72	27.69
JAG1		G/A or A/A	1.09 (0.84-1.43)	0.516	0.89 (0.67-1.19)	0.430	.	393	73.87	212	74.13	465	74.88	188	72.31
JAG1	rs6040050	C/C	1.00 (.-.)	.	0.82 (0.63-1.06)	0.123	0.354	248	46.62	150	52.45	287	46.22	125	48.08
JAG1		C/T or T/T	0.83 (0.66-1.06)	0.131	0.80 (0.62-1.03)	0.087	.	284	53.38	136	47.55	334	53.78	135	51.92
JAG1	rs6040062	G/G	1.00 (.-.)	.	0.88 (0.71-1.09)	0.250	0.895	406	76.32	203	70.98	468	75.36	188	72.31
JAG1		G/A or A/A	1.36 (1.05-1.77)	0.020	1.23 (0.93-1.64)	0.154	.	126	23.68	83	29.02	153	24.64	72	27.69
JAG1	rs6040069	G/G	1.00 (.-.)	.	1.07 (0.85-1.35)	0.584	0.005	333	62.59	170	59.44	408	65.7	176	67.69
JAG1		G/A or A/A	1.15 (0.91-1.47)	0.248	0.74 (0.55-0.99)	0.040	.	199	37.41	116	40.56	213	34.3	84	32.31
JAG1	rs6074164	A/A	1.00 (.-.)	.	0.90 (0.72-1.13)	0.370	0.761	382	71.8	188	65.73	420	67.63	180	69.23
JAG1		A/C or C/C	1.19 (0.93-1.53)	0.166	1.02 (0.77-1.34)	0.906	.	150	28.2	98	34.27	201	32.37	80	30.77
JAG1	rs6133986	G/G	1.00 (.-.)	.	0.90 (0.73-1.11)	0.320	0.868	397	74.62	221	77.27	452	72.79	191	73.46
JAG1		G/A or A/A	0.95 (0.72-1.26)	0.719	0.82 (0.62-1.10)	0.186	.	135	25.38	65	22.73	169	27.21	69	26.54
JAG1	rs7271215	G/G	1.00 (.-.)	.	0.84 (0.68-1.04)	0.103	0.245	418	78.57	231	80.77	505	81.32	218	83.85
JAG1		G/A or A/A	0.84 (0.63-1.13)	0.249	0.92 (0.65-1.31)	0.656	.	114	21.43	55	19.23	116	18.68	42	16.15
KDR	rs11725581	G/G	1.00 (.-.)	.	0.92 (0.74-1.15)	0.484	0.472	374	70.3	207	72.38	440	70.85	181	69.62
KDR		G/C or C/C	1.04 (0.80-1.35)	0.772	0.84 (0.63-1.10)	0.203	.	158	29.7	79	27.62	181	29.15	79	30.38
KDR	rs1380068	G/G	1.00 (.-.)	.	0.80 (0.63-1.03)	0.083	0.214	292	54.89	155	54.2	358	57.65	140	53.85
KDR		G/C or C/C	0.94 (0.74-1.20)	0.636	0.95 (0.73-1.22)	0.676	.	240	45.11	131	45.8	263	42.35	120	46.15
KDR	rs1458831	T/T	1.00 (.-.)	.	0.90 (0.73-1.11)	0.324	0.723	421	79.14	229	80.07	490	78.9	208	80
KDR		T/C or C/C	0.98 (0.73-1.32)	0.895	0.82 (0.59-1.13)	0.219	.	111	20.86	57	19.93	131	21.1	52	20
KDR	rs17081840	G/G	1.00 (.-.)	.	0.85 (0.61-1.20)	0.363	0.789	130	24.44	78	27.27	171	27.54	69	26.54
KDR		G/A or A/A	0.89 (0.68-1.16)	0.393	0.80 (0.61-1.06)	0.121	.	402	75.56	208	72.73	450	72.46	191	73.46
KDR	rs17709898	A/A	1.00 (.-.)	.	0.73 (0.55-0.96)	0.027	0.058	213	40.04	119	41.61	260	41.87	101	38.85
KDR		A/G or G/G	0.88 (0.70-1.12)	0.301	0.90 (0.70-1.16)	0.418	.	319	59.96	167	58.39	361	58.13	159	61.15
KDR	rs1870377	T/T	1.00 (.-.)	.	0.77 (0.61-0.98)	0.035	0.065	308	57.89	174	60.84	357	57.49	136	52.31	candidate
KDR		T/A or A/A	0.87 (0.69-1.11)	0.276	0.93 (0.73-1.20)	0.593	.	224	42.11	112	39.16	264	42.51	124	47.69
KDR	rs1870378	G/G	1.00 (.-.)	.	0.76 (0.60-0.97)	0.027	0.045	305	57.33	171	59.79	348	56.04	133	51.15
KDR		G/A or A/A	0.88 (0.69-1.12)	0.310	0.96 (0.75-1.22)	0.719	.	227	42.67	115	40.21	273	43.96	127	48.85
KDR	rs2305948	C/C	1.00 (.-.)	.	0.85 (0.68-1.05)	0.124	0.382	429	80.64	227	79.37	504	81.16	197	75.77	candidate
KDR		C/T or T/T	1.17 (0.88-1.57)	0.279	1.19 (0.89-1.60)	0.245	.	103	19.36	59	20.63	117	18.84	63	24.23
KDR	rs4516787	A/A	1.00 (.-.)	.	0.78 (0.59-1.01)	0.064	0.166	238	44.74	132	46.15	288	46.38	117	45
KDR		A/G or G/G	0.90 (0.71-1.13)	0.356	0.89 (0.69-1.14)	0.358	.	294	55.26	154	53.85	333	53.62	143	55
KDR	rs7654599	T/T	1.00 (.-.)	.	0.84 (0.63-1.13)	0.258	0.647	182	34.21	105	36.71	229	36.88	98	37.69
KDR		T/C or C/C	1.04 (0.81-1.33)	0.760	0.95 (0.73-1.25)	0.721	.	350	65.79	181	63.29	392	63.12	162	62.31
MAPK1	rs1063311	G/G	1.00 (.-.)	.	0.83 (0.61-1.14)	0.252	0.609	165	31.02	88	30.77	206	33.17	85	32.69
MAPK1		G/A or A/A	1.02 (0.79-1.32)	0.869	0.94 (0.71-1.23)	0.635	.	367	68.98	198	69.23	415	66.83	175	67.31
MAPK1	rs17759598	T/T	1.00 (.-.)	.	0.85 (0.69-1.06)	0.150	0.355	377	70.86	202	70.63	465	74.88	190	73.08
MAPK1		T/C or C/C	1.06 (0.82-1.38)	0.657	1.09 (0.81-1.46)	0.588	.	155	29.14	84	29.37	156	25.12	70	26.92
MAPK1	rs1967938	A/A	1.00 (.-.)	.	0.86 (0.69-1.06)	0.149	0.337	412	77.44	220	76.92	504	81.16	202	77.69
MAPK1		A/G or G/G	1.06 (0.80-1.40)	0.684	1.11 (0.81-1.53)	0.506	.	120	22.56	66	23.08	117	18.84	58	22.31
MAPK1	rs5999515	C/C	1.00 (.-.)	.	1.05 (0.75-1.46)	0.795	0.239	140	26.32	74	25.87	179	28.82	79	30.38
MAPK1		C/T or T/T	0.97 (0.75-1.27)	0.842	0.81 (0.61-1.08)	0.147	.	392	73.68	212	74.13	442	71.18	181	69.62
MAPK1	rs8143081	A/A	1.00 (.-.)	.	0.85 (0.65-1.10)	0.209	0.568	259	48.68	138	48.25	312	50.24	128	49.23
MAPK1		A/G or G/G	1.09 (0.86-1.37)	0.489	1.02 (0.79-1.32)	0.891	.	273	51.32	148	51.75	309	49.76	132	50.77
MMP2	rs1005912	A/A	1.00 (.-.)	.	0.89 (0.64-1.23)	0.478	0.989	170	31.95	78	27.27	206	33.17	78	30
MMP2		A/T or T/T	1.09 (0.83-1.42)	0.537	0.97 (0.73-1.28)	0.818	.	362	68.05	208	72.73	415	66.83	182	70
MMP2	rs11076099	C/C	1.00 (.-.)	.	0.82 (0.61-1.11)	0.210	0.544	177	33.27	99	34.62	211	33.98	92	35.38
MMP2		C/T or T/T	0.94 (0.73-1.20)	0.618	0.87 (0.67-1.12)	0.278	.	355	66.73	187	65.38	410	66.02	168	64.62
MMP2	rs11076101	C/C	1.00 (.-.)	.	0.91 (0.74-1.11)	0.343	0.464	435	81.77	235	82.17	528	85.02	231	88.85
MMP2		C/T or T/T	0.92 (0.68-1.26)	0.611	0.69 (0.46-1.04)	0.074	.	97	18.23	51	17.83	93	14.98	29	11.15
MMP2	rs11541998	C/C	1.00 (.-.)	.	0.90 (0.73-1.11)	0.341	0.512	438	82.33	232	81.12	501	80.68	201	77.31
MMP2		C/G or G/G	1.23 (0.91-1.67)	0.184	0.96 (0.71-1.31)	0.813	.	94	17.67	54	18.88	120	19.32	59	22.69
MMP2	rs11639960	A/A	1.00 (.-.)	.	0.83 (0.62-1.11)	0.203	0.679	226	42.48	116	40.56	264	42.51	91	35
MMP2		A/G or G/G	1.29 (1.01-1.64)	0.042	1.15 (0.89-1.48)	0.284	.	306	57.52	170	59.44	357	57.49	169	65
MMP2	rs11861520	T/T	1.00 (.-.)	.	0.91 (0.75-1.12)	0.395	0.413	414	77.82	225	78.67	474	76.33	215	82.69
MMP2		T/C or C/C	0.94 (0.70-1.25)	0.654	0.71 (0.51-1.00)	0.052	.	118	22.18	61	21.33	147	23.67	45	17.31
MMP2	rs1561219	C/C	1.00 (.-.)	.	0.92 (0.74-1.15)	0.480	0.514	420	78.95	195	68.18	455	73.27	183	70.38
MMP2		C/A or A/A	1.45 (1.12-1.86)	0.004	1.18 (0.89-1.57)	0.250	.	112	21.05	91	31.82	166	26.73	77	29.62
MMP2	rs16955194	G/G	1.00 (.-.)	.	0.90 (0.73-1.09)	0.276	0.585	485	91.17	256	89.51	572	92.11	248	95.38
MMP2		G/A or A/A	0.99 (0.68-1.46)	0.978	0.73 (0.41-1.32)	0.302	.	47	8.83	30	10.49	49	7.89	12	4.62
MMP2	rs17301608	C/C	1.00 (.-.)	.	0.78 (0.57-1.06)	0.116	0.424	198	37.22	105	36.71	233	37.52	75	28.85
MMP2		C/T or T/T	1.34 (1.05-1.72)	0.020	1.22 (0.94-1.57)	0.131	.	334	62.78	181	63.29	388	62.48	185	71.15
MMP2	rs1861320	G/G	1.00 (.-.)	.	0.97 (0.69-1.35)	0.843	0.490	151	28.38	82	28.67	185	29.79	66	25.38
MMP2		G/T or T/T	1.25 (0.96-1.62)	0.099	1.05 (0.80-1.38)	0.730	.	381	71.62	204	71.33	436	70.21	194	74.62
MMP2	rs2192853	G/G	1.00 (.-.)	.	0.87 (0.64-1.20)	0.408	0.922	183	34.4	98	34.27	206	33.17	84	32.31
MMP2		G/A or A/A	0.97 (0.76-1.25)	0.840	0.87 (0.66-1.14)	0.307	.	349	65.6	188	65.73	415	66.83	176	67.69
MMP2	rs2241145	G/G	1.00 (.-.)	.	0.82 (0.57-1.18)	0.292	0.753	154	28.95	75	26.22	187	30.11	58	22.31
MMP2		G/C or C/C	1.47 (1.12-1.92)	0.005	1.29 (0.98-1.71)	0.072	.	378	71.05	211	73.78	434	69.89	202	77.69
MMP2	rs243847	T/T	1.00 (.-.)	.	1.00 (0.75-1.34)	0.996	0.307	199	37.41	114	39.86	232	37.36	99	38.08
MMP2		T/C or C/C	0.89 (0.70-1.13)	0.340	0.74 (0.57-0.96)	0.025	.	333	62.59	172	60.14	389	62.64	161	61.92
MMP2	rs243849	C/C	1.00 (.-.)	.	0.85 (0.68-1.06)	0.144	0.416	386	72.56	202	70.63	449	72.3	189	72.69
MMP2		C/T or T/T	0.97 (0.75-1.25)	0.809	0.96 (0.72-1.29)	0.804	.	146	27.44	84	29.37	172	27.7	71	27.31
MMP2	rs243866	G/G	1.00 (.-.)	.	0.85 (0.67-1.08)	0.193	0.682	317	59.59	170	59.44	364	58.62	144	55.38
MMP2		G/A or A/A	1.12 (0.88-1.42)	0.361	1.02 (0.80-1.32)	0.852	.	215	40.41	116	40.56	257	41.38	116	44.62
MMP2	rs243867	A/A	1.00 (.-.)	.	0.99 (0.74-1.30)	0.916	0.314	227	42.67	110	38.46	237	38.16	114	43.85
MMP2		A/G or G/G	1.07 (0.84-1.37)	0.561	0.89 (0.68-1.15)	0.366	.	305	57.33	176	61.54	384	61.84	146	56.15
MMP9	rs2250889	C/C	1.00 (.-.)	.	0.91 (0.74-1.10)	0.325	0.326	492	92.48	262	91.61	571	91.95	237	91.15
MMP9		C/G or G/G	1.20 (0.78-1.83)	0.404	0.80 (0.51-1.25)	0.327	.	40	7.52	24	8.39	50	8.05	23	8.85
MMP9	rs2274755	G/G	1.00 (.-.)	.	0.90 (0.73-1.12)	0.367	0.628	405	76.13	220	76.92	469	75.52	188	72.31
MMP9		G/T or T/T	1.13 (0.86-1.50)	0.379	0.93 (0.70-1.23)	0.612	.	127	23.87	66	23.08	152	24.48	72	27.69
MMP9	rs3918249	T/T	1.00 (.-.)	.	1.04 (0.78-1.39)	0.789	0.144	236	44.36	108	37.76	255	41.06	113	43.46
MMP9		T/C or C/C	1.19 (0.93-1.51)	0.168	0.95 (0.73-1.24)	0.703	.	296	55.64	178	62.24	366	58.94	147	56.54
MMP9	rs3918278	G/G	1.00 (.-.)	.	0.89 (0.73-1.08)	0.225	0.466	517	97.18	274	95.8	600	96.62	248	95.38
MMP9		G/A or A/A	1.77 (0.99-3.17)	0.056	1.15 (0.64-2.08)	0.634	.	15	2.82	12	4.2	21	3.38	12	4.62
MMP9	rs6073983	A/A	1.00 (.-.)	.	0.94 (0.74-1.21)	0.644	0.434	326	61.28	157	54.9	367	59.1	161	61.92
MMP9		A/T or T/T	1.13 (0.89-1.43)	0.327	0.92 (0.71-1.21)	0.555	.	206	38.72	129	45.1	254	40.9	99	38.08
MMP9	rs6094238	C/C	1.00 (.-.)	.	0.97 (0.77-1.23)	0.804	0.162	339	63.72	178	62.24	384	61.84	148	56.92
MMP9		C/G or G/G	1.23 (0.97-1.57)	0.094	0.93 (0.72-1.20)	0.577	.	193	36.28	108	37.76	237	38.16	112	43.08
NOTCH4	rs12663103	T/T	1.00 (.-.)	.	0.87 (0.71-1.07)	0.186	0.679	475	89.29	255	89.16	548	88.24	226	86.92
NOTCH4		T/C or C/C	1.08 (0.74-1.58)	0.691	1.06 (0.72-1.55)	0.779	.	57	10.71	31	10.84	73	11.76	34	13.08
NOTCH4	rs176095	T/T	1.00 (.-.)	.	0.88 (0.70-1.11)	0.275	0.940	329	61.84	187	65.38	399	64.25	162	62.31
NOTCH4		T/C or C/C	1.05 (0.82-1.35)	0.678	0.94 (0.72-1.22)	0.638	.	203	38.16	99	34.62	222	35.75	98	37.69
NOTCH4	rs204989	C/C	1.00 (.-.)	.	0.91 (0.73-1.14)	0.410	0.665	347	65.23	197	68.88	424	68.28	173	66.54
NOTCH4		C/T or T/T	1.05 (0.82-1.35)	0.703	0.88 (0.67-1.15)	0.354	.	185	34.77	89	31.12	197	31.72	87	33.46
NOTCH4	rs204993	T/T	1.00 (.-.)	.	0.87 (0.69-1.11)	0.272	0.937	309	58.08	172	60.14	372	59.9	143	55
NOTCH4		T/C or C/C	1.16 (0.91-1.47)	0.231	1.03 (0.80-1.32)	0.843	.	223	41.92	114	39.86	249	40.1	117	45
NOTCH4	rs206018	C/C	1.00 (.-.)	.	0.89 (0.71-1.11)	0.286	0.975	374	70.3	200	69.93	436	70.21	177	68.08
NOTCH4		C/G or G/G	0.93 (0.72-1.20)	0.559	0.82 (0.62-1.08)	0.158	.	158	29.7	86	30.07	185	29.79	83	31.92
NOTCH4	rs2071280	C/C	1.00 (.-.)	.	0.91 (0.70-1.20)	0.504	0.761	227	42.67	117	40.91	266	42.83	121	46.54
NOTCH4		C/G or G/G	1.00 (0.79-1.27)	0.980	0.86 (0.66-1.12)	0.268	.	305	57.33	169	59.09	355	57.17	139	53.46
NOTCH4	rs2267644	G/G	1.00 (.-.)	.	0.89 (0.73-1.08)	0.236	0.975	492	92.48	266	93.01	557	89.69	234	90
NOTCH4		G/A or A/A	0.91 (0.57-1.43)	0.677	0.81 (0.54-1.23)	0.329	.	40	7.52	20	6.99	64	10.31	26	10
NOTCH4	rs3131294	C/C	1.00 (.-.)	.	0.86 (0.70-1.06)	0.167	0.571	414	77.82	228	79.72	491	79.07	207	79.62
NOTCH4		C/T or T/T	0.87 (0.65-1.17)	0.368	0.85 (0.62-1.18)	0.336	.	118	22.18	58	20.28	130	20.93	53	20.38
NOTCH4	rs3132935	A/A	1.00 (.-.)	.	0.91 (0.72-1.15)	0.422	0.713	319	59.96	183	63.99	388	62.48	159	61.15
NOTCH4		A/G or G/G	1.04 (0.81-1.32)	0.776	0.88 (0.68-1.14)	0.336	.	213	40.04	103	36.01	233	37.52	101	38.85
NOTCH4	rs3132949	A/A	1.00 (.-.)	.	0.85 (0.63-1.15)	0.295	0.736	194	36.47	97	33.92	213	34.3	93	35.77
NOTCH4		A/G or G/G	0.98 (0.76-1.25)	0.855	0.89 (0.68-1.15)	0.364	.	338	63.53	189	66.08	408	65.7	167	64.23
NOTCH4	rs3134798	T/T	1.00 (.-.)	.	0.82 (0.64-1.04)	0.097	0.272	300	56.39	177	61.89	376	60.55	148	56.92
NOTCH4		T/C or C/C	0.88 (0.69-1.13)	0.316	0.88 (0.68-1.14)	0.328	.	232	43.61	109	38.11	245	39.45	112	43.08
NOTCH4	rs3134931	A/A	1.00 (.-.)	.	0.97 (0.75-1.25)	0.798	0.341	267	50.19	146	51.05	285	45.89	121	46.54
NOTCH4		A/G or G/G	1.06 (0.84-1.34)	0.626	0.87 (0.67-1.11)	0.266	.	265	49.81	140	48.95	336	54.11	139	53.46
NOTCH4	rs377763	G/G	1.00 (.-.)	.	0.93 (0.74-1.17)	0.518	0.502	332	62.41	189	66.08	389	62.64	161	61.92
NOTCH4		G/T or T/T	1.05 (0.82-1.34)	0.719	0.86 (0.66-1.11)	0.247	.	200	37.59	97	33.92	232	37.36	99	38.08
NOTCH4	rs404860	T/T	1.00 (.-.)	.	0.87 (0.70-1.08)	0.206	0.791	401	75.38	215	75.17	453	72.95	184	70.77
NOTCH4		T/C or C/C	1.09 (0.83-1.43)	0.522	1.00 (0.76-1.33)	0.995	.	131	24.62	71	24.83	168	27.05	76	29.23
NOTCH4	rs404890	G/G	1.00 (.-.)	.	0.99 (0.72-1.35)	0.941	0.383	167	31.39	84	29.37	206	33.17	94	36.15
NOTCH4		G/T or T/T	1.09 (0.84-1.41)	0.502	0.92 (0.70-1.21)	0.540	.	365	68.61	202	70.63	415	66.83	166	63.85
NOTCH4	rs434841	G/G	1.00 (.-.)	.	0.94 (0.72-1.23)	0.660	0.503	246	46.24	134	46.85	303	48.79	122	46.92
NOTCH4		G/A or A/A	1.18 (0.93-1.49)	0.173	0.99 (0.76-1.27)	0.915	.	286	53.76	152	53.15	318	51.21	138	53.08
NOTCH4	rs444472	G/G	1.00 (.-.)	.	0.98 (0.69-1.41)	0.926	0.495	139	26.13	66	23.08	154	24.8	65	25
NOTCH4		G/A or A/A	1.20 (0.91-1.59)	0.201	1.03 (0.76-1.38)	0.868	.	393	73.87	220	76.92	467	75.2	195	75
NOTCH4	rs45855	A/A	1.00 (.-.)	.	0.90 (0.68-1.19)	0.452	0.896	223	41.92	112	39.16	249	40.1	112	43.08
NOTCH4		A/T or T/T	1.03 (0.81-1.31)	0.823	0.90 (0.69-1.17)	0.445	.	309	58.08	174	60.84	372	59.9	148	56.92
NOTCH4	rs6457499	T/T	1.00 (.-.)	.	0.92 (0.70-1.21)	0.534	0.735	228	42.86	114	39.86	254	40.9	116	44.62
NOTCH4		T/C or C/C	1.06 (0.83-1.35)	0.626	0.92 (0.71-1.19)	0.510	.	304	57.14	172	60.14	367	59.1	144	55.38
NOTCH4	rs715299	A/A	1.00 (.-.)	.	0.93 (0.72-1.21)	0.578	0.580	263	49.44	146	51.05	308	49.6	118	45.38
NOTCH4		A/C or C/C	1.07 (0.85-1.36)	0.553	0.91 (0.71-1.16)	0.428	.	269	50.56	140	48.95	313	50.4	142	54.62
NOTCH4	rs8192575	G/G	1.00 (.-.)	.	0.89 (0.73-1.08)	0.241	0.828	489	91.92	264	92.31	565	90.98	230	88.46
NOTCH4		G/C or C/C	1.13 (0.73-1.75)	0.579	0.94 (0.64-1.40)	0.767	.	43	8.08	22	7.69	56	9.02	30	11.54
NOTCH4	rs9267845	A/A	1.00 (.-.)	.	0.88 (0.65-1.20)	0.422	0.954	201	37.78	104	36.36	198	31.88	76	29.23
NOTCH4		A/T or T/T	0.98 (0.77-1.26)	0.897	0.88 (0.68-1.13)	0.314	.	331	62.22	182	63.64	423	68.12	184	70.77
NOTCH4	rs9296012	C/C	1.00 (.-.)	.	0.85 (0.68-1.07)	0.160	0.507	370	69.55	204	71.33	415	66.83	165	63.46
NOTCH4		C/T or T/T	0.94 (0.73-1.22)	0.667	0.91 (0.70-1.18)	0.473	.	162	30.45	82	28.67	206	33.17	95	36.54
NRP1	rs10080	C/C	1.00 (.-.)	.	1.11 (0.80-1.53)	0.531	0.086	200	37.59	85	29.72	201	32.37	83	31.92
NRP1		C/T or T/T	1.23 (0.95-1.59)	0.121	0.98 (0.74-1.29)	0.882	.	332	62.41	201	70.28	420	67.63	177	68.08
NRP1	rs10763919	T/T	1.00 (.-.)	.	0.91 (0.72-1.14)	0.408	0.747	336	63.16	189	66.08	376	60.55	160	61.54
NRP1		T/A or A/A	1.01 (0.79-1.30)	0.930	0.86 (0.67-1.12)	0.275	.	196	36.84	97	33.92	245	39.45	100	38.46
NRP1	rs10763923	A/A	1.00 (.-.)	.	0.92 (0.69-1.22)	0.559	0.716	227	42.67	115	40.21	267	43	106	40.77
NRP1		A/G or G/G	1.11 (0.87-1.41)	0.400	0.96 (0.74-1.24)	0.728	.	305	57.33	171	59.79	354	57	154	59.23
NRP1	rs10827228	G/G	1.00 (.-.)	.	0.93 (0.65-1.34)	0.699	0.737	155	29.14	69	24.13	168	27.05	61	23.46
NRP1		G/T or T/T	1.25 (0.95-1.64)	0.117	1.08 (0.81-1.45)	0.593	.	377	70.86	217	75.87	453	72.95	199	76.54
NRP1	rs10827234	T/T	1.00 (.-.)	.	0.83 (0.67-1.03)	0.096	0.212	405	76.13	227	79.37	456	73.43	190	73.08
NRP1		T/C or C/C	0.81 (0.61-1.08)	0.156	0.87 (0.66-1.16)	0.351	.	127	23.87	59	20.63	165	26.57	70	26.92
NRP1	rs11598845	T/T	1.00 (.-.)	.	0.89 (0.72-1.11)	0.303	0.930	392	73.68	197	68.88	430	69.24	184	70.77
NRP1		T/C or C/C	1.08 (0.84-1.40)	0.537	0.95 (0.72-1.26)	0.719	.	140	26.32	89	31.12	191	30.76	76	29.23
NRP1	rs12257894	G/G	1.00 (.-.)	.	0.97 (0.79-1.18)	0.743	0.005	473	88.91	241	84.27	540	86.96	234	90
NRP1		G/A or A/A	1.34 (0.97-1.85)	0.075	0.62 (0.40-0.95)	0.027	.	59	11.09	45	15.73	81	13.04	26	10
NRP1	rs12774340	T/T	1.00 (.-.)	.	0.86 (0.70-1.07)	0.188	0.609	406	76.32	210	73.43	470	75.68	188	72.31
NRP1		T/C or C/C	1.10 (0.84-1.43)	0.483	1.05 (0.79-1.40)	0.730	.	126	23.68	76	26.57	151	24.32	72	27.69
NRP1	rs1319013	C/C	1.00 (.-.)	.	1.15 (0.82-1.59)	0.417	0.057	159	29.89	81	28.32	150	24.15	76	29.23
NRP1		C/A or A/A	1.27 (0.98-1.65)	0.073	1.01 (0.76-1.33)	0.955	.	373	70.11	205	71.68	471	75.85	184	70.77
NRP1	rs1331324	G/G	1.00 (.-.)	.	0.87 (0.63-1.20)	0.403	0.839	142	26.69	98	34.27	163	26.25	72	27.69
NRP1		G/C or C/C	0.84 (0.66-1.08)	0.166	0.76 (0.59-0.99)	0.040	.	390	73.31	188	65.73	458	73.75	188	72.31
NRP1	rs1555319	G/G	1.00 (.-.)	.	0.94 (0.68-1.29)	0.698	0.650	176	33.08	88	30.77	192	30.92	84	32.31
NRP1		G/C or C/C	1.05 (0.81-1.36)	0.715	0.90 (0.69-1.19)	0.470	.	356	66.92	198	69.23	429	69.08	176	67.69
NRP1	rs1555320	C/C	1.00 (.-.)	.	0.95 (0.75-1.20)	0.650	0.360	320	60.15	168	58.74	353	56.84	157	60.38
NRP1		C/A or A/A	1.03 (0.81-1.31)	0.790	0.83 (0.64-1.08)	0.165	.	212	39.85	118	41.26	268	43.16	103	39.62
NRP1	rs1888687	G/G	1.00 (.-.)	.	0.82 (0.66-1.02)	0.073	0.144	393	73.87	225	78.67	468	75.36	193	74.23
NRP1		G/C or C/C	0.80 (0.60-1.06)	0.124	0.89 (0.66-1.18)	0.413	.	139	26.13	61	21.33	153	24.64	67	25.77
NRP1	rs2070296	G/G	1.00 (.-.)	.	0.78 (0.62-0.98)	0.030	0.032	374	70.3	213	74.48	456	73.43	174	66.92
NRP1		G/A or A/A	0.86 (0.66-1.13)	0.288	1.02 (0.78-1.33)	0.880	.	158	29.7	73	25.52	165	26.57	86	33.08
NRP1	rs2243668	G/G	1.00 (.-.)	.	0.89 (0.72-1.11)	0.301	0.868	420	78.95	220	76.92	501	80.68	213	81.92
NRP1		G/A or A/A	1.05 (0.79-1.38)	0.745	0.90 (0.65-1.26)	0.550	.	112	21.05	66	23.08	120	19.32	47	18.08
NRP1	rs2254822	A/A	1.00 (.-.)	.	0.96 (0.74-1.24)	0.763	0.365	265	49.81	140	48.95	297	47.83	128	49.23
NRP1		A/G or G/G	1.07 (0.85-1.36)	0.555	0.88 (0.68-1.14)	0.336	.	267	50.19	146	51.05	324	52.17	132	50.77
NRP1	rs2273466	A/A	1.00 (.-.)	.	0.83 (0.66-1.04)	0.105	0.285	344	64.66	185	64.69	414	66.67	173	66.54
NRP1		A/G or G/G	0.91 (0.71-1.16)	0.454	0.92 (0.70-1.21)	0.550	.	188	35.34	101	35.31	207	33.33	87	33.46
NRP1	rs2300951	A/A	1.00 (.-.)	.	0.97 (0.76-1.24)	0.819	0.280	282	53.01	156	54.55	308	49.6	145	55.77
NRP1		A/G or G/G	0.99 (0.78-1.25)	0.929	0.80 (0.62-1.03)	0.081	.	250	46.99	130	45.45	313	50.4	115	44.23
NRP1	rs2383988	G/G	1.00 (.-.)	.	0.93 (0.70-1.23)	0.608	0.638	184	34.59	115	40.21	233	37.52	113	43.46
NRP1		G/A or A/A	0.99 (0.78-1.25)	0.917	0.84 (0.65-1.10)	0.207	.	348	65.41	171	59.79	388	62.48	147	56.54
NRP1	rs2474741	C/C	1.00 (.-.)	.	1.03 (0.80-1.33)	0.790	0.064	294	55.26	139	48.6	332	53.46	143	55
NRP1		C/T or T/T	1.18 (0.93-1.49)	0.176	0.88 (0.67-1.15)	0.344	.	238	44.74	147	51.4	289	46.54	117	45
NRP1	rs2506130	G/G	1.00 (.-.)	.	1.01 (0.78-1.31)	0.946	0.155	277	52.07	132	46.15	310	49.92	131	50.38
NRP1		G/A or A/A	1.13 (0.90-1.43)	0.296	0.89 (0.69-1.16)	0.387	.	255	47.93	154	53.85	311	50.08	129	49.62
NRP1	rs2506131	G/G	1.00 (.-.)	.	0.97 (0.73-1.29)	0.844	0.385	240	45.11	112	39.16	267	43	108	41.54
NRP1		G/T or T/T	1.12 (0.88-1.42)	0.367	0.93 (0.71-1.21)	0.587	.	292	54.89	174	60.84	354	57	152	58.46
NRP1	rs2506135	T/T	1.00 (.-.)	.	1.02 (0.78-1.33)	0.879	0.128	288	54.14	129	45.1	290	46.7	125	48.08
NRP1		T/C or C/C	1.22 (0.96-1.54)	0.103	0.95 (0.73-1.23)	0.707	.	244	45.86	157	54.9	331	53.3	135	51.92
NRP1	rs2506137	C/C	1.00 (.-.)	.	1.02 (0.78-1.33)	0.879	0.128	288	54.14	129	45.1	290	46.7	125	48.08
NRP1		C/T or T/T	1.22 (0.96-1.54)	0.103	0.95 (0.73-1.23)	0.707	.	244	45.86	157	54.9	331	53.3	135	51.92
NRP1	rs2506144	C/C	1.00 (.-.)	.	0.98 (0.78-1.22)	0.824	0.105	399	75	193	67.48	431	69.4	184	70.77
NRP1		C/T or T/T	1.25 (0.97-1.60)	0.086	0.89 (0.67-1.19)	0.444	.	133	25	93	32.52	190	30.6	76	29.23
NRP1	rs2776925	T/T	1.00 (.-.)	.	0.97 (0.72-1.30)	0.841	0.393	225	42.29	103	36.01	242	38.97	93	35.77
NRP1		T/C or C/C	1.28 (1.00-1.63)	0.050	1.06 (0.82-1.38)	0.657	.	307	57.71	183	63.99	379	61.03	167	64.23
NRP1	rs2776928	T/T	1.00 (.-.)	.	0.94 (0.77-1.16)	0.585	0.065	455	85.53	227	79.37	511	82.29	214	82.31
NRP1		T/C or C/C	1.58 (1.18-2.11)	0.002	0.99 (0.71-1.38)	0.953	.	77	14.47	59	20.63	110	17.71	46	17.69
NRP1	rs2776934	C/C	1.00 (.-.)	.	0.89 (0.71-1.10)	0.280	0.896	374	70.3	209	73.08	448	72.14	199	76.54
NRP1		C/G or G/G	0.90 (0.69-1.18)	0.453	0.78 (0.58-1.06)	0.110	.	158	29.7	77	26.92	173	27.86	61	23.46
NRP1	rs2776940	T/T	1.00 (.-.)	.	0.98 (0.78-1.23)	0.852	0.102	366	68.8	185	64.69	422	67.95	175	67.31
NRP1		T/A or A/A	1.25 (0.97-1.59)	0.079	0.90 (0.68-1.19)	0.459	.	166	31.2	101	35.31	199	32.05	85	32.69
NRP1	rs2804492	C/C	1.00 (.-.)	.	1.05 (0.78-1.43)	0.739	0.158	207	38.91	90	31.47	227	36.55	97	37.31
NRP1		C/T or T/T	1.25 (0.97-1.60)	0.087	1.01 (0.77-1.34)	0.927	.	325	61.09	196	68.53	394	63.45	163	62.69
NRP1	rs2804494	C/C	1.00 (.-.)	.	0.99 (0.79-1.23)	0.895	0.057	380	71.43	189	66.08	443	71.34	191	73.46
NRP1		C/G or G/G	1.22 (0.95-1.56)	0.113	0.84 (0.62-1.13)	0.242	.	152	28.57	97	33.92	178	28.66	69	26.54
NRP1	rs2804894	T/T	1.00 (.-.)	.	0.95 (0.74-1.22)	0.690	0.379	295	55.45	157	54.9	337	54.27	141	54.23
NRP1		T/C or C/C	1.06 (0.84-1.34)	0.618	0.87 (0.67-1.12)	0.275	.	237	44.55	129	45.1	284	45.73	119	45.77
NRP1	rs3818195	C/C	1.00 (.-.)	.	0.97 (0.77-1.23)	0.819	0.232	302	56.77	166	58.04	329	52.98	156	60
NRP1		C/G or G/G	0.98 (0.77-1.25)	0.882	0.77 (0.60-1.00)	0.053	.	230	43.23	120	41.96	292	47.02	104	40
NRP1	rs4934597	C/C	1.00 (.-.)	.	0.87 (0.71-1.06)	0.164	0.560	452	84.96	253	88.46	518	83.41	225	86.54
NRP1		C/T or T/T	0.75 (0.52-1.08)	0.126	0.76 (0.52-1.10)	0.140	.	80	15.04	33	11.54	103	16.59	35	13.46
NRP1	rs734187	C/C	1.00 (.-.)	.	0.85 (0.66-1.09)	0.204	0.630	304	57.14	157	54.9	323	52.01	133	51.15
NRP1		C/T or T/T	1.03 (0.81-1.30)	0.831	0.95 (0.74-1.22)	0.683	.	228	42.86	129	45.1	298	47.99	127	48.85
NRP1	rs7895812	G/G	1.00 (.-.)	.	0.89 (0.73-1.09)	0.267	0.759	488	91.73	257	89.86	568	91.47	235	90.38
NRP1		G/T or T/T	1.02 (0.69-1.51)	0.916	0.83 (0.54-1.29)	0.414	.	44	8.27	29	10.14	53	8.53	25	9.62
NRP1	rs7921144	G/G	1.00 (.-.)	.	0.92 (0.74-1.15)	0.463	0.423	393	73.87	203	70.98	446	71.82	172	66.15
NRP1		G/T or T/T	1.17 (0.91-1.52)	0.223	0.93 (0.71-1.22)	0.596	.	139	26.13	83	29.02	175	28.18	88	33.85
NRP2	rs15994	C/C	1.00 (.-.)	.	1.04 (0.77-1.40)	0.807	0.160	222	41.73	103	36.01	251	40.42	94	36.15
NRP2		C/G or G/G	1.25 (0.98-1.59)	0.078	1.00 (0.77-1.30)	0.990	.	310	58.27	183	63.99	370	59.58	166	63.85
NRP2	rs2058803	T/T	1.00 (.-.)	.	0.93 (0.75-1.17)	0.540	0.383	374	70.3	183	63.99	410	66.02	178	68.46
NRP2		T/G or G/G	1.07 (0.84-1.37)	0.575	0.85 (0.64-1.13)	0.260	.	158	29.7	103	36.01	211	33.98	82	31.54
NRP2	rs2241153	G/G	1.00 (.-.)	.	0.72 (0.53-0.97)	0.033	0.079	172	32.33	101	35.31	225	36.23	88	33.85
NRP2		G/T or T/T	0.87 (0.68-1.12)	0.283	0.86 (0.66-1.13)	0.282	.	360	67.67	185	64.69	396	63.77	172	66.15
NRP2	rs2241155	C/C	1.00 (.-.)	.	0.89 (0.68-1.16)	0.390	0.996	244	45.86	129	45.1	287	46.22	114	43.85
NRP2		C/T or T/T	0.94 (0.74-1.19)	0.582	0.83 (0.65-1.07)	0.153	.	288	54.14	157	54.9	334	53.78	146	56.15
NRP2	rs2358498	C/C	1.00 (.-.)	.	0.80 (0.58-1.11)	0.178	0.456	175	32.89	92	32.17	222	35.75	79	30.38
NRP2		C/T or T/T	1.04 (0.81-1.34)	0.753	0.96 (0.74-1.26)	0.781	.	357	67.11	194	67.83	399	64.25	181	69.62
NRP2	rs3755233	C/C	1.00 (.-.)	.	0.85 (0.69-1.05)	0.129	0.356	421	79.14	226	79.02	497	80.03	215	82.69
NRP2		C/T or T/T	0.90 (0.67-1.20)	0.471	0.94 (0.67-1.31)	0.716	.	111	20.86	60	20.98	124	19.97	45	17.31
NRP2	rs3806577	A/A	1.00 (.-.)	.	0.68 (0.49-0.95)	0.024	0.058	177	33.27	87	30.42	178	28.66	73	28.08
NRP2		A/G or G/G	0.86 (0.67-1.11)	0.252	0.85 (0.65-1.11)	0.223	.	355	66.73	199	69.58	443	71.34	187	71.92
NRP2	rs41427346	C/C	1.00 (.-.)	.	0.72 (0.54-0.97)	0.032	0.070	199	37.41	116	40.56	249	40.1	87	33.46
NRP2		C/A or A/A	1.09 (0.86-1.39)	0.461	1.10 (0.85-1.42)	0.468	.	333	62.59	170	59.44	372	59.9	173	66.54
NRP2	rs6711044	T/T	1.00 (.-.)	.	0.88 (0.62-1.25)	0.491	0.997	114	21.43	69	24.13	158	25.44	67	25.77
NRP2		T/C or C/C	0.97 (0.74-1.28)	0.824	0.86 (0.64-1.15)	0.308	.	418	78.57	217	75.87	463	74.56	193	74.23
NRP2	rs6756429	T/T	1.00 (.-.)	.	0.79 (0.55-1.12)	0.187	0.432	125	23.5	69	24.13	176	28.34	62	23.85
NRP2		T/C or C/C	1.02 (0.78-1.34)	0.887	0.94 (0.70-1.26)	0.678	.	407	76.5	217	75.87	445	71.66	198	76.15
NRP2	rs849521	G/G	1.00 (.-.)	.	1.02 (0.79-1.31)	0.903	0.118	271	50.94	130	45.45	312	50.24	140	53.85
NRP2		G/C or C/C	1.04 (0.82-1.32)	0.726	0.81 (0.62-1.05)	0.109	.	261	49.06	156	54.55	309	49.76	120	46.15
NRP2	rs849535	G/G	1.00 (.-.)	.	0.91 (0.75-1.12)	0.376	0.230	476	89.47	253	88.46	545	87.76	225	86.54
NRP2		G/C or C/C	1.38 (0.95-2.00)	0.092	0.91 (0.63-1.33)	0.631	.	56	10.53	33	11.54	76	12.24	35	13.46
NRP2	rs849543	C/C	1.00 (.-.)	.	0.81 (0.60-1.09)	0.164	0.477	196	36.84	107	37.41	245	39.45	86	33.08
NRP2		C/T or T/T	1.18 (0.93-1.50)	0.179	1.09 (0.84-1.40)	0.521	.	336	63.16	179	62.59	376	60.55	174	66.92
NRP2	rs849555	T/T	1.00 (.-.)	.	0.79 (0.59-1.05)	0.098	0.292	238	44.74	124	43.36	269	43.32	95	36.54
NRP2		T/C or C/C	1.16 (0.91-1.46)	0.223	1.10 (0.85-1.41)	0.465	.	294	55.26	162	56.64	352	56.68	165	63.46
NRP2	rs867344	C/C	1.00 (.-.)	.	0.91 (0.70-1.19)	0.504	0.720	281	52.82	137	47.9	320	51.53	126	48.46
NRP2		C/T or T/T	1.07 (0.84-1.35)	0.584	0.92 (0.71-1.18)	0.506	.	251	47.18	149	52.1	301	48.47	134	51.54
NRP2	rs868196	G/G	1.00 (.-.)	.	0.65 (0.46-0.92)	0.014	0.031	141	26.5	85	29.72	200	32.21	63	24.23
NRP2		G/T or T/T	0.92 (0.71-1.19)	0.505	0.91 (0.69-1.20)	0.503	.	391	73.5	201	70.28	421	67.79	197	75.77
PDGFA	rs1129403	G/G	1.00 (.-.)	.	0.80 (0.60-1.07)	0.138	0.377	222	41.73	120	41.96	248	39.94	103	39.62
PDGFA		G/A or A/A	0.94 (0.74-1.20)	0.633	0.89 (0.69-1.15)	0.371	.	310	58.27	166	58.04	373	60.06	157	60.38
PDGFRB	rs1010101	C/C	1.00 (.-.)	.	0.87 (0.63-1.20)	0.390	0.895	167	31.39	91	31.82	200	32.21	73	28.08
PDGFRB		C/T or T/T	1.06 (0.82-1.36)	0.657	0.94 (0.72-1.23)	0.663	.	365	68.61	195	68.18	421	67.79	187	71.92
PDGFRB	rs1075846	A/A	1.00 (.-.)	.	0.83 (0.63-1.10)	0.202	0.567	215	40.41	113	39.51	261	42.03	116	44.62
PDGFRB		A/G or G/G	0.94 (0.74-1.19)	0.608	0.87 (0.67-1.13)	0.287	.	317	59.59	173	60.49	360	57.97	144	55.38
PDGFRB	rs11740298	C/C	1.00 (.-.)	.	0.81 (0.63-1.06)	0.127	0.365	241	45.3	129	45.1	277	44.61	122	46.92
PDGFRB		C/T or T/T	0.92 (0.73-1.17)	0.496	0.88 (0.68-1.14)	0.331	.	291	54.7	157	54.9	344	55.39	138	53.08
PDGFRB	rs11740355	T/T	1.00 (.-.)	.	0.87 (0.70-1.07)	0.179	0.697	434	81.58	236	82.52	484	77.94	198	76.15
PDGFRB		T/G or G/G	1.08 (0.79-1.46)	0.634	1.01 (0.75-1.36)	0.928	.	98	18.42	50	17.48	137	22.06	62	23.85
PDGFRB	rs11740840	C/C	1.00 (.-.)	.	0.92 (0.74-1.14)	0.429	0.484	432	81.2	229	80.07	507	81.64	206	79.23
PDGFRB		C/G or G/G	0.93 (0.69-1.26)	0.636	0.73 (0.53-1.01)	0.054	.	100	18.8	57	19.93	114	18.36	54	20.77
PDGFRB	rs11743387	A/A	1.00 (.-.)	.	0.95 (0.76-1.18)	0.646	0.196	413	77.63	209	73.08	469	75.52	194	74.62
PDGFRB		A/G or G/G	1.05 (0.80-1.38)	0.708	0.77 (0.57-1.04)	0.089	.	119	22.37	77	26.92	152	24.48	66	25.38
PDGFRB	rs11748255	G/G	1.00 (.-.)	.	0.94 (0.67-1.30)	0.694	0.689	147	27.63	84	29.37	170	27.38	74	28.46
PDGFRB		G/A or A/A	1.04 (0.80-1.35)	0.762	0.90 (0.69-1.19)	0.459	.	385	72.37	202	70.63	451	72.62	186	71.54
PDGFRB	rs11749913	G/G	1.00 (.-.)	.	0.86 (0.65-1.15)	0.310	0.778	227	42.67	121	42.31	284	45.73	99	38.08
PDGFRB		G/C or C/C	0.90 (0.71-1.14)	0.365	0.81 (0.63-1.05)	0.110	.	305	57.33	165	57.69	337	54.27	161	61.92
PDGFRB	rs13171150	C/C	1.00 (.-.)	.	0.96 (0.76-1.22)	0.751	0.237	333	62.59	176	61.54	377	60.71	160	61.54
PDGFRB		C/T or T/T	0.95 (0.75-1.21)	0.689	0.74 (0.56-0.97)	0.029	.	199	37.41	110	38.46	244	39.29	100	38.46
PDGFRB	rs17656204	C/C	1.00 (.-.)	.	0.81 (0.63-1.05)	0.119	0.356	235	44.17	134	46.85	277	44.61	126	48.46
PDGFRB		C/T or T/T	0.87 (0.68-1.09)	0.228	0.83 (0.64-1.07)	0.148	.	297	55.83	152	53.15	344	55.39	134	51.54
PDGFRB	rs17708574	G/G	1.00 (.-.)	.	0.94 (0.76-1.16)	0.569	0.175	423	79.51	231	80.77	495	79.71	208	80
PDGFRB		G/A or A/A	1.13 (0.84-1.52)	0.435	0.79 (0.57-1.08)	0.139	.	109	20.49	55	19.23	126	20.29	52	20
PDGFRB	rs17798680	A/A	1.00 (.-.)	.	0.92 (0.74-1.13)	0.420	0.502	426	80.08	224	78.32	502	80.84	200	76.92
PDGFRB		A/G or G/G	1.04 (0.78-1.39)	0.770	0.83 (0.61-1.13)	0.234	.	106	19.92	62	21.68	119	19.16	60	23.08
PDGFRB	rs1864972	G/G	1.00 (.-.)	.	0.91 (0.69-1.21)	0.523	0.751	211	39.66	112	39.16	228	36.71	108	41.54
PDGFRB		G/A or A/A	0.80 (0.63-1.02)	0.075	0.69 (0.53-0.90)	0.006	.	321	60.34	174	60.84	393	63.29	152	58.46
PDGFRB	rs2342256	G/G	1.00 (.-.)	.	0.90 (0.73-1.11)	0.343	0.812	430	80.83	210	73.43	503	81	208	80
PDGFRB		G/T or T/T	1.36 (1.04-1.77)	0.026	1.16 (0.84-1.61)	0.360	.	102	19.17	76	26.57	118	19	52	20
PDGFRB	rs246390	A/A	1.00 (.-.)	.	0.92 (0.66-1.28)	0.619	0.757	142	26.69	76	26.57	177	28.5	81	31.15
PDGFRB		A/G or G/G	0.88 (0.67-1.15)	0.352	0.76 (0.57-1.02)	0.064	.	390	73.31	210	73.43	444	71.5	179	68.85
PDGFRB	rs246392	C/C	1.00 (.-.)	.	0.81 (0.63-1.05)	0.116	0.341	242	45.49	134	46.85	287	46.22	128	49.23
PDGFRB		C/T or T/T	0.88 (0.70-1.12)	0.303	0.85 (0.66-1.10)	0.210	.	290	54.51	152	53.15	334	53.78	132	50.77
PDGFRB	rs3733678	G/G	1.00 (.-.)	.	0.92 (0.75-1.13)	0.418	0.370	457	85.9	231	80.77	540	86.96	231	88.85
PDGFRB		G/A or A/A	1.41 (1.04-1.90)	0.025	1.03 (0.68-1.56)	0.886	.	75	14.1	55	19.23	81	13.04	29	11.15
PDGFRB	rs3776081	T/T	1.00 (.-.)	.	1.07 (0.82-1.40)	0.613	0.045	254	47.74	112	39.16	292	47.02	128	49.23
PDGFRB		T/C or C/C	1.14 (0.89-1.45)	0.291	0.86 (0.65-1.13)	0.269	.	278	52.26	174	60.84	329	52.98	132	50.77
PDGFRB	rs3776082	G/G	1.00 (.-.)	.	1.24 (0.91-1.71)	0.179	0.009	174	32.71	79	27.62	187	30.11	84	32.31
PDGFRB		G/A or A/A	1.25 (0.96-1.63)	0.095	0.94 (0.71-1.25)	0.677	.	358	67.29	207	72.38	434	69.89	176	67.69
PDGFRB	rs3816018	T/T	1.00 (.-.)	.	0.98 (0.70-1.36)	0.892	0.445	154	28.95	71	24.83	173	27.86	84	32.31
PDGFRB		T/C or C/C	0.94 (0.72-1.24)	0.672	0.79 (0.59-1.06)	0.122	.	378	71.05	215	75.17	448	72.14	176	67.69
PDGFRB	rs4362932	C/C	1.00 (.-.)	.	0.72 (0.56-0.93)	0.011	0.010	282	53.01	154	53.85	331	53.3	133	51.15
PDGFRB		C/T or T/T	0.91 (0.72-1.16)	0.454	1.04 (0.80-1.34)	0.777	.	250	46.99	132	46.15	290	46.7	127	48.85
PDGFRB	rs6874642	C/C	1.00 (.-.)	.	0.83 (0.66-1.04)	0.105	0.281	331	62.22	195	68.18	423	68.12	168	64.62
PDGFRB		C/T or T/T	0.92 (0.72-1.18)	0.514	0.93 (0.71-1.22)	0.611	.	201	37.78	91	31.82	198	31.88	92	35.38
PDGFRB	rs6892909	G/G	1.00 (.-.)	.	0.92 (0.76-1.12)	0.415	0.172	481	90.41	258	90.21	547	88.08	239	91.92
PDGFRB		G/A or A/A	1.12 (0.75-1.67)	0.571	0.68 (0.43-1.08)	0.102	.	51	9.59	28	9.79	74	11.92	21	8.08
PDGFRB	rs6894617	C/C	1.00 (.-.)	.	1.00 (0.78-1.28)	0.991	0.151	305	57.33	157	54.9	349	56.2	141	54.23
PDGFRB		C/T or T/T	1.00 (0.79-1.27)	0.998	0.77 (0.59-1.01)	0.057	.	227	42.67	129	45.1	272	43.8	119	45.77
PDGFRB	rs740751	G/G	1.00 (.-.)	.	0.92 (0.70-1.21)	0.557	0.681	218	40.98	114	39.86	238	38.33	111	42.69
PDGFRB		G/A or A/A	0.82 (0.64-1.04)	0.099	0.70 (0.54-0.91)	0.007	.	314	59.02	172	60.14	383	61.67	149	57.31
PDGFRB	rs7727195	G/G	1.00 (.-.)	.	0.96 (0.76-1.21)	0.720	0.259	355	66.73	186	65.03	403	64.9	155	59.62
PDGFRB		G/A or A/A	1.09 (0.85-1.40)	0.474	0.85 (0.66-1.11)	0.238	.	177	33.27	100	34.97	218	35.1	105	40.38
PDGFRB	rs919751	T/T	1.00 (.-.)	.	0.82 (0.60-1.10)	0.186	0.503	194	36.47	105	36.71	211	33.98	83	31.92
PDGFRB		T/C or C/C	1.04 (0.81-1.33)	0.753	0.96 (0.74-1.24)	0.751	.	338	63.53	181	63.29	410	66.02	177	68.08
PGF	rs174994	G/G	1.00 (.-.)	.	0.88 (0.62-1.25)	0.473	0.961	151	28.38	70	24.48	172	27.7	63	24.23
PGF		G/A or A/A	0.96 (0.73-1.27)	0.796	0.86 (0.64-1.15)	0.296	.	381	71.62	216	75.52	449	72.3	197	75.77
PGF	rs2268615	C/C	1.00 (.-.)	.	1.08 (0.80-1.46)	0.608	0.088	177	33.27	94	32.87	207	33.33	104	40
PGF		C/A or A/A	1.04 (0.81-1.34)	0.754	0.83 (0.63-1.09)	0.178	.	355	66.73	192	67.13	414	66.67	156	60
PGF	rs6574201	C/C	1.00 (.-.)	.	1.07 (0.80-1.41)	0.658	0.082	214	40.23	103	36.01	232	37.36	112	43.08
PGF		C/T or T/T	1.15 (0.90-1.46)	0.272	0.89 (0.68-1.17)	0.416	.	318	59.77	183	63.99	389	62.64	148	56.92
PGF	rs8185	A/A	1.00 (.-.)	.	0.87 (0.69-1.08)	0.213	0.721	365	68.61	199	69.58	409	65.86	175	67.31
PGF		A/G or G/G	0.94 (0.73-1.21)	0.623	0.87 (0.66-1.14)	0.318	.	167	31.39	87	30.42	212	34.14	85	32.69
PGF	rs880949	G/G	1.00 (.-.)	.	0.89 (0.65-1.21)	0.446	0.978	168	31.58	101	35.31	238	38.33	91	35
PGF		G/A or A/A	0.96 (0.75-1.23)	0.743	0.85 (0.65-1.11)	0.230	.	364	68.42	185	64.69	383	61.67	169	65
PIK3CA	rs13082485	G/G	1.00 (.-.)	.	0.89 (0.72-1.10)	0.281	0.743	445	83.65	232	81.12	484	77.94	201	77.31
PIK3CA		G/A or A/A	1.18 (0.88-1.60)	0.268	0.98 (0.73-1.33)	0.917	.	87	16.35	54	18.88	137	22.06	59	22.69
PIK3CA	rs1607237	T/T	1.00 (.-.)	.	1.06 (0.79-1.41)	0.705	0.111	199	37.41	104	36.36	243	39.13	108	41.54
PIK3CA		T/C or C/C	1.05 (0.82-1.34)	0.709	0.83 (0.64-1.09)	0.178	.	333	62.59	182	63.64	378	60.87	152	58.46
PIK3CA	rs2677760	T/T	1.00 (.-.)	.	0.99 (0.70-1.39)	0.933	0.466	150	28.2	77	26.92	187	30.11	70	26.92
PIK3CA		T/C or C/C	1.08 (0.83-1.41)	0.557	0.92 (0.69-1.23)	0.583	.	382	71.8	209	73.08	434	69.89	190	73.08
PIK3CA	rs2677770	T/T	1.00 (.-.)	.	0.89 (0.70-1.13)	0.333	0.927	301	56.58	150	52.45	352	56.68	155	59.62
PIK3CA		T/G or G/G	1.14 (0.90-1.44)	0.289	1.02 (0.78-1.34)	0.861	.	231	43.42	136	47.55	269	43.32	105	40.38
PIK3CA	rs3729674	A/A	1.00 (.-.)	.	0.95 (0.76-1.19)	0.663	0.280	339	63.72	181	63.29	407	65.54	170	65.38
PIK3CA		A/G or G/G	1.01 (0.79-1.28)	0.953	0.79 (0.60-1.03)	0.085	.	193	36.28	105	36.71	214	34.46	90	34.62
PIK3CA	rs3729680	A/A	1.00 (.-.)	.	0.89 (0.73-1.08)	0.243	0.962	465	87.41	250	87.41	552	88.89	225	86.54	candidate
PIK3CA		A/G or G/G	1.13 (0.79-1.61)	0.497	0.99 (0.68-1.45)	0.960	.	67	12.59	36	12.59	69	11.11	35	13.46
PIK3CA	rs9872959	G/G	1.00 (.-.)	.	0.89 (0.73-1.09)	0.256	0.894	465	87.41	249	87.06	552	88.89	225	86.54
PIK3CA		G/C or C/C	1.16 (0.82-1.64)	0.417	0.99 (0.68-1.45)	0.972	.	67	12.59	37	12.94	69	11.11	35	13.46
PIK3CG	rs11976223	T/T	1.00 (.-.)	.	0.83 (0.60-1.14)	0.254	0.642	165	31.02	88	30.77	200	32.21	83	31.92
PIK3CG		T/C or C/C	0.86 (0.67-1.11)	0.237	0.78 (0.59-1.02)	0.073	.	367	68.98	198	69.23	421	67.79	177	68.08
PIK3CG	rs12705393	A/A	1.00 (.-.)	.	0.95 (0.74-1.22)	0.684	0.429	282	53.01	140	48.95	324	52.17	137	52.69
PIK3CG		A/G or G/G	1.09 (0.86-1.38)	0.470	0.90 (0.69-1.17)	0.430	.	250	46.99	146	51.05	297	47.83	123	47.31
PIK3CG	rs2230460	C/C	1.00 (.-.)	.	0.86 (0.70-1.05)	0.139	0.407	420	78.95	233	81.47	497	80.03	206	79.23
PIK3CG		C/T or T/T	0.87 (0.65-1.18)	0.382	0.90 (0.65-1.24)	0.510	.	112	21.05	53	18.53	124	19.97	54	20.77
PIK3CG	rs6466135	G/G	1.00 (.-.)	.	0.82 (0.64-1.04)	0.100	0.272	290	54.51	170	59.44	356	57.33	143	55
PIK3CG		G/A or A/A	0.97 (0.76-1.23)	0.784	0.96 (0.74-1.24)	0.754	.	242	45.49	116	40.56	265	42.67	117	45
PIK3CG	rs849404	A/A	1.00 (.-.)	.	0.87 (0.71-1.07)	0.175	0.599	424	79.7	236	82.52	515	82.93	213	81.92
PIK3CG		A/G or G/G	1.05 (0.77-1.43)	0.761	1.03 (0.74-1.43)	0.874	.	108	20.3	50	17.48	106	17.07	47	18.08
TEK	rs10738763	T/T	1.00 (.-.)	.	0.95 (0.75-1.20)	0.671	0.297	322	60.53	178	62.24	389	62.64	161	61.92
TEK		T/C or C/C	1.17 (0.91-1.49)	0.216	0.92 (0.71-1.20)	0.529	.	210	39.47	108	37.76	232	37.36	99	38.08
TEK	rs10812541	T/T	1.00 (.-.)	.	0.87 (0.71-1.06)	0.156	0.436	467	87.78	259	90.56	529	85.19	229	88.08
TEK		T/G or G/G	0.79 (0.53-1.18)	0.256	0.86 (0.58-1.26)	0.432	.	65	12.22	27	9.44	92	14.81	31	11.92
TEK	rs12339162	C/C	1.00 (.-.)	.	1.00 (0.72-1.39)	0.999	0.377	153	28.76	85	29.72	184	29.63	80	30.77
TEK		C/T or T/T	1.09 (0.84-1.42)	0.508	0.92 (0.70-1.22)	0.569	.	379	71.24	201	70.28	437	70.37	180	69.23
TEK	rs12552985	T/T	1.00 (.-.)	.	0.85 (0.66-1.10)	0.219	0.653	270	50.75	143	50	292	47.02	130	50
TEK		T/C or C/C	0.95 (0.75-1.20)	0.638	0.87 (0.68-1.12)	0.289	.	262	49.25	143	50	329	52.98	130	50
TEK	rs1334811	G/G	1.00 (.-.)	.	0.89 (0.73-1.08)	0.228	0.995	480	90.23	263	91.96	563	90.66	236	90.77	candidate
TEK		G/A or A/A	0.85 (0.55-1.31)	0.462	0.75 (0.49-1.17)	0.210	.	52	9.77	23	8.04	58	9.34	24	9.23
TEK	rs2152067	A/A	1.00 (.-.)	.	0.88 (0.70-1.10)	0.259	0.926	358	67.29	184	64.34	431	69.4	162	62.31
TEK		A/C or C/C	1.16 (0.91-1.48)	0.239	1.03 (0.79-1.34)	0.810	.	174	32.71	102	35.66	190	30.6	98	37.69
TEK	rs2273715	A/A	1.00 (.-.)	.	0.87 (0.69-1.08)	0.205	0.729	407	76.5	216	75.52	467	75.2	179	68.85
TEK		A/G or G/G	1.03 (0.78-1.35)	0.853	0.95 (0.72-1.25)	0.723	.	125	23.5	70	24.48	154	24.8	81	31.15
TEK	rs3861014	T/T	1.00 (.-.)	.	0.87 (0.70-1.07)	0.178	0.591	430	80.83	224	78.32	504	81.16	214	82.31
TEK		T/C or C/C	0.97 (0.72-1.29)	0.811	0.94 (0.68-1.31)	0.725	.	102	19.17	62	21.68	117	18.84	46	17.69
TEK	rs558897	A/A	1.00 (.-.)	.	0.75 (0.53-1.05)	0.093	0.232	131	24.62	74	25.87	185	29.79	68	26.15
TEK		A/T or T/T	0.91 (0.70-1.19)	0.499	0.86 (0.65-1.14)	0.304	.	401	75.38	212	74.13	436	70.21	192	73.85
TEK	rs599312	A/A	1.00 (.-.)	.	0.90 (0.72-1.13)	0.366	0.875	321	60.34	188	65.73	368	59.26	164	63.08
TEK		A/G or G/G	0.87 (0.68-1.11)	0.271	0.76 (0.58-0.99)	0.043	.	211	39.66	98	34.27	253	40.74	96	36.92
TEK	rs618987	G/G	1.00 (.-.)	.	0.91 (0.70-1.19)	0.485	0.784	250	46.99	132	46.15	301	48.47	127	48.85
TEK		G/C or C/C	1.07 (0.84-1.35)	0.582	0.93 (0.72-1.20)	0.563	.	282	53.01	154	53.85	320	51.53	133	51.15
TEK	rs633903	A/A	1.00 (.-.)	.	0.97 (0.76-1.24)	0.795	0.249	322	60.53	157	54.9	351	56.52	148	56.92
TEK		A/C or C/C	1.12 (0.88-1.41)	0.365	0.88 (0.68-1.14)	0.343	.	210	39.47	129	45.1	270	43.48	112	43.08
TEK	rs682632	G/G	1.00 (.-.)	.	0.89 (0.73-1.08)	0.240	0.941	485	91.17	262	91.61	576	92.75	239	91.92	candidate
TEK		G/T or T/T	1.06 (0.69-1.63)	0.799	0.92 (0.57-1.47)	0.719	.	47	8.83	24	8.39	45	7.25	21	8.08
TEK	rs7040866	G/G	1.00 (.-.)	.	0.91 (0.71-1.16)	0.451	0.754	300	56.39	166	58.04	322	51.85	138	53.08
TEK		G/A or A/A	1.01 (0.80-1.29)	0.905	0.87 (0.68-1.13)	0.295	.	232	43.61	120	41.96	299	48.15	122	46.92
TEK	rs7854048	T/T	1.00 (.-.)	.	0.89 (0.72-1.11)	0.309	0.841	377	70.86	207	72.38	426	68.6	194	74.62
TEK		T/C or C/C	0.90 (0.69-1.17)	0.414	0.77 (0.57-1.03)	0.081	.	155	29.14	79	27.62	195	31.4	66	25.38
TGFB2	rs10482750	T/T	1.00 (.-.)	.	0.86 (0.70-1.06)	0.157	0.587	424	79.7	233	81.47	475	76.49	210	80.77
TGFB2		T/C or C/C	0.75 (0.56-1.02)	0.064	0.73 (0.53-1.01)	0.056	.	108	20.3	53	18.53	146	23.51	50	19.23
TGFB2	rs10482751	C/C	1.00 (.-.)	.	0.86 (0.66-1.13)	0.285	0.824	242	45.49	129	45.1	299	48.15	122	46.92
TGFB2		C/T or T/T	0.91 (0.72-1.15)	0.438	0.82 (0.63-1.06)	0.132	.	290	54.51	157	54.9	322	51.85	138	53.08
TGFB2	rs10495098	G/G	1.00 (.-.)	.	0.67 (0.49-0.91)	0.011	0.021	198	37.22	101	35.31	225	36.23	81	31.15
TGFB2		G/T or T/T	0.87 (0.68-1.12)	0.286	0.90 (0.69-1.17)	0.419	.	334	62.78	185	64.69	396	63.77	179	68.85
TGFB2	rs11581605	A/A	1.00 (.-.)	.	0.76 (0.60-0.97)	0.024	0.033	333	62.59	178	62.24	377	60.71	151	58.08
TGFB2		A/G or G/G	0.85 (0.67-1.08)	0.182	0.95 (0.74-1.23)	0.692	.	199	37.41	108	37.76	244	39.29	109	41.92
TGFB2	rs1317681	C/C	1.00 (.-.)	.	0.85 (0.67-1.06)	0.151	0.446	377	70.86	194	67.83	443	71.34	172	66.15
TGFB2		C/T or T/T	1.05 (0.82-1.35)	0.694	1.03 (0.78-1.35)	0.848	.	155	29.14	92	32.17	178	28.66	88	33.85
TGFB2	rs1418553	C/C	1.00 (.-.)	.	0.93 (0.72-1.21)	0.605	0.576	277	52.07	139	48.6	313	50.4	119	45.77
TGFB2		C/T or T/T	1.07 (0.84-1.35)	0.593	0.90 (0.70-1.16)	0.417	.	255	47.93	147	51.4	308	49.6	141	54.23
TGFB2	rs17047682	A/A	1.00 (.-.)	.	0.85 (0.70-1.04)	0.115	0.219	471	88.53	257	89.86	556	89.53	235	90.38
TGFB2		A/G or G/G	0.73 (0.49-1.07)	0.108	0.89 (0.58-1.36)	0.589	.	61	11.47	29	10.14	65	10.47	25	9.62
TGFB2	rs17047804	T/T	1.00 (.-.)	.	0.84 (0.68-1.05)	0.129	0.471	426	80.08	222	77.62	492	79.23	185	71.15
TGFB2		T/C or C/C	1.19 (0.90-1.58)	0.217	1.17 (0.88-1.54)	0.280	.	106	19.92	64	22.38	129	20.77	75	28.85
TGFB2	rs1797071	T/T	1.00 (.-.)	.	0.83 (0.63-1.10)	0.202	0.604	221	41.54	127	44.41	271	43.64	97	37.31
TGFB2		T/C or C/C	1.08 (0.85-1.37)	0.508	0.99 (0.77-1.27)	0.941	.	311	58.46	159	55.59	350	56.36	163	62.69
TGFB2	rs1891467	A/A	1.00 (.-.)	.	0.89 (0.70-1.13)	0.335	0.967	329	61.84	177	61.89	379	61.03	149	57.31
TGFB2		A/G or G/G	1.01 (0.79-1.28)	0.963	0.89 (0.69-1.15)	0.363	.	203	38.16	109	38.11	242	38.97	111	42.69
TGFB2	rs2000220	A/A	1.00 (.-.)	.	0.79 (0.58-1.08)	0.135	0.366	186	34.96	108	37.76	219	35.27	76	29.23
TGFB2		A/G or G/G	0.97 (0.76-1.24)	0.833	0.91 (0.71-1.18)	0.475	.	346	65.04	178	62.24	402	64.73	184	70.77
TGFB2	rs2027567	A/A	1.00 (.-.)	.	0.75 (0.59-0.96)	0.020	0.038	306	57.52	173	60.49	365	58.78	148	56.92
TGFB2		A/G or G/G	0.73 (0.57-0.92)	0.009	0.79 (0.61-1.02)	0.071	.	226	42.48	113	39.51	256	41.22	112	43.08
TGFB2	rs2796814	G/G	1.00 (.-.)	.	0.86 (0.68-1.09)	0.222	0.687	322	60.53	167	58.39	347	55.88	152	58.46
TGFB2		G/C or C/C	1.03 (0.81-1.30)	0.837	0.95 (0.73-1.23)	0.700	.	210	39.47	119	41.61	274	44.12	108	41.54
TGFB2	rs2796817	T/T	1.00 (.-.)	.	0.86 (0.69-1.07)	0.185	0.438	387	72.74	201	70.28	492	79.23	200	76.92
TGFB2		T/G or G/G	1.09 (0.84-1.41)	0.500	1.10 (0.81-1.50)	0.529	.	145	27.26	85	29.72	129	20.77	60	23.08
TGFB2	rs2799086	C/C	1.00 (.-.)	.	0.90 (0.72-1.12)	0.346	0.716	381	71.62	202	70.63	447	71.98	196	75.38
TGFB2		C/T or T/T	0.95 (0.73-1.23)	0.679	0.79 (0.59-1.07)	0.129	.	151	28.38	84	29.37	174	28.02	64	24.62
TGFB2	rs6604609	T/T	1.00 (.-.)	.	0.88 (0.72-1.07)	0.209	0.797	482	90.6	266	93.01	551	88.73	234	90
TGFB2		T/A or A/A	0.90 (0.57-1.42)	0.652	0.86 (0.56-1.33)	0.497	.	50	9.4	20	6.99	70	11.27	26	10
TGFB2	rs9308385	T/T	1.00 (.-.)	.	0.88 (0.69-1.13)	0.323	0.926	338	63.53	162	56.64	381	61.35	142	54.62
TGFB2		T/C or C/C	1.21 (0.95-1.53)	0.121	1.05 (0.82-1.35)	0.711	.	194	36.47	124	43.36	240	38.65	118	45.38
TIE1	rs1098182	C/C	1.00 (.-.)	.	0.89 (0.72-1.09)	0.247	0.780	460	86.47	236	82.52	533	85.83	221	85
TIE1		C/G or G/G	1.25 (0.92-1.71)	0.152	1.19 (0.83-1.69)	0.343	.	72	13.53	50	17.48	88	14.17	39	15
TIE1	rs1198979	A/A	1.00 (.-.)	.	0.89 (0.72-1.10)	0.277	0.985	408	76.69	211	73.78	466	75.04	202	77.69
TIE1		A/G or G/G	1.04 (0.80-1.36)	0.764	0.92 (0.68-1.25)	0.599	.	124	23.31	75	26.22	155	24.96	58	22.31
TIE1	rs1556581	G/G	1.00 (.-.)	.	0.82 (0.62-1.10)	0.190	0.510	195	36.65	115	40.21	233	37.52	97	37.31
TIE1		G/A or A/A	0.90 (0.71-1.15)	0.398	0.84 (0.65-1.08)	0.174	.	337	63.35	171	59.79	388	62.48	163	62.69
TIE1	rs2282225	G/G	1.00 (.-.)	.	0.82 (0.58-1.16)	0.260	0.587	142	26.69	82	28.67	164	26.41	64	24.62
TIE1		G/C or C/C	0.89 (0.69-1.15)	0.376	0.81 (0.62-1.07)	0.136	.	390	73.31	204	71.33	457	73.59	196	75.38
TIE1	rs3806402	A/A	1.00 (.-.)	.	0.91 (0.74-1.12)	0.382	0.529	416	78.2	224	78.32	500	80.52	209	80.38
TIE1		A/T or T/T	1.08 (0.81-1.43)	0.603	0.86 (0.62-1.18)	0.350	.	116	21.8	62	21.68	121	19.48	51	19.62
VEGFA	rs2010963	G/G	1.00 (.-.)	.	0.82 (0.62-1.07)	0.136	0.371	226	42.48	123	43.01	291	46.86	119	45.77	candidate
VEGFA		G/C or C/C	0.96 (0.75-1.21)	0.703	0.91 (0.70-1.18)	0.487	.	306	57.52	163	56.99	330	53.14	141	54.23
VEGFA	rs3025010	T/T	1.00 (.-.)	.	0.97 (0.73-1.28)	0.813	0.348	257	48.31	117	40.91	260	41.87	112	43.08
VEGFA		T/C or C/C	1.27 (1.00-1.61)	0.048	1.04 (0.81-1.34)	0.757	.	275	51.69	169	59.09	361	58.13	148	56.92
VEGFA	rs3025030	G/G	1.00 (.-.)	.	0.80 (0.64-0.99)	0.044	0.054	400	75.19	216	75.52	450	72.46	188	72.31
VEGFA		G/C or C/C	0.86 (0.65-1.13)	0.280	1.01 (0.76-1.34)	0.962	.	132	24.81	70	24.48	171	27.54	72	27.69
VEGFA	rs699947	C/C	1.00 (.-.)	.	0.90 (0.64-1.27)	0.540	0.909	163	30.64	75	26.22	143	23.03	69	26.54	candidate
VEGFA		C/A or A/A	1.10 (0.84-1.44)	0.474	0.97 (0.73-1.28)	0.818	.	369	69.36	211	73.78	478	76.97	191	73.46
VEGFB	rs11231727	C/C	1.00 (.-.)	.	0.74 (0.54-1.03)	0.071	0.180	163	30.64	89	31.12	203	32.69	79	30.38
VEGFB		C/T or T/T	0.91 (0.71-1.18)	0.488	0.88 (0.67-1.15)	0.340	.	369	69.36	197	68.88	418	67.31	181	69.62
VEGFB	rs12798333	G/G	1.00 (.-.)	.	0.80 (0.64-1.01)	0.057	0.076	359	67.48	193	67.48	441	71.01	178	68.46
VEGFB		G/A or A/A	1.00 (0.77-1.28)	0.985	1.12 (0.85-1.48)	0.426	.	173	32.52	93	32.52	180	28.99	82	31.54
VEGFB	rs594942	G/G	1.00 (.-.)	.	0.90 (0.68-1.19)	0.470	0.868	237	44.55	120	41.96	279	44.93	106	40.77
VEGFB		G/A or A/A	1.09 (0.86-1.39)	0.461	0.96 (0.74-1.24)	0.748	.	295	55.45	166	58.04	342	55.07	154	59.23
VEGFC	rs1485766	C/C	1.00 (.-.)	.	0.78 (0.55-1.10)	0.161	0.399	143	26.88	78	27.27	167	26.89	62	23.85
VEGFC		C/A or A/A	0.86 (0.66-1.13)	0.278	0.80 (0.60-1.06)	0.120	.	389	73.12	208	72.73	454	73.11	198	76.15
VEGFC	rs17651713	A/A	1.00 (.-.)	.	1.03 (0.83-1.27)	0.813	0.003	432	81.2	210	73.43	477	76.81	206	79.23
VEGFC		A/T or T/T	1.48 (1.14-1.94)	0.004	0.83 (0.60-1.14)	0.251	.	100	18.8	76	26.57	144	23.19	54	20.77
VEGFC	rs17697305	T/T	1.00 (.-.)	.	0.86 (0.71-1.05)	0.146	0.193	502	94.36	266	93.01	584	94.04	241	92.69
VEGFC		T/C or C/C	0.99 (0.63-1.58)	0.982	1.34 (0.82-2.16)	0.240	.	30	5.64	20	6.99	37	5.96	19	7.31
VEGFC	rs17697515	C/C	1.00 (.-.)	.	0.96 (0.78-1.18)	0.711	0.039	453	85.15	235	82.17	513	82.61	220	84.62
VEGFC		C/T or T/T	1.25 (0.92-1.70)	0.155	0.74 (0.52-1.06)	0.097	.	79	14.85	51	17.83	108	17.39	40	15.38
VEGFC	rs2333496	T/T	1.00 (.-.)	.	1.02 (0.77-1.34)	0.909	0.164	275	51.69	118	41.26	283	45.57	119	45.77
VEGFC		T/C or C/C	1.26 (0.99-1.60)	0.058	1.00 (0.77-1.30)	0.988	.	257	48.31	168	58.74	338	54.43	141	54.23
VEGFC	rs3775194	C/C	1.00 (.-.)	.	0.85 (0.64-1.14)	0.283	0.744	210	39.47	108	37.76	256	41.22	97	37.31
VEGFC		C/G or G/G	0.95 (0.74-1.21)	0.663	0.86 (0.66-1.12)	0.256	.	322	60.53	178	62.24	365	58.78	163	62.69
VEGFC	rs4557213	A/A	1.00 (.-.)	.	0.93 (0.75-1.14)	0.485	0.266	434	81.58	234	81.82	512	82.45	214	82.31
VEGFC		A/G or G/G	1.12 (0.83-1.52)	0.462	0.81 (0.58-1.13)	0.210	.	98	18.42	52	18.18	109	17.55	46	17.69
VEGFC	rs6828869	G/G	1.00 (.-.)	.	1.06 (0.75-1.48)	0.745	0.217	169	31.77	70	24.48	186	29.95	79	30.38
VEGFC		G/C or C/C	1.21 (0.92-1.59)	0.173	1.00 (0.75-1.35)	0.981	.	363	68.23	216	75.52	435	70.05	181	69.62
VEGFC	rs7664413	C/C	1.00 (.-.)	.	0.85 (0.67-1.07)	0.161	0.500	357	67.11	183	63.99	401	64.57	167	64.23
VEGFC		C/T or T/T	0.99 (0.78-1.27)	0.940	0.95 (0.73-1.24)	0.717	.	175	32.89	103	36.01	220	35.43	93	35.77
VEGFC	rs7693545	C/C	1.00 (.-.)	.	0.92 (0.72-1.18)	0.502	0.662	298	56.02	147	51.4	337	54.27	139	53.46
VEGFC		C/T or T/T	1.04 (0.82-1.32)	0.747	0.88 (0.68-1.15)	0.360	.	234	43.98	139	48.6	284	45.73	121	46.54
VEGFC	rs9654285	A/A	1.00 (.-.)	.	0.89 (0.72-1.10)	0.272	0.942	423	79.51	232	81.12	507	81.64	206	79.23
VEGFC		A/T or T/T	0.97 (0.72-1.32)	0.869	0.85 (0.62-1.17)	0.324	.	109	20.49	54	18.88	114	18.36	54	20.77
VHL	rs265318	A/A	1.00 (.-.)	.	0.90 (0.73-1.12)	0.346	0.654	416	78.2	217	75.87	489	78.74	215	82.69
VHL		A/C or C/C	0.99 (0.75-1.30)	0.952	0.81 (0.58-1.13)	0.221	.	116	21.8	69	24.13	132	21.26	45	17.31
VHL	rs3843008	C/C	1.00 (.-.)	.	0.85 (0.69-1.04)	0.120	0.336	405	76.13	224	78.32	494	79.55	202	77.69
VHL		C/T or T/T	0.86 (0.65-1.14)	0.286	0.89 (0.65-1.21)	0.453	.	127	23.87	62	21.68	127	20.45	58	22.31
VHL	rs713024	G/G	1.00 (.-.)	.	0.85 (0.69-1.06)	0.148	0.445	400	75.19	211	73.78	477	76.81	198	76.15
VHL		G/A or A/A	0.95 (0.73-1.25)	0.730	0.95 (0.70-1.28)	0.735	.	132	24.81	75	26.22	144	23.19	62	23.85
VHL	rs779805	A/A	1.00 (.-.)	.	0.75 (0.58-0.98)	0.035	0.084	238	44.74	137	47.9	314	50.56	124	47.69
VHL		A/G or G/G	0.84 (0.66-1.06)	0.143	0.85 (0.66-1.11)	0.233	.	294	55.26	149	52.1	307	49.44	136	52.31
1	Adjusted for age, sex, stage, tmor grade, BMI, alcohol consumption

## Sheet: Chemotherapy
Scherer, et al. Angiogenesis-related genes and colorectal cancer
Supplementary Table 7c: Interaction of genetic variants with chemotherapy and overall survival of CRC patients
								no chemtherapy				chemtherapy
			no chemtherapy		chemtherapy			Ctrl		Cases		Ctrl		Cases
Gene	SNP	Genotype	HR1 (95%-CI)	p	HR (95%-CI)	p	LR_pInt	N	%	N	%	N	%	N	%
AKT1	rs1130214	G/G	1.00 (.-.)	.	0.85 (0.65-1.13)	0.27	0.426	371	50.75	119	49.79	211	50	162	53.11
AKT1		G/T or T/T	1.10 (0.85-1.42)	0.484	0.81 (0.61-1.09)	0.166	.	360	49.25	120	50.21	211	50	143	46.89
AKT1	rs2494738	G/G	1.00 (.-.)	.	0.79 (0.63-1.00)	0.053	0.666	632	86.46	216	90.38	367	86.97	257	84.26
AKT1		G/A or A/A	0.89 (0.58-1.38)	0.615	0.80 (0.56-1.14)	0.216	.	99	13.54	23	9.62	55	13.03	48	15.74
AKT1	rs2494750	C/C	1.00 (.-.)	.	0.79 (0.62-1.00)	0.046	0.639	629	86.05	210	87.87	363	86.02	258	84.59
AKT1		C/G or G/G	1.10 (0.74-1.63)	0.629	0.98 (0.68-1.40)	0.895	.	102	13.95	29	12.13	59	13.98	47	15.41
AKT1	rs2498802	C/C	1.00 (.-.)	.	0.70 (0.52-0.94)	0.019	0.173	323	44.19	118	49.37	180	42.65	123	40.33
AKT1		C/G or G/G	0.86 (0.66-1.12)	0.256	0.77 (0.58-1.02)	0.072	.	408	55.81	121	50.63	242	57.35	182	59.67
ANGPT1	rs10086336	C/C	1.00 (.-.)	.	1.08 (0.79-1.49)	0.632	0.005	282	38.58	83	34.73	158	37.44	119	39.02
ANGPT1		C/T or T/T	1.44 (1.09-1.89)	0.01	0.93 (0.69-1.26)	0.64	.	449	61.42	156	65.27	264	62.56	186	60.98
ANGPT1	rs10096335	A/A	1.00 (.-.)	.	1.14 (0.80-1.63)	0.476	0.01	223	30.51	63	26.36	119	28.2	92	30.16
ANGPT1		A/G or G/G	1.32 (0.99-1.77)	0.062	0.91 (0.66-1.26)	0.582	.	508	69.49	176	73.64	303	71.8	213	69.84
ANGPT1	rs10216767	G/G	1.00 (.-.)	.	0.61 (0.45-0.82)	0.001	0.006	295	40.36	114	47.7	204	48.34	134	43.93
ANGPT1		G/A or A/A	0.75 (0.58-0.97)	0.026	0.74 (0.55-0.98)	0.038	.	436	59.64	125	52.3	218	51.66	171	56.07
ANGPT1	rs10955445	T/T	1.00 (.-.)	.	0.92 (0.71-1.19)	0.517	0.026	500	68.4	153	64.02	287	68.01	208	68.2
ANGPT1		T/C or C/C	1.28 (0.98-1.68)	0.074	0.78 (0.57-1.05)	0.1	.	231	31.6	86	35.98	135	31.99	97	31.8
ANGPT1	rs11777978	G/G	1.00 (.-.)	.	0.86 (0.64-1.15)	0.302	0.464	346	47.33	110	46.03	202	47.87	146	47.87
ANGPT1		G/A or A/A	1.03 (0.80-1.34)	0.809	0.78 (0.58-1.04)	0.094	.	385	52.67	129	53.97	220	52.13	159	52.13
ANGPT1	rs11785702	C/C	1.00 (.-.)	.	0.74 (0.58-0.94)	0.016	0.108	595	81.4	203	84.94	333	78.91	252	82.62
ANGPT1		C/A or A/A	0.62 (0.43-0.90)	0.011	0.68 (0.48-0.95)	0.025	.	136	18.6	36	15.06	89	21.09	53	17.38
ANGPT1	rs1283652	T/T	1.00 (.-.)	.	0.81 (0.62-1.06)	0.126	0.813	465	63.61	150	62.76	275	65.17	201	65.9
ANGPT1		T/C or C/C	1.02 (0.78-1.33)	0.908	0.79 (0.59-1.06)	0.115	.	266	36.39	89	37.24	147	34.83	104	34.1
ANGPT1	rs1283658	C/C	1.00 (.-.)	.	0.85 (0.66-1.07)	0.17	0.188	591	80.85	196	82.01	336	79.62	261	85.57
ANGPT1		C/T or T/T	0.99 (0.71-1.39)	0.966	0.61 (0.43-0.88)	0.008	.	140	19.15	43	17.99	86	20.38	44	14.43
ANGPT1	rs1283666	A/A	1.00 (.-.)	.	0.77 (0.59-0.99)	0.046	0.494	495	67.72	158	66.11	291	68.96	197	64.59
ANGPT1		A/C or C/C	1.06 (0.80-1.39)	0.691	0.92 (0.69-1.23)	0.573	.	236	32.28	81	33.89	131	31.04	108	35.41
ANGPT1	rs1283688	A/A	1.00 (.-.)	.	0.66 (0.48-0.92)	0.014	0.138	250	34.2	86	35.98	146	34.6	106	34.75
ANGPT1		A/G or G/G	0.76 (0.58-0.99)	0.043	0.66 (0.49-0.89)	0.007	.	481	65.8	153	64.02	276	65.4	199	65.25
ANGPT1	rs1283698	A/A	1.00 (.-.)	.	0.78 (0.61-0.99)	0.041	0.421	618	84.54	205	85.77	366	86.73	260	85.25
ANGPT1		A/G or G/G	1.00 (0.69-1.45)	0.998	0.95 (0.66-1.37)	0.797	.	113	15.46	34	14.23	56	13.27	45	14.75
ANGPT1	rs13255500	A/A	1.00 (.-.)	.	0.70 (0.54-0.90)	0.005	0.019	549	75.1	195	81.59	320	75.83	231	75.74
ANGPT1		A/G or G/G	0.58 (0.41-0.81)	0.001	0.67 (0.49-0.92)	0.013	.	182	24.9	44	18.41	102	24.17	74	24.26
ANGPT1	rs13263947	G/G	1.00 (.-.)	.	0.76 (0.60-0.97)	0.028	0.362	613	83.86	204	85.36	349	82.7	260	85.25
ANGPT1		G/A or A/A	0.70 (0.48-1.01)	0.059	0.67 (0.47-0.96)	0.03	.	118	16.14	35	14.64	73	17.3	45	14.75
ANGPT1	rs13273578	G/G	1.00 (.-.)	.	0.71 (0.54-0.93)	0.014	0.143	435	59.51	155	64.85	254	60.19	190	62.3
ANGPT1		G/A or A/A	0.74 (0.56-0.97)	0.029	0.69 (0.51-0.92)	0.012	.	296	40.49	84	35.15	168	39.81	115	37.7
ANGPT1	rs1433166	A/A	1.00 (.-.)	.	0.71 (0.51-0.98)	0.037	0.291	238	32.56	81	33.89	150	35.55	117	38.36
ANGPT1		A/G or G/G	0.93 (0.71-1.23)	0.625	0.80 (0.59-1.09)	0.158	.	493	67.44	158	66.11	272	64.45	188	61.64
ANGPT1	rs1433172	C/C	1.00 (.-.)	.	1.07 (0.78-1.47)	0.664	0.005	299	40.9	83	34.73	169	40.05	125	40.98
ANGPT1		C/T or T/T	1.53 (1.16-2.01)	0.002	0.98 (0.72-1.32)	0.891	.	432	59.1	156	65.27	253	59.95	180	59.02
ANGPT1	rs1433175	T/T	1.00 (.-.)	.	0.99 (0.74-1.33)	0.969	0.019	329	45.01	106	44.35	176	41.71	137	44.92
ANGPT1		T/C or C/C	1.23 (0.95-1.61)	0.117	0.81 (0.61-1.08)	0.146	.	402	54.99	133	55.65	246	58.29	168	55.08
ANGPT1	rs1433192	A/A	1.00 (.-.)	.	0.71 (0.54-0.93)	0.014	0.132	440	60.19	155	64.85	244	57.82	185	60.66
ANGPT1		A/G or G/G	0.67 (0.51-0.88)	0.004	0.63 (0.47-0.84)	0.002	.	291	39.81	84	35.15	178	42.18	120	39.34
ANGPT1	rs1433194	G/G	1.00 (.-.)	.	0.76 (0.60-0.96)	0.023	0.209	659	90.15	218	91.21	375	88.86	277	90.82
ANGPT1		G/A or A/A	0.57 (0.35-0.91)	0.019	0.64 (0.41-0.98)	0.04	.	72	9.85	21	8.79	47	11.14	28	9.18
ANGPT1	rs1672168	C/C	1.00 (.-.)	.	0.76 (0.59-0.97)	0.028	0.243	550	75.24	191	79.92	326	77.25	235	77.05
ANGPT1		C/T or T/T	0.93 (0.67-1.28)	0.643	0.90 (0.66-1.24)	0.532	.	181	24.76	48	20.08	96	22.75	70	22.95
ANGPT1	rs1672191	T/T	1.00 (.-.)	.	0.73 (0.56-0.94)	0.017	0.247	454	62.11	158	66.11	267	63.27	213	69.84
ANGPT1		T/A or A/A	0.68 (0.52-0.90)	0.007	0.62 (0.46-0.83)	0.002	.	277	37.89	81	33.89	155	36.73	92	30.16
ANGPT1	rs16876090	G/G	1.00 (.-.)	.	0.67 (0.52-0.86)	0.002	0.002	591	80.85	200	83.68	357	84.6	253	82.95
ANGPT1		G/A or A/A	0.55 (0.39-0.79)	0.001	0.77 (0.54-1.10)	0.15	.	140	19.15	39	16.32	65	15.4	52	17.05
ANGPT1	rs2195989	T/T	1.00 (.-.)	.	0.81 (0.62-1.06)	0.12	0.815	470	64.3	148	61.92	277	65.64	189	61.97
ANGPT1		T/C or C/C	1.06 (0.81-1.38)	0.662	0.83 (0.62-1.10)	0.19	.	261	35.7	91	38.08	145	34.36	116	38.03
ANGPT1	rs2445364	T/T	1.00 (.-.)	.	0.84 (0.58-1.23)	0.371	0.745	214	29.27	59	24.69	122	28.91	82	26.89
ANGPT1		T/G or G/G	1.09 (0.81-1.46)	0.588	0.86 (0.61-1.20)	0.365	.	517	70.73	180	75.31	300	71.09	223	73.11
ANGPT1	rs2514857	A/A	1.00 (.-.)	.	0.61 (0.43-0.86)	0.005	0.043	191	26.13	78	32.64	124	29.38	90	29.51
ANGPT1		A/C or C/C	0.66 (0.50-0.87)	0.003	0.59 (0.44-0.80)	0.001	.	540	73.87	161	67.36	298	70.62	215	70.49
ANGPT1	rs2514861	A/A	1.00 (.-.)	.	0.72 (0.54-0.95)	0.02	0.195	386	52.8	130	54.39	237	56.16	158	51.8
ANGPT1		A/G or G/G	0.84 (0.65-1.09)	0.202	0.76 (0.57-1.01)	0.06	.	345	47.2	109	45.61	185	43.84	147	48.2
ANGPT1	rs2514878	T/T	1.00 (.-.)	.	0.77 (0.54-1.08)	0.125	0.747	260	35.57	80	33.47	150	35.55	99	32.46
ANGPT1		T/C or C/C	0.93 (0.71-1.22)	0.589	0.75 (0.55-1.03)	0.077	.	471	64.43	159	66.53	272	64.45	206	67.54
ANGPT1	rs2514882	T/T	1.00 (.-.)	.	0.75 (0.59-0.96)	0.025	0.228	552	75.51	186	77.82	317	75.12	232	76.07
ANGPT1		T/C or C/C	0.82 (0.60-1.12)	0.218	0.79 (0.58-1.09)	0.151	.	179	24.49	53	22.18	105	24.88	73	23.93
ANGPT1	rs2916084	T/T	1.00 (.-.)	.	0.76 (0.57-1.02)	0.072	0.615	333	45.55	103	43.1	194	45.97	141	46.23
ANGPT1		T/A or A/A	0.92 (0.71-1.19)	0.511	0.76 (0.57-1.02)	0.068	.	398	54.45	136	56.9	228	54.03	164	53.77
ANGPT1	rs2916085	T/T	1.00 (.-.)	.	0.74 (0.57-0.95)	0.02	0.186	500	68.4	170	71.13	300	71.09	224	73.44
ANGPT1		T/G or G/G	0.80 (0.60-1.06)	0.125	0.77 (0.56-1.04)	0.093	.	231	31.6	69	28.87	122	28.91	81	26.56
ANGPT1	rs4133395	A/A	1.00 (.-.)	.	0.97 (0.70-1.36)	0.866	0.112	269	36.8	77	32.22	150	35.55	117	38.36
ANGPT1		A/C or C/C	1.23 (0.93-1.62)	0.151	0.89 (0.65-1.21)	0.454	.	462	63.2	162	67.78	272	64.45	188	61.64
ANGPT1	rs41466146	C/C	1.00 (.-.)	.	0.78 (0.59-1.04)	0.094	0.803	351	48.02	115	48.12	207	49.05	166	54.43
ANGPT1		C/T or T/T	0.99 (0.76-1.28)	0.928	0.81 (0.60-1.08)	0.155	.	380	51.98	124	51.88	215	50.95	139	45.57
ANGPT1	rs4354281	C/C	1.00 (.-.)	.	0.72 (0.56-0.92)	0.008	0.025	534	73.05	187	78.24	323	76.54	229	75.08
ANGPT1		C/G or G/G	0.70 (0.51-0.96)	0.025	0.79 (0.58-1.08)	0.146	.	197	26.95	52	21.76	99	23.46	76	24.92
ANGPT1	rs6992337	G/G	1.00 (.-.)	.	0.77 (0.59-1.00)	0.048	0.529	447	61.15	155	64.85	273	64.69	202	66.23
ANGPT1		G/A or A/A	0.91 (0.70-1.19)	0.501	0.79 (0.59-1.05)	0.107	.	284	38.85	84	35.15	149	35.31	103	33.77
ANGPT1	rs7817012	C/C	1.00 (.-.)	.	0.82 (0.63-1.06)	0.131	0.716	498	68.13	150	62.76	280	66.35	194	63.61
ANGPT1		C/T or T/T	1.12 (0.86-1.46)	0.405	0.86 (0.64-1.14)	0.295	.	233	31.87	89	37.24	142	33.65	111	36.39
ANGPT1	rs951759	G/G	1.00 (.-.)	.	0.71 (0.53-0.96)	0.024	0.227	292	39.95	108	45.19	185	43.84	144	47.21
ANGPT1		G/T or T/T	0.87 (0.67-1.13)	0.286	0.76 (0.57-1.02)	0.07	.	439	60.05	131	54.81	237	56.16	161	52.79
ANGPT2	rs10092206	A/A	1.00 (.-.)	.	0.66 (0.48-0.90)	0.009	0.078	280	38.3	103	43.1	181	42.89	109	35.74
ANGPT2		A/G or G/G	0.93 (0.71-1.21)	0.582	0.84 (0.64-1.12)	0.23	.	451	61.7	136	56.9	241	57.11	196	64.26
ANGPT2	rs12547077	T/T	1.00 (.-.)	.	0.73 (0.57-0.94)	0.013	0.089	562	76.88	189	79.08	319	75.59	234	76.72
ANGPT2		T/C or C/C	0.74 (0.54-1.02)	0.063	0.77 (0.56-1.06)	0.11	.	169	23.12	50	20.92	103	24.41	71	23.28
ANGPT2	rs17077465	A/A	1.00 (.-.)	.	0.79 (0.61-1.02)	0.076	0.927	535	73.19	173	72.38	293	69.43	216	70.82
ANGPT2		A/G or G/G	1.13 (0.85-1.50)	0.407	0.91 (0.68-1.23)	0.545	.	196	26.81	66	27.62	129	30.57	89	29.18
ANGPT2	rs17623064	T/T	1.00 (.-.)	.	0.88 (0.66-1.17)	0.379	0.23	419	57.32	125	52.3	233	55.21	162	53.11
ANGPT2		T/A or A/A	1.23 (0.95-1.60)	0.118	0.88 (0.66-1.17)	0.369	.	312	42.68	114	47.7	189	44.79	143	46.89
ANGPT2	rs1823375	C/C	1.00 (.-.)	.	0.78 (0.58-1.04)	0.093	0.756	342	46.79	115	48.12	183	43.36	138	45.25
ANGPT2		C/G or G/G	1.02 (0.78-1.32)	0.906	0.83 (0.63-1.11)	0.205	.	389	53.21	124	51.88	239	56.64	167	54.75
ANGPT2	rs2122279	T/T	1.00 (.-.)	.	0.82 (0.61-1.08)	0.161	0.772	399	54.58	122	51.05	240	56.87	149	48.85
ANGPT2		T/C or C/C	1.20 (0.93-1.56)	0.165	0.93 (0.70-1.24)	0.628	.	332	45.42	117	48.95	182	43.13	156	51.15
ANGPT2	rs2442553	T/T	1.00 (.-.)	.	0.75 (0.58-0.97)	0.027	0.379	561	76.74	185	77.41	316	74.88	235	77.05
ANGPT2		T/A or A/A	0.73 (0.53-0.99)	0.046	0.66 (0.48-0.90)	0.01	.	170	23.26	54	22.59	106	25.12	70	22.95
ANGPT2	rs2442591	A/A	1.00 (.-.)	.	0.77 (0.60-0.98)	0.031	0.286	616	84.27	203	84.94	360	85.31	250	81.97
ANGPT2		A/T or T/T	0.94 (0.65-1.34)	0.72	0.92 (0.66-1.30)	0.645	.	115	15.73	36	15.06	62	14.69	55	18.03
ANGPT2	rs2442600	C/C	1.00 (.-.)	.	0.77 (0.55-1.07)	0.119	0.742	286	39.12	87	36.4	159	37.68	107	35.08
ANGPT2		C/T or T/T	0.99 (0.75-1.29)	0.916	0.81 (0.59-1.09)	0.16	.	445	60.88	152	63.6	263	62.32	198	64.92
ANGPT2	rs2442632	A/A	1.00 (.-.)	.	0.89 (0.62-1.29)	0.546	0.444	217	29.69	66	27.62	110	26.07	86	28.2
ANGPT2		A/G or G/G	0.99 (0.74-1.32)	0.947	0.76 (0.55-1.05)	0.097	.	514	70.31	173	72.38	312	73.93	219	71.8
ANGPT2	rs2515445	G/G	1.00 (.-.)	.	0.82 (0.65-1.04)	0.108	0.361	660	90.29	214	89.54	365	86.49	272	89.18
ANGPT2		G/C or C/C	1.14 (0.75-1.74)	0.528	0.73 (0.49-1.08)	0.113	.	71	9.71	25	10.46	57	13.51	33	10.82
ANGPT2	rs2515464	G/G	1.00 (.-.)	.	0.79 (0.58-1.07)	0.127	0.901	342	46.79	108	45.19	204	48.34	133	43.61
ANGPT2		G/T or T/T	0.96 (0.74-1.25)	0.753	0.77 (0.58-1.04)	0.087	.	389	53.21	131	54.81	218	51.66	172	56.39
ANGPT2	rs2515477	C/C	1.00 (.-.)	.	0.78 (0.61-1.01)	0.058	0.732	549	75.1	178	74.48	318	75.36	227	74.43
ANGPT2		C/T or T/T	0.88 (0.65-1.19)	0.402	0.74 (0.54-1.01)	0.058	.	182	24.9	61	25.52	104	24.64	78	25.57
ANGPT2	rs2515486	C/C	1.00 (.-.)	.	0.78 (0.61-1.00)	0.053	0.622	513	70.18	172	71.97	289	68.48	211	69.18
ANGPT2		C/A or A/A	0.88 (0.66-1.17)	0.378	0.75 (0.56-1.02)	0.063	.	218	29.82	67	28.03	133	31.52	94	30.82
ANGPT2	rs2920674	C/C	1.00 (.-.)	.	0.76 (0.59-0.99)	0.039	0.445	497	67.99	168	70.29	296	70.14	209	68.52
ANGPT2		C/G or G/G	0.87 (0.66-1.16)	0.338	0.77 (0.57-1.04)	0.083	.	234	32.01	71	29.71	126	29.86	96	31.48
ANGPT2	rs2920677	T/T	1.00 (.-.)	.	0.75 (0.56-1.00)	0.048	0.447	370	50.62	123	51.46	221	52.37	157	51.48
ANGPT2		T/C or C/C	0.95 (0.73-1.22)	0.668	0.81 (0.61-1.08)	0.149	.	361	49.38	116	48.54	201	47.63	148	48.52
ANGPT2	rs2922889	T/T	1.00 (.-.)	.	0.87 (0.66-1.14)	0.305	0.256	381	52.12	129	53.97	223	52.84	182	59.67
ANGPT2		T/A or A/A	1.04 (0.80-1.35)	0.778	0.74 (0.55-0.99)	0.042	.	350	47.88	110	46.03	199	47.16	123	40.33
ANGPT2	rs2959813	G/G	1.00 (.-.)	.	0.75 (0.59-0.96)	0.02	0.178	619	84.68	207	86.61	376	89.1	261	85.57
ANGPT2		G/C or C/C	0.69 (0.47-1.02)	0.06	0.73 (0.51-1.06)	0.1	.	112	15.32	32	13.39	46	10.9	44	14.43
ANGPT2	rs3020210	C/C	1.00 (.-.)	.	0.73 (0.54-1.00)	0.05	0.407	307	42	98	41	176	41.71	123	40.33
ANGPT2		C/A or A/A	0.95 (0.73-1.23)	0.679	0.80 (0.60-1.08)	0.145	.	424	58	141	59	246	58.29	182	59.67
ANGPT2	rs7013006	C/C	1.00 (.-.)	.	0.74 (0.58-0.94)	0.013	0.056	624	85.36	212	88.7	383	90.76	268	87.87
ANGPT2		C/G or G/G	0.63 (0.42-0.95)	0.027	0.79 (0.53-1.16)	0.228	.	107	14.64	27	11.3	39	9.24	37	12.13
ANGPT2	rs7825407	C/C	1.00 (.-.)	.	0.73 (0.55-0.96)	0.023	0.266	366	50.07	133	55.65	227	53.79	179	58.69
ANGPT2		C/G or G/G	0.79 (0.61-1.02)	0.071	0.70 (0.52-0.93)	0.015	.	365	49.93	106	44.35	195	46.21	126	41.31
ANGPT2	rs7835591	T/T	1.00 (.-.)	.	0.81 (0.63-1.02)	0.077	0.863	628	85.91	205	85.77	346	81.99	255	83.61
ANGPT2		T/A or A/A	1.03 (0.71-1.48)	0.888	0.79 (0.56-1.12)	0.19	.	103	14.09	34	14.23	76	18.01	50	16.39
DKK4	rs2073665	T/T	1.00 (.-.)	.	0.76 (0.60-0.97)	0.03	0.244	636	87	208	87.03	367	86.97	255	83.61	candidate
DKK4		T/C or C/C	0.90 (0.61-1.31)	0.577	0.91 (0.64-1.30)	0.613	.	95	13	31	12.97	55	13.03	50	16.39
DKK4	rs2272732	G/G	1.00 (.-.)	.	0.78 (0.60-1.00)	0.046	0.502	591	80.85	191	79.92	333	78.91	233	76.39
DKK4		G/A or A/A	1.05 (0.76-1.45)	0.749	0.94 (0.69-1.29)	0.711	.	140	19.15	48	20.08	89	21.09	72	23.61
DKK4	rs2979895	T/T	1.00 (.-.)	.	0.76 (0.60-0.98)	0.031	0.269	636	87	208	87.03	366	86.73	255	83.61
DKK4		T/C or C/C	0.90 (0.61-1.31)	0.577	0.90 (0.64-1.28)	0.565	.	95	13	31	12.97	56	13.27	50	16.39
DLL1	rs1028488	C/C	1.00 (.-.)	.	0.69 (0.49-0.99)	0.042	0.323	211	28.86	73	30.54	116	27.49	97	31.8
DLL1		C/A or A/A	0.82 (0.62-1.09)	0.17	0.69 (0.50-0.95)	0.022	.	520	71.14	166	69.46	306	72.51	208	68.2
DLL1	rs1033583	A/A	1.00 (.-.)	.	0.80 (0.60-1.09)	0.154	0.914	330	45.14	110	46.03	171	40.52	150	49.18
DLL1		A/C or C/C	0.92 (0.71-1.19)	0.521	0.72 (0.54-0.98)	0.034	.	401	54.86	129	53.97	251	59.48	155	50.82
DLL1	rs2738820	T/T	1.00 (.-.)	.	0.68 (0.49-0.93)	0.016	0.143	297	40.63	98	41	176	41.71	124	40.66
DLL1		T/G or G/G	0.83 (0.64-1.08)	0.172	0.73 (0.54-0.99)	0.04	.	434	59.37	141	59	246	58.29	181	59.34
DLL1	rs4710780	C/C	1.00 (.-.)	.	1.10 (0.76-1.59)	0.628	0.032	216	29.55	59	24.69	118	27.96	92	30.16
DLL1		C/A or A/A	1.39 (1.02-1.88)	0.034	0.99 (0.71-1.38)	0.95	.	515	70.45	180	75.31	304	72.04	213	69.84
DLL1	rs4710783	A/A	1.00 (.-.)	.	0.60 (0.43-0.85)	0.004	0.031	211	28.86	82	34.31	140	33.18	80	26.23
DLL1		A/G or G/G	0.87 (0.67-1.15)	0.333	0.80 (0.59-1.07)	0.135	.	520	71.14	157	65.69	282	66.82	225	73.77
DLL1	rs7755547	A/A	1.00 (.-.)	.	0.75 (0.57-0.97)	0.031	0.342	406	55.54	143	59.83	246	58.29	168	55.08
DLL1		A/G or G/G	0.99 (0.76-1.29)	0.954	0.88 (0.66-1.16)	0.351	.	325	44.46	96	40.17	176	41.71	137	44.92
DLL1	rs9348305	G/G	1.00 (.-.)	.	0.73 (0.56-0.95)	0.018	0.162	482	65.94	160	66.95	280	66.35	205	67.21
DLL1		G/A or A/A	0.83 (0.63-1.10)	0.191	0.79 (0.59-1.06)	0.117	.	249	34.06	79	33.05	142	33.65	100	32.79
DLL1	rs9348306	A/A	1.00 (.-.)	.	0.80 (0.63-1.02)	0.072	0.989	603	82.49	199	83.26	339	80.33	253	82.95
DLL1		A/C or C/C	0.97 (0.69-1.37)	0.883	0.78 (0.55-1.10)	0.156	.	128	17.51	40	16.74	83	19.67	52	17.05
DLL1	rs9348307	G/G	1.00 (.-.)	.	0.76 (0.59-0.99)	0.042	0.674	545	74.56	184	76.99	311	73.7	247	80.98
DLL1		G/C or C/C	0.77 (0.57-1.06)	0.106	0.65 (0.46-0.91)	0.012	.	186	25.44	55	23.01	111	26.3	58	19.02
DLL1	rs9366197	C/C	1.00 (.-.)	.	0.72 (0.53-0.99)	0.04	0.341	303	41.45	100	41.84	174	41.23	135	44.26
DLL1		C/T or T/T	0.91 (0.70-1.18)	0.478	0.78 (0.58-1.05)	0.097	.	428	58.55	139	58.16	248	58.77	170	55.74
DLL1	rs9366198	C/C	1.00 (.-.)	.	0.72 (0.55-0.93)	0.013	0.148	459	62.79	166	69.46	272	64.45	216	70.82
DLL1		C/G or G/G	0.70 (0.53-0.93)	0.013	0.66 (0.49-0.90)	0.008	.	272	37.21	73	30.54	150	35.55	89	29.18
DLL1	rs9460103	A/A	1.00 (.-.)	.	0.75 (0.55-1.04)	0.082	0.597	265	36.25	90	37.66	148	35.07	122	40
DLL1		A/C or C/C	0.91 (0.69-1.18)	0.463	0.75 (0.56-1.01)	0.056	.	466	63.75	149	62.34	274	64.93	183	60
DLL4	rs4924515	G/G	1.00 (.-.)	.	0.78 (0.55-1.11)	0.168	0.863	219	29.96	71	29.71	123	29.15	92	30.16
DLL4		G/C or C/C	0.98 (0.74-1.30)	0.903	0.79 (0.58-1.08)	0.145	.	512	70.04	168	70.29	299	70.85	213	69.84
EFNB2	rs10508176	A/A	1.00 (.-.)	.	0.82 (0.65-1.04)	0.11	0.367	655	89.6	208	87.03	372	88.15	271	88.85
EFNB2		A/T or T/T	1.39 (0.94-2.04)	0.098	0.89 (0.60-1.33)	0.581	.	76	10.4	31	12.97	50	11.85	34	11.15
EFNB2	rs12868314	C/C	1.00 (.-.)	.	0.76 (0.59-0.99)	0.041	0.39	562	76.88	175	73.22	314	74.41	220	72.13
EFNB2		C/G or G/G	1.07 (0.80-1.43)	0.656	0.97 (0.71-1.31)	0.829	.	169	23.12	64	26.78	108	25.59	85	27.87
EFNB2	rs17524854	T/T	1.00 (.-.)	.	0.75 (0.56-1.01)	0.058	0.528	372	50.89	121	50.63	204	48.34	133	43.61
EFNB2		T/C or C/C	1.08 (0.84-1.40)	0.55	0.91 (0.68-1.20)	0.5	.	359	49.11	118	49.37	218	51.66	172	56.39
EFNB2	rs2057408	A/A	1.00 (.-.)	.	1.01 (0.74-1.38)	0.967	0.019	313	42.82	84	35.15	195	46.21	120	39.34
EFNB2		A/G or G/G	1.74 (1.33-2.29)	<.001	1.14 (0.85-1.54)	0.384	.	418	57.18	155	64.85	227	53.79	185	60.66
EFNB2	rs2391333	C/C	1.00 (.-.)	.	0.85 (0.62-1.15)	0.283	0.599	306	41.86	101	42.26	149	35.31	121	39.67
EFNB2		C/T or T/T	0.79 (0.61-1.03)	0.085	0.61 (0.46-0.82)	0.001	.	425	58.14	138	57.74	273	64.69	184	60.33
EFNB2	rs2391336	G/G	1.00 (.-.)	.	0.96 (0.68-1.35)	0.797	0.16	243	33.24	69	28.87	149	35.31	107	35.08
EFNB2		G/A or A/A	1.52 (1.14-2.03)	0.004	1.11 (0.81-1.53)	0.502	.	488	66.76	170	71.13	273	64.69	198	64.92
EFNB2	rs2391337	A/A	1.00 (.-.)	.	0.81 (0.62-1.05)	0.115	0.958	526	71.96	158	66.11	320	75.83	214	70.16
EFNB2		A/G or G/G	1.21 (0.92-1.59)	0.162	0.97 (0.72-1.32)	0.868	.	205	28.04	81	33.89	102	24.17	91	29.84
EFNB2	rs2391340	G/G	1.00 (.-.)	.	0.74 (0.51-1.08)	0.117	0.592	232	31.74	65	27.2	119	28.2	80	26.23
EFNB2		G/T or T/T	1.03 (0.77-1.38)	0.821	0.85 (0.62-1.19)	0.347	.	499	68.26	174	72.8	303	71.8	225	73.77
EFNB2	rs2893262	G/G	1.00 (.-.)	.	0.83 (0.63-1.10)	0.192	0.638	446	61.01	134	56.07	271	64.22	186	60.98
EFNB2		G/A or A/A	1.20 (0.93-1.56)	0.159	0.92 (0.69-1.24)	0.592	.	285	38.99	105	43.93	151	35.78	119	39.02
EFNB2	rs3783057	T/T	1.00 (.-.)	.	0.85 (0.64-1.13)	0.264	0.385	378	51.71	111	46.44	228	54.03	142	46.56
EFNB2		T/G or G/G	1.46 (1.13-1.90)	0.004	1.06 (0.80-1.42)	0.669	.	353	48.29	128	53.56	194	45.97	163	53.44
EFNB2	rs3818377	G/G	1.00 (.-.)	.	0.65 (0.50-0.85)	0.002	0.005	438	59.92	156	65.27	267	63.27	189	61.97
EFNB2		G/A or A/A	0.69 (0.53-0.91)	0.008	0.75 (0.56-1.00)	0.054	.	293	40.08	83	34.73	155	36.73	116	38.03
EFNB2	rs4399422	G/G	1.00 (.-.)	.	0.96 (0.68-1.35)	0.805	0.174	271	37.07	70	29.29	166	39.34	110	36.07
EFNB2		G/A or A/A	1.52 (1.14-2.02)	0.004	1.13 (0.82-1.55)	0.469	.	460	62.93	169	70.71	256	60.66	195	63.93
EFNB2	rs8000078	G/G	1.00 (.-.)	.	0.77 (0.53-1.10)	0.149	0.751	218	29.82	70	29.29	135	31.99	89	29.18
EFNB2		G/T or T/T	0.99 (0.74-1.31)	0.924	0.80 (0.58-1.11)	0.181	.	513	70.18	169	70.71	287	68.01	216	70.82
EFNB2	rs8001826	G/G	1.00 (.-.)	.	0.83 (0.65-1.06)	0.129	0.497	558	76.33	176	73.64	327	77.49	231	75.74
EFNB2		G/C or C/C	1.14 (0.85-1.52)	0.381	0.82 (0.59-1.13)	0.224	.	173	23.67	63	26.36	95	22.51	74	24.26
EFNB2	rs9514543	C/C	1.00 (.-.)	.	0.86 (0.60-1.22)	0.398	0.609	241	32.97	66	27.62	150	35.55	97	31.8
EFNB2		C/T or T/T	1.40 (1.05-1.87)	0.024	1.09 (0.79-1.50)	0.608	.	490	67.03	173	72.38	272	64.45	208	68.2
EFNB2	rs9514544	A/A	1.00 (.-.)	.	0.78 (0.55-1.09)	0.143	0.807	272	37.21	78	32.64	165	39.1	106	34.75
EFNB2		A/G or G/G	1.23 (0.93-1.62)	0.141	1.00 (0.74-1.36)	0.998	.	459	62.79	161	67.36	257	60.9	199	65.25
EFNB2	rs9514545	T/T	1.00 (.-.)	.	0.86 (0.65-1.13)	0.276	0.389	427	58.41	125	52.3	257	60.9	170	55.74
EFNB2		T/C or C/C	1.26 (0.97-1.63)	0.082	0.93 (0.69-1.24)	0.599	.	304	41.59	114	47.7	165	39.1	135	44.26
EFNB2	rs9520087	G/G	1.00 (.-.)	.	0.97 (0.67-1.41)	0.887	0.169	230	31.46	60	25.1	138	32.7	88	28.85
EFNB2		G/A or A/A	1.66 (1.23-2.23)	0.001	1.23 (0.89-1.71)	0.216	.	501	68.54	179	74.9	284	67.3	217	71.15
EFNB2	rs9520088	T/T	1.00 (.-.)	.	0.89 (0.66-1.20)	0.436	0.347	398	54.45	108	45.19	239	56.64	160	52.46
EFNB2		T/C or C/C	1.49 (1.15-1.93)	0.002	1.12 (0.83-1.51)	0.444	.	333	45.55	131	54.81	183	43.36	145	47.54
EFNB2	rs9520090	G/G	1.00 (.-.)	.	0.93 (0.63-1.37)	0.697	0.356	208	28.45	51	21.34	129	30.57	83	27.21
EFNB2		G/C or C/C	1.59 (1.15-2.18)	0.005	1.21 (0.86-1.71)	0.274	.	523	71.55	188	78.66	293	69.43	222	72.79
EFNB2	rs9520094	T/T	1.00 (.-.)	.	0.81 (0.61-1.09)	0.165	0.745	358	48.97	110	46.03	221	52.37	140	45.9
EFNB2		T/G or G/G	1.34 (1.03-1.74)	0.028	1.03 (0.77-1.37)	0.833	.	373	51.03	129	53.97	201	47.63	165	54.1
EPHB4	rs314324	G/G	1.00 (.-.)	.	0.90 (0.67-1.22)	0.505	0.217	340	46.51	109	45.61	164	38.86	152	49.84
EPHB4		G/A or A/A	1.01 (0.78-1.31)	0.932	0.74 (0.55-0.98)	0.038	.	391	53.49	130	54.39	258	61.14	153	50.16
EPHB4	rs314339	C/C	1.00 (.-.)	.	0.68 (0.48-0.97)	0.035	0.258	219	29.96	73	30.54	120	28.44	75	24.59
EPHB4		C/T or T/T	1.04 (0.79-1.38)	0.778	0.88 (0.65-1.20)	0.43	.	512	70.04	166	69.46	302	71.56	230	75.41
EPHB4	rs314358	C/C	1.00 (.-.)	.	0.76 (0.55-1.04)	0.089	0.666	289	39.53	96	40.17	154	36.49	105	34.43
EPHB4		C/T or T/T	1.05 (0.81-1.37)	0.704	0.86 (0.65-1.15)	0.316	.	442	60.47	143	59.83	268	63.51	200	65.57
EPHB4	rs3847060	T/T	1.00 (.-.)	.	0.77 (0.61-0.98)	0.035	0.296	626	85.64	206	86.19	368	87.2	255	83.61
EPHB4		T/C or C/C	1.03 (0.71-1.49)	0.883	1.03 (0.72-1.46)	0.887	.	105	14.36	33	13.81	54	12.8	50	16.39
ETS1	rs10893873	C/C	1.00 (.-.)	.	0.75 (0.57-0.98)	0.032	0.327	452	61.83	144	60.25	274	64.93	186	60.98
ETS1		C/T or T/T	0.90 (0.69-1.17)	0.427	0.80 (0.59-1.08)	0.139	.	279	38.17	95	39.75	148	35.07	119	39.02
ETS1	rs10893877	T/T	1.00 (.-.)	.	0.84 (0.59-1.20)	0.346	0.685	254	34.75	73	30.54	130	30.81	95	31.15
ETS1		T/C or C/C	1.21 (0.91-1.60)	0.186	0.94 (0.69-1.29)	0.719	.	477	65.25	166	69.46	292	69.19	210	68.85
ETS1	rs10893879	G/G	1.00 (.-.)	.	0.74 (0.54-1.01)	0.058	0.468	262	35.84	103	43.1	158	37.44	128	41.97
ETS1		G/C or C/C	0.79 (0.61-1.02)	0.073	0.66 (0.50-0.89)	0.006	.	469	64.16	136	56.9	264	62.56	177	58.03
ETS1	rs10893883	C/C	1.00 (.-.)	.	0.78 (0.60-1.01)	0.057	0.61	492	67.31	166	69.46	271	64.22	202	66.23
ETS1		C/T or T/T	0.91 (0.69-1.21)	0.523	0.78 (0.58-1.04)	0.09	.	239	32.69	73	30.54	151	35.78	103	33.77
ETS1	rs11221320	C/C	1.00 (.-.)	.	0.87 (0.62-1.22)	0.427	0.497	261	35.7	79	33.05	142	33.65	102	33.44
ETS1		C/T or T/T	1.12 (0.85-1.47)	0.431	0.86 (0.63-1.16)	0.314	.	470	64.3	160	66.95	280	66.35	203	66.56
ETS1	rs11221322	T/T	1.00 (.-.)	.	0.83 (0.64-1.07)	0.151	0.637	531	72.64	165	69.04	276	65.4	211	69.18
ETS1		T/C or C/C	1.01 (0.76-1.34)	0.961	0.76 (0.56-1.02)	0.068	.	200	27.36	74	30.96	146	34.6	94	30.82
ETS1	rs11221323	T/T	1.00 (.-.)	.	0.90 (0.67-1.20)	0.462	0.212	380	51.98	113	47.28	202	47.87	153	50.16
ETS1		T/C or C/C	1.28 (0.99-1.66)	0.06	0.92 (0.69-1.23)	0.578	.	351	48.02	126	52.72	220	52.13	152	49.84
ETS1	rs11221332	C/C	1.00 (.-.)	.	0.90 (0.69-1.17)	0.434	0.096	438	59.92	145	60.67	232	54.98	179	58.69
ETS1		C/T or T/T	1.12 (0.86-1.47)	0.395	0.75 (0.56-0.99)	0.041	.	293	40.08	94	39.33	190	45.02	126	41.31
ETS1	rs11600746	T/T	1.00 (.-.)	.	0.83 (0.64-1.07)	0.156	0.6	508	69.49	175	73.22	291	68.96	211	69.18
ETS1		T/C or C/C	0.97 (0.72-1.29)	0.819	0.73 (0.54-0.97)	0.031	.	223	30.51	64	26.78	131	31.04	94	30.82
ETS1	rs11606009	T/T	1.00 (.-.)	.	0.76 (0.59-0.97)	0.03	0.294	557	76.2	190	79.5	314	74.41	232	76.07
ETS1		T/C or C/C	0.83 (0.61-1.15)	0.263	0.79 (0.58-1.08)	0.134	.	174	23.8	49	20.5	108	25.59	73	23.93
ETS1	rs11819995	C/C	1.00 (.-.)	.	0.73 (0.56-0.96)	0.022	0.24	444	60.74	154	64.44	258	61.14	193	63.28
ETS1		C/T or T/T	0.80 (0.61-1.05)	0.105	0.72 (0.54-0.97)	0.031	.	287	39.26	85	35.56	164	38.86	112	36.72
ETS1	rs12362014	G/G	1.00 (.-.)	.	0.83 (0.64-1.08)	0.165	0.529	476	65.12	162	67.78	278	65.88	208	68.2
ETS1		G/A or A/A	1.04 (0.79-1.37)	0.791	0.77 (0.57-1.03)	0.079	.	255	34.88	77	32.22	144	34.12	97	31.8
ETS1	rs12575164	T/T	1.00 (.-.)	.	0.77 (0.59-0.99)	0.044	0.484	443	60.6	155	64.85	265	62.8	188	61.64
ETS1		T/C or C/C	0.92 (0.70-1.21)	0.572	0.81 (0.60-1.08)	0.144	.	288	39.4	84	35.15	157	37.2	117	38.36
ETS1	rs4369416	C/C	1.00 (.-.)	.	0.94 (0.70-1.26)	0.658	0.089	377	51.57	108	45.19	208	49.29	152	49.84
ETS1		C/T or T/T	1.23 (0.94-1.59)	0.126	0.85 (0.63-1.14)	0.271	.	354	48.43	131	54.81	214	50.71	153	50.16
ETS1	rs4612820	C/C	1.00 (.-.)	.	0.70 (0.51-0.98)	0.035	0.272	250	34.2	91	38.08	170	40.28	98	32.13
ETS1		C/T or T/T	0.99 (0.75-1.29)	0.922	0.85 (0.63-1.15)	0.292	.	481	65.8	148	61.92	252	59.72	207	67.87
ETS1	rs4936050	G/G	1.00 (.-.)	.	0.78 (0.60-1.01)	0.055	0.494	530	72.5	184	76.99	289	68.48	210	68.85
ETS1		G/A or A/A	0.75 (0.55-1.02)	0.066	0.67 (0.50-0.89)	0.007	.	201	27.5	55	23.01	133	31.52	95	31.15
ETS1	rs4937331	C/C	1.00 (.-.)	.	0.83 (0.61-1.13)	0.239	0.752	329	45.01	113	47.28	173	41	129	42.3
ETS1		C/T or T/T	0.86 (0.67-1.12)	0.267	0.68 (0.51-0.91)	0.009	.	402	54.99	126	52.72	249	59	176	57.7
ETS1	rs4937337	C/C	1.00 (.-.)	.	0.81 (0.59-1.10)	0.176	0.965	293	40.08	97	40.59	151	35.78	114	37.38
ETS1		C/A or A/A	0.96 (0.73-1.25)	0.738	0.76 (0.57-1.02)	0.067	.	438	59.92	142	59.41	271	64.22	191	62.62
ETS1	rs4937338	G/G	1.00 (.-.)	.	0.72 (0.56-0.92)	0.01	0.071	594	81.26	199	83.26	351	83.18	250	81.97
ETS1		G/A or A/A	0.66 (0.46-0.94)	0.022	0.73 (0.51-1.02)	0.069	.	137	18.74	40	16.74	71	16.82	55	18.03
ETS1	rs7101513	C/C	1.00 (.-.)	.	0.75 (0.56-1.00)	0.054	0.46	334	45.69	108	45.19	211	50	140	45.9
ETS1		C/G or G/G	1.06 (0.81-1.37)	0.685	0.91 (0.68-1.21)	0.502	.	397	54.31	131	54.81	211	50	165	54.1
ETS1	rs7108562	T/T	1.00 (.-.)	.	0.94 (0.69-1.27)	0.683	0.104	323	44.19	96	40.17	181	42.89	129	42.3
ETS1		T/C or C/C	1.30 (1.00-1.70)	0.054	0.91 (0.68-1.22)	0.529	.	408	55.81	143	59.83	241	57.11	176	57.7
ETS1	rs7108992	C/C	1.00 (.-.)	.	1.04 (0.77-1.40)	0.797	0.006	318	43.5	103	43.1	171	40.52	132	43.28
ETS1		C/A or A/A	1.29 (0.99-1.68)	0.062	0.82 (0.62-1.09)	0.164	.	413	56.5	136	56.9	251	59.48	173	56.72
ETS1	rs7118744	G/G	1.00 (.-.)	.	0.97 (0.72-1.32)	0.85	0.061	293	40.08	101	42.26	157	37.2	116	38.03
ETS1		G/A or A/A	1.18 (0.91-1.54)	0.22	0.82 (0.62-1.08)	0.157	.	438	59.92	138	57.74	265	62.8	189	61.97
ETS1	rs7121854	C/C	1.00 (.-.)	.	0.82 (0.64-1.05)	0.123	0.589	577	78.93	178	74.48	316	74.88	243	79.67
ETS1		C/T or T/T	1.01 (0.75-1.37)	0.94	0.74 (0.53-1.03)	0.074	.	154	21.07	61	25.52	106	25.12	62	20.33
ETS1	rs7129690	T/T	1.00 (.-.)	.	0.73 (0.56-0.94)	0.016	0.114	529	72.37	179	74.9	309	73.22	218	71.48
ETS1		T/C or C/C	0.88 (0.65-1.18)	0.387	0.88 (0.65-1.18)	0.388	.	202	27.63	60	25.1	113	26.78	87	28.52
ETS1	rs7929911	C/C	1.00 (.-.)	.	0.78 (0.59-1.02)	0.068	0.672	403	55.13	143	59.83	231	54.74	172	56.39
ETS1		C/T or T/T	0.79 (0.61-1.03)	0.086	0.66 (0.50-0.88)	0.005	.	328	44.87	96	40.17	191	45.26	133	43.61
ETS1	rs8181551	A/A	1.00 (.-.)	.	0.77 (0.56-1.06)	0.112	0.704	295	40.36	83	34.73	187	44.31	113	37.05
ETS1		A/T or T/T	1.28 (0.98-1.68)	0.073	1.06 (0.78-1.43)	0.715	.	436	59.64	156	65.27	235	55.69	192	62.95
ETS1	rs8705	G/G	1.00 (.-.)	.	0.74 (0.55-0.99)	0.04	0.345	325	44.46	115	48.12	221	52.37	141	46.23
ETS1		G/A or A/A	1.04 (0.80-1.35)	0.763	0.91 (0.68-1.21)	0.521	.	406	55.54	124	51.88	201	47.63	164	53.77
FGF2	rs1048201	C/C	1.00 (.-.)	.	0.73 (0.57-0.94)	0.017	0.125	512	70.04	181	75.73	290	68.72	194	63.61
FGF2		C/T or T/T	0.85 (0.63-1.15)	0.293	0.84 (0.63-1.12)	0.228	.	219	29.96	58	24.27	132	31.28	111	36.39
FGF2	rs11737764	C/C	1.00 (.-.)	.	0.74 (0.58-0.95)	0.019	0.1	598	81.81	208	87.03	346	81.99	249	81.64
FGF2		C/T or T/T	0.67 (0.46-0.99)	0.043	0.75 (0.54-1.04)	0.088	.	133	18.19	31	12.97	76	18.01	56	18.36
FGF2	rs11938826	C/C	1.00 (.-.)	.	0.76 (0.59-0.98)	0.038	0.439	521	71.27	179	74.9	309	73.22	211	69.18
FGF2		C/G or G/G	0.97 (0.72-1.31)	0.853	0.87 (0.65-1.16)	0.334	.	210	28.73	60	25.1	113	26.78	94	30.82
FGF2	rs1476214	G/G	1.00 (.-.)	.	0.59 (0.43-0.82)	0.001	0.008	288	39.4	102	42.68	178	42.18	103	33.77
FGF2		G/A or A/A	0.84 (0.64-1.08)	0.175	0.80 (0.61-1.07)	0.13	.	443	60.6	137	57.32	244	57.82	202	66.23
FGF2	rs167428	T/T	1.00 (.-.)	.	0.76 (0.57-1.01)	0.06	0.55	381	52.12	133	55.65	210	49.76	146	47.87
FGF2		T/C or C/C	0.92 (0.71-1.20)	0.541	0.78 (0.59-1.03)	0.078	.	350	47.88	106	44.35	212	50.24	159	52.13
FGF2	rs17006215	G/G	1.00 (.-.)	.	0.80 (0.63-1.02)	0.075	0.894	617	84.4	205	85.77	349	82.7	248	81.31
FGF2		G/A or A/A	1.04 (0.72-1.51)	0.818	0.81 (0.58-1.13)	0.222	.	114	15.6	34	14.23	73	17.3	57	18.69
FGF2	rs17407577	T/T	1.00 (.-.)	.	0.81 (0.64-1.03)	0.087	0.393	644	88.1	208	87.03	372	88.15	268	87.87
FGF2		T/C or C/C	1.28 (0.86-1.89)	0.226	0.82 (0.56-1.21)	0.32	.	87	11.9	31	12.97	50	11.85	37	12.13
FGF2	rs17408757	T/T	1.00 (.-.)	.	0.76 (0.59-0.98)	0.034	0.336	550	75.24	166	69.46	318	75.36	222	72.79
FGF2		T/C or C/C	0.96 (0.73-1.28)	0.8	0.88 (0.65-1.20)	0.43	.	181	24.76	73	30.54	104	24.64	83	27.21
FGF2	rs1960669	G/G	1.00 (.-.)	.	0.81 (0.63-1.04)	0.103	0.634	548	74.97	181	75.73	313	74.17	230	75.41
FGF2		G/T or T/T	1.13 (0.83-1.53)	0.438	0.83 (0.61-1.13)	0.237	.	183	25.03	58	24.27	109	25.83	75	24.59
FGF2	rs2926171	G/G	1.00 (.-.)	.	0.77 (0.61-0.98)	0.03	0.111	684	93.57	231	96.65	402	95.26	281	92.13
FGF2		G/T or T/T	0.64 (0.31-1.29)	0.212	0.94 (0.60-1.48)	0.799	.	47	6.43	8	3.35	20	4.74	24	7.87
FGF2	rs308382	A/A	1.00 (.-.)	.	0.75 (0.58-0.97)	0.03	0.277	528	72.23	159	66.53	304	72.04	211	69.18
FGF2		A/G or G/G	1.00 (0.76-1.31)	0.972	0.92 (0.68-1.24)	0.575	.	203	27.77	80	33.47	118	27.96	94	30.82
FGF2	rs308420	G/G	1.00 (.-.)	.	0.75 (0.59-0.96)	0.022	0.151	602	82.35	208	87.03	358	84.83	255	83.61
FGF2		G/A or A/A	0.71 (0.48-1.04)	0.081	0.77 (0.54-1.08)	0.131	.	129	17.65	31	12.97	64	15.17	50	16.39
FGF2	rs308435	C/C	1.00 (.-.)	.	0.80 (0.63-1.04)	0.092	0.965	535	73.19	185	77.41	294	69.67	209	68.52
FGF2		C/A or A/A	0.98 (0.72-1.33)	0.881	0.78 (0.58-1.04)	0.09	.	196	26.81	54	22.59	128	30.33	96	31.48
FGF2	rs308439	T/T	1.00 (.-.)	.	0.77 (0.61-0.97)	0.026	0.064	673	92.07	230	96.23	390	92.42	275	90.16
FGF2		T/G or G/G	0.58 (0.30-1.14)	0.116	0.90 (0.60-1.37)	0.631	.	58	7.93	9	3.77	32	7.58	30	9.84
FGF2	rs308441	C/C	1.00 (.-.)	.	0.74 (0.57-0.97)	0.026	0.24	470	64.3	171	71.55	270	63.98	181	59.34
FGF2		C/T or T/T	0.87 (0.66-1.16)	0.351	0.81 (0.61-1.06)	0.129	.	261	35.7	68	28.45	152	36.02	124	40.66
FGF2	rs308447	C/C	1.00 (.-.)	.	0.72 (0.53-0.98)	0.039	0.322	296	40.49	99	41.42	173	41	114	37.38
FGF2		C/T or T/T	0.89 (0.68-1.15)	0.375	0.76 (0.58-1.01)	0.063	.	435	59.51	140	58.58	249	59	191	62.62
FGF2	rs3789138	G/G	1.00 (.-.)	.	0.53 (0.38-0.75)	<.001	0.002	232	31.74	90	37.66	143	33.89	80	26.23
FGF2		G/A or A/A	0.72 (0.55-0.94)	0.017	0.69 (0.51-0.92)	0.013	.	499	68.26	149	62.34	279	66.11	225	73.77
FGF2	rs3804158	A/A	1.00 (.-.)	.	0.56 (0.39-0.80)	0.001	0.01	209	28.59	82	34.31	132	31.28	77	25.25
FGF2		A/G or G/G	0.73 (0.56-0.96)	0.023	0.67 (0.50-0.91)	0.01	.	522	71.41	157	65.69	290	68.72	228	74.75
FGF2	rs6534365	C/C	1.00 (.-.)	.	0.65 (0.47-0.88)	0.006	0.044	320	43.78	105	43.93	188	44.55	109	35.74
FGF2		C/T or T/T	0.90 (0.70-1.17)	0.435	0.83 (0.63-1.11)	0.209	.	411	56.22	134	56.07	234	55.45	196	64.26
FGF2	rs9990554	G/G	1.00 (.-.)	.	0.76 (0.59-0.99)	0.041	0.431	507	69.36	153	64.02	295	69.91	202	66.23
FGF2		G/A or A/A	1.01 (0.77-1.32)	0.971	0.89 (0.66-1.19)	0.418	.	224	30.64	86	35.98	127	30.09	103	33.77
FLT1	rs12858139	C/C	1.00 (.-.)	.	0.98 (0.69-1.38)	0.893	0.133	265	36.25	72	30.13	135	31.99	96	31.48
FLT1		C/A or A/A	1.25 (0.94-1.67)	0.117	0.92 (0.67-1.26)	0.607	.	466	63.75	167	69.87	287	68.01	209	68.52
FLT1	rs1555641	G/G	1.00 (.-.)	.	1.00 (0.73-1.37)	0.983	0.04	365	49.93	94	39.33	188	44.55	144	47.21
FLT1		G/A or A/A	1.34 (1.03-1.75)	0.029	0.93 (0.69-1.27)	0.654	.	366	50.07	145	60.67	234	55.45	161	52.79
FLT1	rs17537653	G/G	1.00 (.-.)	.	0.82 (0.64-1.05)	0.122	0.554	553	75.65	178	74.48	300	71.09	220	72.13
FLT1		G/A or A/A	1.09 (0.81-1.47)	0.575	0.79 (0.59-1.08)	0.138	.	178	24.35	61	25.52	122	28.91	85	27.87
FLT1	rs17553014	G/G	1.00 (.-.)	.	0.81 (0.64-1.03)	0.091	0.622	634	86.73	206	86.19	355	84.12	251	82.3
FLT1		G/A or A/A	1.10 (0.75-1.61)	0.623	0.79 (0.56-1.12)	0.182	.	97	13.27	33	13.81	67	15.88	54	17.7
FLT1	rs17618342	A/A	1.00 (.-.)	.	0.80 (0.62-1.04)	0.094	0.966	518	70.86	168	70.29	314	74.41	227	74.43
FLT1		A/G or G/G	1.11 (0.84-1.47)	0.477	0.88 (0.65-1.21)	0.438	.	213	29.14	71	29.71	108	25.59	78	25.57
FLT1	rs2256849	A/A	1.00 (.-.)	.	0.82 (0.64-1.05)	0.123	0.602	550	75.24	178	74.48	302	71.56	218	71.48
FLT1		A/G or G/G	1.08 (0.80-1.46)	0.609	0.80 (0.59-1.08)	0.144	.	181	24.76	61	25.52	120	28.44	87	28.52
FLT1	rs2296192	C/C	1.00 (.-.)	.	0.79 (0.62-0.99)	0.043	0.493	681	93.16	223	93.31	382	90.52	274	89.84
FLT1		C/T or T/T	0.95 (0.57-1.58)	0.829	0.93 (0.61-1.41)	0.726	.	50	6.84	16	6.69	40	9.48	31	10.16
FLT1	rs2387632	C/C	1.00 (.-.)	.	0.77 (0.58-1.03)	0.08	0.644	328	44.87	118	49.37	183	43.36	147	48.2
FLT1		C/T or T/T	0.83 (0.64-1.07)	0.151	0.69 (0.52-0.92)	0.011	.	403	55.13	121	50.63	239	56.64	158	51.8
FLT1	rs3751397	A/A	1.00 (.-.)	.	1.08 (0.74-1.57)	0.68	0.037	227	31.05	59	24.69	109	25.83	79	25.9
FLT1		A/T or T/T	1.52 (1.13-2.06)	0.006	1.08 (0.78-1.50)	0.645	.	504	68.95	180	75.31	313	74.17	226	74.1
FLT1	rs614820	T/T	1.00 (.-.)	.	0.97 (0.70-1.34)	0.861	0.1	323	44.19	85	35.56	173	41	134	43.93
FLT1		T/C or C/C	1.29 (0.98-1.69)	0.068	0.93 (0.68-1.27)	0.655	.	408	55.81	154	64.44	249	59	171	56.07
FLT1	rs664393	G/G	1.00 (.-.)	.	0.87 (0.67-1.11)	0.265	0.134	586	80.16	177	74.06	325	77.01	233	76.39
FLT1		G/A or A/A	1.32 (0.98-1.78)	0.064	0.84 (0.61-1.16)	0.301	.	145	19.84	62	25.94	97	22.99	72	23.61
FLT1	rs7337610	C/C	1.00 (.-.)	.	0.89 (0.64-1.24)	0.477	0.391	315	43.09	84	35.15	152	36.02	106	34.75
FLT1		C/T or T/T	1.25 (0.95-1.64)	0.106	0.95 (0.70-1.28)	0.718	.	416	56.91	155	64.85	270	63.98	199	65.25
FLT1	rs7982957	T/T	1.00 (.-.)	.	0.75 (0.58-0.97)	0.03	0.338	513	70.18	174	72.8	281	66.59	209	68.52
FLT1		T/A or A/A	0.79 (0.59-1.06)	0.115	0.72 (0.53-0.97)	0.031	.	218	29.82	65	27.2	141	33.41	96	31.48
FLT1	rs7989623	A/A	1.00 (.-.)	.	0.85 (0.67-1.08)	0.177	0.116	624	85.36	201	84.1	346	81.99	262	85.9
FLT1		A/G or G/G	1.16 (0.81-1.65)	0.425	0.66 (0.46-0.96)	0.029	.	107	14.64	38	15.9	76	18.01	43	14.1
FLT1	rs7995976	C/C	1.00 (.-.)	.	0.88 (0.66-1.16)	0.358	0.313	417	57.05	123	51.46	236	55.92	170	55.74
FLT1		C/A or A/A	1.28 (0.99-1.66)	0.059	0.94 (0.70-1.26)	0.676	.	314	42.95	116	48.54	186	44.08	135	44.26
FLT1	rs7996030	G/G	1.00 (.-.)	.	0.74 (0.57-0.97)	0.029	0.284	460	62.93	154	64.44	290	68.72	187	61.31
FLT1		G/A or A/A	0.95 (0.72-1.24)	0.681	0.85 (0.64-1.13)	0.271	.	271	37.07	85	35.56	132	31.28	118	38.69
FLT1	rs8001784	G/G	1.00 (.-.)	.	0.81 (0.62-1.05)	0.112	0.906	451	61.7	151	63.18	255	60.43	200	65.57
FLT1		G/A or A/A	0.89 (0.68-1.17)	0.407	0.70 (0.53-0.94)	0.019	.	280	38.3	88	36.82	167	39.57	105	34.43
FLT1	rs942364	G/G	1.00 (.-.)	.	0.77 (0.60-0.99)	0.041	0.593	576	78.8	189	79.08	329	77.96	245	80.33
FLT1		G/A or A/A	0.82 (0.60-1.14)	0.236	0.71 (0.51-1.00)	0.05	.	155	21.2	50	20.92	93	22.04	60	19.67
FLT1	rs9513085	T/T	1.00 (.-.)	.	0.85 (0.66-1.10)	0.224	0.342	488	66.76	153	64.02	294	69.67	211	69.18
FLT1		T/C or C/C	1.18 (0.90-1.54)	0.237	0.84 (0.62-1.13)	0.251	.	243	33.24	86	35.98	128	30.33	94	30.82
FLT1	rs9513088	A/A	1.00 (.-.)	.	0.92 (0.68-1.26)	0.605	0.176	318	43.5	94	39.33	167	39.57	126	41.31
FLT1		A/G or G/G	1.22 (0.94-1.60)	0.133	0.89 (0.66-1.19)	0.422	.	413	56.5	145	60.67	255	60.43	179	58.69
FLT1	rs9513112	G/G	1.00 (.-.)	.	1.03 (0.74-1.44)	0.844	0.038	323	44.19	79	33.05	177	41.94	119	39.02
FLT1		G/A or A/A	1.41 (1.07-1.86)	0.014	1.00 (0.73-1.37)	0.984	.	408	55.81	160	66.95	245	58.06	186	60.98
FLT1	rs9554302	A/A	1.00 (.-.)	.	0.88 (0.69-1.12)	0.289	0.015	608	83.17	192	80.33	347	82.23	265	86.89
FLT1		A/G or G/G	1.35 (0.98-1.86)	0.068	0.66 (0.45-0.97)	0.033	.	123	16.83	47	19.67	75	17.77	40	13.11
FLT1	rs9943922	C/C	1.00 (.-.)	.	0.95 (0.66-1.37)	0.797	0.222	241	32.97	64	26.78	106	25.12	83	27.21
FLT1		C/T or T/T	1.20 (0.90-1.60)	0.216	0.90 (0.65-1.24)	0.52	.	490	67.03	175	73.22	316	74.88	222	72.79
FLT4	rs10055319	C/C	1.00 (.-.)	.	0.74 (0.57-0.96)	0.025	0.226	502	68.67	159	66.53	276	65.4	215	70.49
FLT4		C/G or G/G	0.95 (0.72-1.25)	0.727	0.89 (0.66-1.20)	0.438	.	229	31.33	80	33.47	146	34.6	90	29.51
FLT4	rs10072977	G/G	1.00 (.-.)	.	0.78 (0.61-1.00)	0.052	0.629	546	74.69	182	76.15	302	71.56	227	74.43
FLT4		G/A or A/A	0.86 (0.63-1.16)	0.314	0.74 (0.54-1.00)	0.052	.	185	25.31	57	23.85	120	28.44	78	25.57
FLT4	rs1565818	G/G	1.00 (.-.)	.	0.83 (0.65-1.06)	0.144	0.39	593	81.12	186	77.82	349	82.7	248	81.31
FLT4		G/C or C/C	1.15 (0.84-1.57)	0.378	0.79 (0.56-1.12)	0.189	.	138	18.88	53	22.18	73	17.3	57	18.69
FLT4	rs2242221	T/T	1.00 (.-.)	.	0.79 (0.59-1.06)	0.117	0.912	369	50.48	115	48.12	185	43.84	153	50.16
FLT4		T/C or C/C	1.03 (0.79-1.33)	0.833	0.83 (0.62-1.10)	0.199	.	362	49.52	124	51.88	237	56.16	152	49.84
FLT4	rs2290983	T/T	1.00 (.-.)	.	0.85 (0.61-1.19)	0.35	0.618	269	36.8	81	33.89	121	28.67	111	36.39
FLT4		T/C or C/C	1.00 (0.76-1.31)	0.998	0.78 (0.57-1.05)	0.105	.	462	63.2	158	66.11	301	71.33	194	63.61
FLT4	rs307803	T/T	1.00 (.-.)	.	0.83 (0.60-1.15)	0.268	0.658	265	36.25	84	35.15	145	34.36	114	37.38
FLT4		T/C or C/C	1.30 (0.99-1.70)	0.062	1.00 (0.74-1.34)	0.984	.	466	63.75	155	64.85	277	65.64	191	62.62
FLT4	rs307810	T/T	1.00 (.-.)	.	0.77 (0.53-1.11)	0.165	0.792	211	28.86	69	28.87	97	22.99	81	26.56
FLT4		T/A or A/A	0.94 (0.70-1.25)	0.659	0.76 (0.55-1.05)	0.091	.	520	71.14	170	71.13	325	77.01	224	73.44
FLT4	rs307814	C/C	1.00 (.-.)	.	0.79 (0.58-1.06)	0.119	0.877	272	37.21	97	40.59	176	41.71	126	41.31
FLT4		C/T or T/T	1.03 (0.79-1.34)	0.83	0.83 (0.62-1.11)	0.211	.	459	62.79	142	59.41	246	58.29	179	58.69
FLT4	rs307822	G/G	1.00 (.-.)	.	0.74 (0.58-0.95)	0.018	0.123	590	80.71	198	82.85	344	81.52	243	79.67
FLT4		G/A or A/A	0.75 (0.53-1.05)	0.098	0.79 (0.57-1.09)	0.147	.	141	19.29	41	17.15	78	18.48	62	20.33
FLT4	rs307823	A/A	1.00 (.-.)	.	0.67 (0.51-0.88)	0.003	0.029	490	67.03	161	67.36	269	63.74	209	68.52
FLT4		A/G or G/G	0.67 (0.50-0.89)	0.006	0.68 (0.50-0.93)	0.014	.	241	32.97	78	32.64	153	36.26	96	31.48
FLT4	rs3797104	A/A	1.00 (.-.)	.	0.78 (0.61-1.00)	0.051	0.701	559	76.47	187	78.24	308	72.99	240	78.69
FLT4		A/G or G/G	0.81 (0.59-1.12)	0.199	0.69 (0.50-0.96)	0.027	.	172	23.53	52	21.76	114	27.01	65	21.31
FLT4	rs6879285	A/A	1.00 (.-.)	.	0.71 (0.52-0.96)	0.025	0.23	331	45.28	110	46.03	175	41.47	138	45.25
FLT4		A/G or G/G	0.95 (0.74-1.24)	0.72	0.84 (0.63-1.11)	0.214	.	400	54.72	129	53.97	247	58.53	167	54.75
FLT4	rs6889643	C/C	1.00 (.-.)	.	0.77 (0.56-1.07)	0.12	0.766	291	39.81	90	37.66	161	38.15	124	40.66
FLT4		C/T or T/T	0.99 (0.76-1.30)	0.957	0.81 (0.60-1.09)	0.169	.	440	60.19	149	62.34	261	61.85	181	59.34
HIF1A	rs12888409	T/T	1.00 (.-.)	.	0.92 (0.69-1.23)	0.569	0.113	378	51.71	111	46.44	199	47.16	157	51.48
HIF1A		T/A or A/A	1.12 (0.87-1.46)	0.378	0.78 (0.59-1.04)	0.095	.	353	48.29	128	53.56	223	52.84	148	48.52
HIF1A	rs1319462	A/A	1.00 (.-.)	.	0.75 (0.58-0.97)	0.029	0.289	500	68.4	171	71.55	299	70.85	208	68.2
HIF1A		A/G or G/G	0.90 (0.68-1.20)	0.487	0.83 (0.62-1.11)	0.218	.	231	31.6	68	28.45	123	29.15	97	31.8
HIF1A	rs2301108	G/G	1.00 (.-.)	.	0.73 (0.57-0.93)	0.012	0.07	604	82.63	198	82.85	352	83.41	246	80.66
HIF1A		G/A or A/A	0.70 (0.49-0.99)	0.046	0.77 (0.56-1.08)	0.134	.	127	17.37	41	17.15	70	16.59	59	19.34
HIF1A	rs2301111	C/C	1.00 (.-.)	.	0.76 (0.58-1.00)	0.05	0.506	431	58.96	142	59.41	251	59.48	177	58.03
HIF1A		C/G or G/G	0.92 (0.71-1.20)	0.544	0.79 (0.59-1.05)	0.102	.	300	41.04	97	40.59	171	40.52	128	41.97
HIF1A	rs2301113	A/A	1.00 (.-.)	.	0.75 (0.57-0.98)	0.038	0.343	415	56.77	145	60.67	239	56.64	170	55.74
HIF1A		A/C or C/C	0.81 (0.62-1.05)	0.117	0.72 (0.54-0.95)	0.02	.	316	43.23	94	39.33	183	43.36	135	44.26
HIF1A	rs4899056	C/C	1.00 (.-.)	.	0.73 (0.57-0.93)	0.012	0.072	586	80.16	190	79.5	342	81.04	241	79.02
HIF1A		C/T or T/T	0.74 (0.53-1.03)	0.073	0.80 (0.58-1.11)	0.177	.	145	19.84	49	20.5	80	18.96	64	20.98
HIF1A	rs6573399	G/G	1.00 (.-.)	.	0.77 (0.60-0.99)	0.046	0.52	519	71	173	72.38	302	71.56	213	69.84
HIF1A		G/T or T/T	0.94 (0.70-1.26)	0.691	0.82 (0.61-1.11)	0.197	.	212	29	66	27.62	120	28.44	92	30.16
HIF1A	rs7143626	A/A	1.00 (.-.)	.	0.83 (0.62-1.10)	0.195	0.726	372	50.89	121	50.63	204	48.34	151	49.51
HIF1A		A/G or G/G	1.01 (0.78-1.31)	0.944	0.78 (0.59-1.04)	0.09	.	359	49.11	118	49.37	218	51.66	154	50.49
ID1	rs6060286	C/C	1.00 (.-.)	.	0.81 (0.63-1.05)	0.112	0.807	496	67.85	160	66.95	277	65.64	211	69.18
ID1		C/A or A/A	0.99 (0.75-1.30)	0.938	0.77 (0.57-1.04)	0.083	.	235	32.15	79	33.05	145	34.36	94	30.82
IL10	rs10494878	A/A	1.00 (.-.)	.	0.86 (0.66-1.12)	0.262	0.247	461	63.06	150	62.76	255	60.43	184	60.33
IL10		A/G or G/G	1.19 (0.91-1.56)	0.199	0.83 (0.62-1.10)	0.202	.	270	36.94	89	37.24	167	39.57	121	39.67
IL10	rs1800890	T/T	1.00 (.-.)	.	0.61 (0.45-0.83)	0.002	0.012	265	36.25	105	43.93	180	42.65	106	34.75	candidate
IL10		T/A or A/A	0.79 (0.61-1.03)	0.077	0.76 (0.57-1.01)	0.057	.	466	63.75	134	56.07	242	57.35	199	65.25
IL10	rs3024491	G/G	1.00 (.-.)	.	0.64 (0.45-0.90)	0.012	0.095	185	25.31	70	29.29	128	30.33	78	25.57
IL10		G/T or T/T	0.86 (0.65-1.14)	0.303	0.76 (0.56-1.03)	0.079	.	546	74.69	169	70.71	294	69.67	227	74.43
IL10	rs3024496	T/T	1.00 (.-.)	.	0.65 (0.45-0.92)	0.015	0.119	185	25.31	70	29.29	127	30.09	79	25.9	candidate
IL10		T/C or C/C	0.86 (0.65-1.15)	0.303	0.76 (0.56-1.03)	0.072	.	546	74.69	169	70.71	295	69.91	226	74.1
IL10	rs3024498	A/A	1.00 (.-.)	.	0.79 (0.60-1.04)	0.091	0.933	427	58.41	140	58.58	237	56.16	155	50.82
IL10		A/G or G/G	1.12 (0.86-1.46)	0.389	0.90 (0.68-1.19)	0.45	.	304	41.59	99	41.42	185	43.84	150	49.18
IL10	rs3024505	C/C	1.00 (.-.)	.	0.72 (0.56-0.92)	0.01	0.069	475	64.98	174	72.8	311	73.7	216	70.82
IL10		C/T or T/T	0.67 (0.50-0.89)	0.006	0.68 (0.51-0.93)	0.014	.	256	35.02	65	27.2	111	26.3	89	29.18
IL10	rs4579758	A/A	1.00 (.-.)	.	0.83 (0.62-1.11)	0.209	0.661	370	50.62	122	51.05	200	47.39	142	46.56
IL10		A/G or G/G	1.08 (0.83-1.40)	0.565	0.83 (0.62-1.10)	0.199	.	361	49.38	117	48.95	222	52.61	163	53.44
IL8	rs17202249	C/C	1.00 (.-.)	.	0.79 (0.62-1.01)	0.064	0.948	588	80.44	193	80.75	341	80.81	252	82.62
IL8		C/T or T/T	0.85 (0.61-1.19)	0.341	0.69 (0.49-0.97)	0.032	.	143	19.56	46	19.25	81	19.19	53	17.38
IL8	rs2227543	C/C	1.00 (.-.)	.	0.69 (0.49-0.97)	0.032	0.237	233	31.87	74	30.96	146	34.6	105	34.43
IL8		C/T or T/T	0.91 (0.69-1.20)	0.485	0.78 (0.57-1.06)	0.112	.	498	68.13	165	69.04	276	65.4	200	65.57
JAG1	rs10485741	T/T	1.00 (.-.)	.	0.81 (0.64-1.02)	0.073	0.907	630	86.18	213	89.12	367	86.97	261	85.57
JAG1		T/C or C/C	0.98 (0.65-1.48)	0.917	0.76 (0.53-1.10)	0.143	.	101	13.82	26	10.88	55	13.03	44	14.43
JAG1	rs11699674	C/C	1.00 (.-.)	.	0.84 (0.66-1.07)	0.153	0.14	607	83.04	198	82.85	358	84.83	259	84.92
JAG1		C/G or G/G	1.18 (0.83-1.67)	0.358	0.69 (0.49-0.99)	0.043	.	124	16.96	41	17.15	64	15.17	46	15.08
JAG1	rs1232605	T/T	1.00 (.-.)	.	0.69 (0.49-0.96)	0.026	0.238	241	32.97	86	35.98	146	34.6	110	36.07
JAG1		T/C or C/C	0.81 (0.62-1.06)	0.119	0.69 (0.50-0.94)	0.018	.	490	67.03	153	64.02	276	65.4	195	63.93
JAG1	rs16991867	C/C	1.00 (.-.)	.	0.87 (0.68-1.10)	0.242	0.042	648	88.65	198	82.85	375	88.86	275	90.16
JAG1		C/T or T/T	1.38 (0.98-1.94)	0.069	0.70 (0.46-1.06)	0.095	.	83	11.35	41	17.15	47	11.14	30	9.84
JAG1	rs2143619	G/G	1.00 (.-.)	.	1.02 (0.74-1.41)	0.898	0.035	266	36.39	81	33.89	162	38.39	116	38.03
JAG1		G/A or A/A	1.22 (0.93-1.60)	0.156	0.84 (0.63-1.13)	0.259	.	465	63.61	158	66.11	260	61.61	189	61.97
JAG1	rs2179687	G/G	1.00 (.-.)	.	0.88 (0.65-1.18)	0.385	0.403	301	41.18	107	44.77	178	42.18	130	42.62
JAG1		G/A or A/A	1.00 (0.77-1.29)	0.974	0.75 (0.57-1.00)	0.047	.	430	58.82	132	55.23	244	57.82	175	57.38
JAG1	rs2273060	A/A	1.00 (.-.)	.	0.70 (0.51-0.97)	0.035	0.28	257	35.16	91	38.08	157	37.2	105	34.43
JAG1		A/G or G/G	0.89 (0.68-1.16)	0.375	0.76 (0.57-1.02)	0.069	.	474	64.84	148	61.92	265	62.8	200	65.57
JAG1	rs6040062	T/T	1.00 (.-.)	.	0.78 (0.61-1.01)	0.058	0.675	554	75.79	168	70.29	321	76.07	220	72.13
JAG1		T/G or G/G	1.33 (1.00-1.76)	0.047	1.13 (0.83-1.53)	0.431	.	177	24.21	71	29.71	101	23.93	85	27.87
JAG1	rs3790159	G/G	1.00 (.-.)	.	1.08 (0.75-1.56)	0.663	0.034	197	26.95	61	25.52	98	23.22	85	27.87
JAG1		G/A or A/A	1.19 (0.89-1.60)	0.247	0.85 (0.61-1.17)	0.32	.	534	73.05	178	74.48	324	76.78	220	72.13
JAG1	rs6040050	C/C	1.00 (.-.)	.	0.61 (0.46-0.81)	0.001	0.002	337	46.1	138	57.74	198	46.92	137	44.92
JAG1		C/T or T/T	0.65 (0.50-0.85)	0.002	0.70 (0.53-0.92)	0.011	.	394	53.9	101	42.26	224	53.08	168	55.08
JAG1	rs6040062	G/G	1.00 (.-.)	.	0.79 (0.61-1.01)	0.061	0.703	554	75.79	168	70.29	321	76.07	221	72.46
JAG1		G/A or A/A	1.33 (1.00-1.76)	0.047	1.12 (0.83-1.53)	0.45	.	177	24.21	71	29.71	101	23.93	84	27.54
JAG1	rs6040069	G/G	1.00 (.-.)	.	0.79 (0.61-1.03)	0.083	0.915	471	64.43	150	62.76	271	64.22	194	63.61
JAG1		G/A or A/A	0.90 (0.69-1.18)	0.465	0.73 (0.54-0.98)	0.038	.	260	35.57	89	37.24	151	35.78	111	36.39
JAG1	rs6074164	A/A	1.00 (.-.)	.	0.82 (0.63-1.06)	0.124	0.769	510	69.77	160	66.95	291	68.96	206	67.54
JAG1		A/C or C/C	1.20 (0.91-1.58)	0.192	0.93 (0.69-1.25)	0.614	.	221	30.23	79	33.05	131	31.04	99	32.46
JAG1	rs6133986	G/G	1.00 (.-.)	.	0.72 (0.56-0.93)	0.011	0.059	532	72.78	179	74.9	317	75.12	233	76.39
JAG1		G/A or A/A	0.74 (0.55-1.00)	0.049	0.79 (0.58-1.08)	0.145	.	199	27.22	60	25.1	105	24.88	72	23.61
JAG1	rs7271215	G/G	1.00 (.-.)	.	0.81 (0.63-1.03)	0.091	0.785	584	79.89	196	82.01	339	80.33	251	82.3
JAG1		G/A or A/A	0.99 (0.71-1.38)	0.958	0.75 (0.54-1.06)	0.103	.	147	20.11	43	17.99	83	19.67	54	17.7
KDR	rs11725581	G/G	1.00 (.-.)	.	0.75 (0.58-0.97)	0.029	0.283	521	71.27	177	74.06	291	68.96	209	68.52
KDR		G/C or C/C	0.85 (0.64-1.15)	0.297	0.79 (0.59-1.06)	0.117	.	210	28.73	62	25.94	131	31.04	96	31.48
KDR	rs1380068	G/G	1.00 (.-.)	.	0.75 (0.57-1.00)	0.047	0.437	399	54.58	124	51.88	251	59.48	170	55.74
KDR		G/C or C/C	0.97 (0.75-1.25)	0.812	0.84 (0.63-1.12)	0.227	.	332	45.42	115	48.12	171	40.52	135	44.26
KDR	rs1458831	T/T	1.00 (.-.)	.	0.80 (0.62-1.02)	0.071	0.929	575	78.66	194	81.17	335	79.38	241	79.02
KDR		T/C or C/C	0.94 (0.67-1.31)	0.702	0.76 (0.55-1.06)	0.102	.	156	21.34	45	18.83	87	20.62	64	20.98
KDR	rs17081840	G/G	1.00 (.-.)	.	0.59 (0.40-0.85)	0.004	0.037	186	25.44	70	29.29	115	27.25	76	24.92
KDR		G/A or A/A	0.73 (0.55-0.96)	0.027	0.64 (0.47-0.88)	0.006	.	545	74.56	169	70.71	307	72.75	229	75.08
KDR	rs17709898	A/A	1.00 (.-.)	.	0.83 (0.61-1.13)	0.231	0.734	286	39.12	95	39.75	185	43.84	124	40.66
KDR		A/G or G/G	1.08 (0.83-1.40)	0.583	0.84 (0.63-1.12)	0.231	.	445	60.88	144	60.25	237	56.16	181	59.34
KDR	rs1870377	T/T	1.00 (.-.)	.	0.80 (0.61-1.04)	0.1	0.951	405	55.4	134	56.07	259	61.37	175	57.38	candidate
KDR		T/A or A/A	1.01 (0.78-1.31)	0.932	0.81 (0.61-1.08)	0.158	.	326	44.6	105	43.93	163	38.63	130	42.62
KDR	rs1870378	G/G	1.00 (.-.)	.	0.80 (0.61-1.05)	0.111	0.977	403	55.13	132	55.23	249	59	171	56.07
KDR		G/A or A/A	1.05 (0.81-1.36)	0.737	0.83 (0.63-1.11)	0.207	.	328	44.87	107	44.77	173	41	134	43.93
KDR	rs2305948	C/C	1.00 (.-.)	.	0.83 (0.65-1.06)	0.141	0.287	600	82.08	181	75.73	333	78.91	242	79.34	candidate
KDR		C/T or T/T	1.45 (1.07-1.96)	0.016	0.96 (0.69-1.33)	0.81	.	131	17.92	58	24.27	89	21.09	63	20.66
KDR	rs4516787	A/A	1.00 (.-.)	.	0.73 (0.55-0.99)	0.041	0.367	327	44.73	109	45.61	199	47.16	139	45.57
KDR		A/G or G/G	0.92 (0.71-1.19)	0.518	0.79 (0.59-1.06)	0.111	.	404	55.27	130	54.39	223	52.84	166	54.43
KDR	rs7654599	T/T	1.00 (.-.)	.	0.69 (0.50-0.96)	0.026	0.217	257	35.16	99	41.42	155	36.73	103	33.77
KDR		T/C or C/C	0.97 (0.74-1.26)	0.804	0.84 (0.63-1.13)	0.242	.	474	64.84	140	58.58	267	63.27	202	66.23
MAPK1	rs1063311	G/G	1.00 (.-.)	.	0.66 (0.47-0.94)	0.02	0.149	221	30.23	74	30.96	150	35.55	99	32.46
MAPK1		G/A or A/A	0.91 (0.69-1.20)	0.491	0.79 (0.58-1.08)	0.137	.	510	69.77	165	69.04	272	64.45	206	67.54
MAPK1	rs17759598	T/T	1.00 (.-.)	.	0.79 (0.61-1.02)	0.066	0.736	522	71.41	166	69.46	320	75.83	224	73.44
MAPK1		T/C or C/C	1.12 (0.84-1.48)	0.446	0.94 (0.69-1.28)	0.693	.	209	28.59	73	30.54	102	24.17	81	26.56
MAPK1	rs1967938	A/A	1.00 (.-.)	.	0.83 (0.65-1.07)	0.151	0.39	574	78.52	177	74.06	342	81.04	243	79.67
MAPK1		A/G or G/G	1.29 (0.96-1.73)	0.097	0.89 (0.64-1.25)	0.514	.	157	21.48	62	25.94	80	18.96	62	20.33
MAPK1	rs5999515	C/C	1.00 (.-.)	.	0.84 (0.59-1.21)	0.357	0.683	210	28.73	64	26.78	110	26.07	88	28.85
MAPK1		C/T or T/T	0.92 (0.68-1.23)	0.553	0.71 (0.51-0.99)	0.042	.	521	71.27	175	73.22	312	73.93	217	71.15
MAPK1	rs8143081	A/A	1.00 (.-.)	.	0.72 (0.54-0.96)	0.025	0.219	357	48.84	120	50.21	214	50.71	144	47.21
MAPK1		A/G or G/G	1.01 (0.78-1.31)	0.926	0.90 (0.68-1.20)	0.471	.	374	51.16	119	49.79	208	49.29	161	52.79
MMP2	rs1005912	A/A	1.00 (.-.)	.	0.77 (0.54-1.10)	0.147	0.755	237	32.42	69	28.87	140	33.18	87	28.52
MMP2		A/T or T/T	1.05 (0.79-1.40)	0.728	0.86 (0.63-1.18)	0.345	.	494	67.58	170	71.13	282	66.82	218	71.48
MMP2	rs11076099	C/C	1.00 (.-.)	.	0.77 (0.56-1.08)	0.127	0.788	239	32.69	80	33.47	148	35.07	110	36.07
MMP2		C/T or T/T	0.96 (0.73-1.27)	0.793	0.78 (0.58-1.06)	0.115	.	492	67.31	159	66.53	274	64.93	195	63.93
MMP2	rs11076101	C/C	1.00 (.-.)	.	0.76 (0.60-0.97)	0.029	0.327	601	82.22	203	84.94	361	85.55	261	85.57
MMP2		C/T or T/T	0.75 (0.52-1.07)	0.116	0.72 (0.50-1.05)	0.085	.	130	17.78	36	15.06	61	14.45	44	14.43
MMP2	rs11541998	C/C	1.00 (.-.)	.	0.79 (0.62-1.02)	0.067	0.803	605	82.76	190	79.5	334	79.15	241	79.02
MMP2		C/G or G/G	1.09 (0.79-1.50)	0.61	0.91 (0.65-1.27)	0.582	.	126	17.24	49	20.5	88	20.85	64	20.98
MMP2	rs11639960	A/A	1.00 (.-.)	.	0.73 (0.53-1.01)	0.059	0.424	311	42.54	94	39.33	178	42.18	112	36.72
MMP2		A/G or G/G	1.21 (0.92-1.58)	0.171	1.02 (0.76-1.38)	0.872	.	420	57.46	145	60.67	244	57.82	193	63.28
MMP2	rs11861520	T/T	1.00 (.-.)	.	0.74 (0.58-0.95)	0.017	0.075	556	76.06	196	82.01	331	78.44	242	79.34
MMP2		T/C or C/C	0.69 (0.49-0.97)	0.033	0.76 (0.55-1.05)	0.101	.	175	23.94	43	17.99	91	21.56	63	20.66
MMP2	rs1561219	C/C	1.00 (.-.)	.	0.88 (0.68-1.14)	0.329	0.127	548	74.97	156	65.27	327	77.49	221	72.46
MMP2		C/A or A/A	1.59 (1.21-2.08)	0.001	1.05 (0.77-1.43)	0.778	.	183	25.03	83	34.73	95	22.51	84	27.54
MMP2	rs16955194	G/G	1.00 (.-.)	.	0.82 (0.65-1.04)	0.105	0.314	671	91.79	218	91.21	386	91.47	284	93.11
MMP2		G/A or A/A	1.14 (0.73-1.79)	0.57	0.68 (0.42-1.09)	0.105	.	60	8.21	21	8.79	36	8.53	21	6.89
MMP2	rs17301608	C/C	1.00 (.-.)	.	0.75 (0.54-1.06)	0.101	0.569	274	37.48	77	32.22	157	37.2	102	33.44
MMP2		C/T or T/T	1.33 (1.00-1.76)	0.047	1.11 (0.82-1.52)	0.497	.	457	62.52	162	67.78	265	62.8	203	66.56
MMP2	rs1861320	G/G	1.00 (.-.)	.	0.67 (0.46-0.97)	0.033	0.216	207	28.32	67	28.03	129	30.57	80	26.23
MMP2		G/T or T/T	1.00 (0.75-1.34)	0.993	0.86 (0.62-1.18)	0.349	.	524	71.68	172	71.97	293	69.43	225	73.77
MMP2	rs2192853	G/G	1.00 (.-.)	.	0.85 (0.61-1.18)	0.326	0.64	248	33.93	80	33.47	141	33.41	101	33.11
MMP2		G/A or A/A	1.04 (0.79-1.37)	0.778	0.81 (0.60-1.09)	0.168	.	483	66.07	159	66.53	281	66.59	204	66.89
MMP2	rs2241145	G/G	1.00 (.-.)	.	0.68 (0.46-1.00)	0.05	0.291	213	29.14	59	24.69	127	30.09	73	23.93
MMP2		G/C or C/C	1.31 (0.97-1.78)	0.077	1.12 (0.81-1.55)	0.51	.	518	70.86	180	75.31	295	69.91	232	76.07
MMP2	rs243847	T/T	1.00 (.-.)	.	0.84 (0.61-1.15)	0.281	0.752	283	38.71	104	43.51	148	35.07	109	35.74
MMP2		T/C or C/C	0.85 (0.65-1.10)	0.219	0.67 (0.51-0.90)	0.007	.	448	61.29	135	56.49	274	64.93	196	64.26
MMP2	rs243849	C/C	1.00 (.-.)	.	0.84 (0.65-1.09)	0.186	0.328	526	71.96	166	69.46	308	72.99	224	73.44
MMP2		C/T or T/T	1.17 (0.88-1.55)	0.275	0.82 (0.60-1.11)	0.192	.	205	28.04	73	30.54	114	27.01	81	26.56
MMP2	rs243866	G/G	1.00 (.-.)	.	0.85 (0.65-1.11)	0.236	0.341	435	59.51	134	56.07	246	58.29	178	58.36
MMP2		G/A or A/A	1.28 (0.98-1.66)	0.067	0.91 (0.69-1.22)	0.541	.	296	40.49	105	43.93	176	41.71	127	41.64
MMP2	rs243867	A/A	1.00 (.-.)	.	0.95 (0.70-1.30)	0.747	0.103	296	40.49	94	39.33	168	39.81	130	42.62
MMP2		A/G or G/G	1.17 (0.90-1.53)	0.242	0.83 (0.62-1.11)	0.215	.	435	59.51	145	60.67	254	60.19	175	57.38
MMP9	rs2250889	C/C	1.00 (.-.)	.	0.82 (0.64-1.04)	0.095	0.473	679	92.89	214	89.54	383	90.76	283	92.79
MMP9		C/G or G/G	1.12 (0.74-1.71)	0.585	0.74 (0.46-1.17)	0.197	.	52	7.11	25	10.46	39	9.24	22	7.21
MMP9	rs2274755	G/G	1.00 (.-.)	.	0.84 (0.66-1.08)	0.179	0.263	558	76.33	178	74.48	316	74.88	228	74.75
MMP9		G/T or T/T	1.22 (0.91-1.64)	0.181	0.82 (0.60-1.13)	0.227	.	173	23.67	61	25.52	106	25.12	77	25.25
MMP9	rs3918249	T/T	1.00 (.-.)	.	0.82 (0.60-1.12)	0.219	0.829	318	43.5	98	41	173	41	121	39.67
MMP9		T/C or C/C	1.07 (0.82-1.39)	0.631	0.84 (0.62-1.14)	0.263	.	413	56.5	141	59	249	59	184	60.33
MMP9	rs3918278	G/G	1.00 (.-.)	.	0.80 (0.64-1.01)	0.066	0.664	708	96.85	229	95.82	409	96.92	291	95.41
MMP9		G/A or A/A	1.66 (0.88-3.14)	0.12	1.11 (0.63-1.95)	0.726	.	23	3.15	10	4.18	13	3.08	14	4.59
MMP9	rs6073983	A/A	1.00 (.-.)	.	0.76 (0.58-1.00)	0.054	0.527	452	61.83	144	60.25	241	57.11	172	56.39
MMP9		A/T or T/T	0.99 (0.76-1.29)	0.948	0.85 (0.64-1.13)	0.262	.	279	38.17	95	39.75	181	42.89	133	43.61
MMP9	rs6094238	C/C	1.00 (.-.)	.	0.86 (0.66-1.13)	0.281	0.318	459	62.79	131	54.81	265	62.8	193	63.28
MMP9		C/G or G/G	1.19 (0.92-1.54)	0.196	0.86 (0.64-1.15)	0.304	.	272	37.21	108	45.19	157	37.2	112	36.72
NOTCH4	rs12663103	T/T	1.00 (.-.)	.	0.78 (0.61-0.98)	0.036	0.396	651	89.06	217	90.79	371	87.91	262	85.9
NOTCH4		T/C or C/C	0.99 (0.63-1.55)	0.957	0.97 (0.67-1.41)	0.886	.	80	10.94	22	9.21	51	12.09	43	14.1
NOTCH4	rs176095	T/T	1.00 (.-.)	.	0.79 (0.61-1.03)	0.076	0.835	453	61.97	154	64.44	275	65.17	194	63.61
NOTCH4		T/C or C/C	1.03 (0.78-1.34)	0.849	0.84 (0.63-1.13)	0.25	.	278	38.03	85	35.56	147	34.83	111	36.39
NOTCH4	rs204989	C/C	1.00 (.-.)	.	0.82 (0.63-1.06)	0.136	0.656	480	65.66	159	66.53	291	68.96	210	68.85
NOTCH4		C/T or T/T	1.04 (0.79-1.37)	0.772	0.79 (0.58-1.07)	0.121	.	251	34.34	80	33.47	131	31.04	95	31.15
NOTCH4	rs204993	T/T	1.00 (.-.)	.	0.79 (0.61-1.03)	0.084	0.891	417	57.05	139	58.16	264	62.56	175	57.38
NOTCH4		T/C or C/C	1.14 (0.88-1.48)	0.329	0.92 (0.69-1.23)	0.586	.	314	42.95	100	41.84	158	37.44	130	42.62
NOTCH4	rs206018	C/C	1.00 (.-.)	.	0.74 (0.57-0.96)	0.021	0.197	514	70.31	173	72.38	296	70.14	202	66.23
NOTCH4		C/G or G/G	0.80 (0.60-1.07)	0.133	0.76 (0.56-1.02)	0.066	.	217	29.69	66	27.62	126	29.86	103	33.77
NOTCH4	rs2071280	C/C	1.00 (.-.)	.	0.80 (0.59-1.08)	0.137	0.95	317	43.37	107	44.77	177	41.94	129	42.3
NOTCH4		C/G or G/G	0.98 (0.76-1.28)	0.907	0.79 (0.60-1.05)	0.106	.	414	56.63	132	55.23	245	58.06	176	57.7
NOTCH4	rs2267644	G/G	1.00 (.-.)	.	0.79 (0.63-1.00)	0.052	0.699	662	90.56	221	92.47	386	91.47	277	90.82
NOTCH4		G/A or A/A	0.84 (0.52-1.37)	0.485	0.75 (0.49-1.16)	0.196	.	69	9.44	18	7.53	36	8.53	28	9.18
NOTCH4	rs3131294	C/C	1.00 (.-.)	.	0.81 (0.63-1.03)	0.087	0.785	566	77.43	185	77.41	338	80.09	250	81.97
NOTCH4		C/T or T/T	0.94 (0.69-1.29)	0.72	0.72 (0.51-1.01)	0.057	.	165	22.57	54	22.59	84	19.91	55	18.03
NOTCH4	rs3132935	A/A	1.00 (.-.)	.	0.77 (0.59-1.01)	0.059	0.639	437	59.78	151	63.18	269	63.74	189	61.97
NOTCH4		A/G or G/G	0.95 (0.72-1.23)	0.678	0.80 (0.60-1.07)	0.129	.	294	40.22	88	36.82	153	36.26	116	38.03
NOTCH4	rs3132949	A/A	1.00 (.-.)	.	0.78 (0.56-1.09)	0.145	0.829	263	35.98	85	35.56	146	34.6	105	34.43
NOTCH4		A/G or G/G	0.99 (0.75-1.29)	0.929	0.80 (0.59-1.08)	0.149	.	468	64.02	154	64.44	276	65.4	200	65.57
NOTCH4	rs3134798	T/T	1.00 (.-.)	.	0.84 (0.64-1.10)	0.201	0.481	425	58.14	135	56.49	249	59	190	62.3
NOTCH4		T/C or C/C	1.03 (0.80-1.34)	0.81	0.76 (0.57-1.03)	0.074	.	306	41.86	104	43.51	173	41	115	37.7
NOTCH4	rs3134931	A/A	1.00 (.-.)	.	0.69 (0.52-0.92)	0.013	0.115	352	48.15	119	49.79	200	47.39	147	48.2
NOTCH4		A/G or G/G	0.82 (0.64-1.07)	0.14	0.75 (0.57-1.00)	0.054	.	379	51.85	120	50.21	222	52.61	158	51.8
NOTCH4	rs377763	G/G	1.00 (.-.)	.	0.76 (0.58-0.99)	0.044	0.478	455	62.24	151	63.18	267	63.27	197	64.59
NOTCH4		G/T or T/T	0.90 (0.69-1.18)	0.454	0.78 (0.58-1.05)	0.105	.	276	37.76	88	36.82	155	36.73	108	35.41
NOTCH4	rs404860	T/T	1.00 (.-.)	.	0.84 (0.66-1.08)	0.178	0.287	539	73.73	172	71.97	316	74.88	227	74.43
NOTCH4		T/C or C/C	1.25 (0.94-1.67)	0.124	0.86 (0.62-1.17)	0.329	.	192	26.27	67	28.03	106	25.12	78	25.57
NOTCH4	rs404890	G/G	1.00 (.-.)	.	0.85 (0.60-1.20)	0.35	0.641	239	32.69	73	30.54	136	32.23	104	34.1
NOTCH4		G/T or T/T	1.06 (0.80-1.40)	0.684	0.82 (0.60-1.13)	0.225	.	492	67.31	166	69.46	286	67.77	201	65.9
NOTCH4	rs434841	G/G	1.00 (.-.)	.	0.90 (0.67-1.21)	0.487	0.213	354	48.43	106	44.35	195	46.21	149	48.85
NOTCH4		G/A or A/A	1.26 (0.97-1.64)	0.081	0.91 (0.68-1.22)	0.54	.	377	51.57	133	55.65	227	53.79	156	51.15
NOTCH4	rs444472	G/G	1.00 (.-.)	.	0.81 (0.55-1.19)	0.281	0.94	187	25.58	57	23.85	107	25.36	72	23.61
NOTCH4		G/A or A/A	1.14 (0.84-1.55)	0.388	0.91 (0.65-1.27)	0.573	.	544	74.42	182	76.15	315	74.64	233	76.39
NOTCH4	rs45855	A/A	1.00 (.-.)	.	0.79 (0.58-1.08)	0.133	0.907	310	42.41	102	42.68	162	38.39	120	39.34
NOTCH4		A/T or T/T	1.02 (0.79-1.32)	0.882	0.82 (0.62-1.09)	0.177	.	421	57.59	137	57.32	260	61.61	185	60.66
NOTCH4	rs6457499	T/T	1.00 (.-.)	.	0.75 (0.55-1.02)	0.065	0.516	307	42	100	41.84	177	41.94	129	42.3
NOTCH4		T/C or C/C	0.96 (0.74-1.25)	0.777	0.81 (0.60-1.08)	0.155	.	424	58	139	58.16	245	58.06	176	57.7
NOTCH4	rs715299	A/A	1.00 (.-.)	.	0.85 (0.63-1.13)	0.265	0.538	357	48.84	114	47.7	216	51.18	150	49.18
NOTCH4		A/C or C/C	1.08 (0.83-1.40)	0.572	0.82 (0.61-1.10)	0.18	.	374	51.16	125	52.3	206	48.82	155	50.82
NOTCH4	rs8192575	G/G	1.00 (.-.)	.	0.81 (0.64-1.03)	0.083	0.652	665	90.97	213	89.12	389	92.18	279	91.48
NOTCH4		G/C or C/C	1.15 (0.76-1.73)	0.516	0.81 (0.52-1.27)	0.364	.	66	9.03	26	10.88	33	7.82	26	8.52
NOTCH4	rs9267845	A/A	1.00 (.-.)	.	0.68 (0.48-0.95)	0.022	0.179	257	35.16	91	38.08	142	33.65	89	29.18
NOTCH4		A/T or T/T	0.86 (0.66-1.12)	0.263	0.75 (0.56-1.00)	0.052	.	474	64.84	148	61.92	280	66.35	216	70.82
NOTCH4	rs9296012	C/C	1.00 (.-.)	.	0.73 (0.56-0.95)	0.02	0.173	498	68.13	171	71.55	287	68.01	196	64.26
NOTCH4		C/T or T/T	0.86 (0.65-1.14)	0.302	0.82 (0.61-1.09)	0.167	.	233	31.87	68	28.45	135	31.99	109	35.74
NRP1	rs10080	C/C	1.00 (.-.)	.	0.73 (0.51-1.03)	0.075	0.474	251	34.34	73	30.54	149	35.31	94	30.82
NRP1		C/T or T/T	0.97 (0.73-1.28)	0.819	0.81 (0.59-1.10)	0.18	.	480	65.66	166	69.46	273	64.69	211	69.18
NRP1	rs10763919	T/T	1.00 (.-.)	.	0.77 (0.59-1.00)	0.053	0.566	462	63.2	152	63.6	251	59.48	196	64.26
NRP1		T/A or A/A	0.91 (0.70-1.20)	0.51	0.78 (0.58-1.05)	0.095	.	269	36.8	87	36.4	171	40.52	109	35.74
NRP1	rs10763923	A/A	1.00 (.-.)	.	0.79 (0.58-1.08)	0.143	0.926	310	42.41	93	38.91	183	43.36	127	41.64
NRP1		A/G or G/G	1.07 (0.82-1.39)	0.641	0.86 (0.64-1.15)	0.308	.	421	57.59	146	61.09	239	56.64	178	58.36
NRP1	rs10827228	G/G	1.00 (.-.)	.	0.78 (0.53-1.15)	0.213	0.915	195	26.68	56	23.43	127	30.09	73	23.93
NRP1		G/T or T/T	1.20 (0.88-1.63)	0.249	0.96 (0.69-1.34)	0.811	.	536	73.32	183	76.57	295	69.91	232	76.07
NRP1	rs10827234	T/T	1.00 (.-.)	.	0.76 (0.60-0.98)	0.032	0.31	544	74.42	187	78.24	317	75.12	228	74.75
NRP1		T/C or C/C	0.82 (0.60-1.12)	0.213	0.77 (0.57-1.05)	0.099	.	187	25.58	52	21.76	105	24.88	77	25.25
NRP1	rs11598845	T/T	1.00 (.-.)	.	0.80 (0.62-1.03)	0.088	0.992	506	69.22	166	69.46	316	74.88	214	70.16
NRP1		T/C or C/C	1.08 (0.81-1.43)	0.598	0.86 (0.64-1.17)	0.341	.	225	30.78	73	30.54	106	25.12	91	29.84
NRP1	rs12257894	G/G	1.00 (.-.)	.	0.74 (0.58-0.95)	0.016	0.069	645	88.24	210	87.87	368	87.2	263	86.23
NRP1		G/A or A/A	0.73 (0.49-1.09)	0.122	0.88 (0.60-1.28)	0.492	.	86	11.76	29	12.13	54	12.8	42	13.77
NRP1	rs12774340	T/T	1.00 (.-.)	.	0.77 (0.60-0.99)	0.041	0.482	544	74.42	180	75.31	333	78.91	217	71.15
NRP1		T/C or C/C	1.07 (0.80-1.45)	0.64	0.95 (0.70-1.29)	0.753	.	187	25.58	59	24.69	89	21.09	88	28.85
NRP1	rs1319013	C/C	1.00 (.-.)	.	0.80 (0.56-1.15)	0.227	0.998	198	27.09	64	26.78	112	26.54	92	30.16
NRP1		C/A or A/A	1.06 (0.79-1.43)	0.685	0.85 (0.62-1.18)	0.329	.	533	72.91	175	73.22	310	73.46	213	69.84
NRP1	rs1331324	G/G	1.00 (.-.)	.	0.85 (0.59-1.21)	0.362	0.612	193	26.4	65	27.2	111	26.3	104	34.1
NRP1		G/C or C/C	0.88 (0.66-1.18)	0.405	0.68 (0.49-0.94)	0.021	.	538	73.6	174	72.8	311	73.7	201	65.9
NRP1	rs1555319	G/G	1.00 (.-.)	.	0.82 (0.58-1.15)	0.246	0.885	214	29.27	71	29.71	153	36.26	100	32.79
NRP1		G/C or C/C	1.02 (0.77-1.36)	0.884	0.81 (0.59-1.11)	0.191	.	517	70.73	168	70.29	269	63.74	205	67.21
NRP1	rs1555320	C/C	1.00 (.-.)	.	0.76 (0.58-0.99)	0.039	0.402	407	55.68	145	60.67	265	62.8	179	58.69
NRP1		C/A or A/A	0.88 (0.67-1.14)	0.323	0.77 (0.58-1.02)	0.07	.	324	44.32	94	39.33	157	37.2	126	41.31
NRP1	rs1888687	G/G	1.00 (.-.)	.	0.84 (0.65-1.07)	0.155	0.383	555	75.92	183	76.57	306	72.51	234	76.72
NRP1		G/C or C/C	1.02 (0.75-1.39)	0.886	0.71 (0.52-0.98)	0.038	.	176	24.08	56	23.43	116	27.49	71	23.28
NRP1	rs2070296	G/G	1.00 (.-.)	.	0.78 (0.61-1.01)	0.061	0.734	529	72.37	174	72.8	301	71.33	212	69.51
NRP1		G/A or A/A	1.02 (0.76-1.36)	0.915	0.85 (0.63-1.15)	0.289	.	202	27.63	65	27.2	121	28.67	93	30.49
NRP1	rs2243668	G/G	1.00 (.-.)	.	0.80 (0.62-1.02)	0.067	0.896	571	78.11	185	77.41	350	82.94	247	80.98
NRP1		G/A or A/A	1.03 (0.75-1.40)	0.871	0.84 (0.60-1.17)	0.307	.	160	21.89	54	22.59	72	17.06	58	19.02
NRP1	rs2254822	A/A	1.00 (.-.)	.	0.69 (0.52-0.93)	0.013	0.113	355	48.56	123	51.46	205	48.58	143	46.89
NRP1		A/G or G/G	0.85 (0.66-1.10)	0.22	0.78 (0.59-1.03)	0.081	.	376	51.44	116	48.54	217	51.42	162	53.11
NRP1	rs2273466	A/A	1.00 (.-.)	.	0.84 (0.64-1.09)	0.181	0.5	473	64.71	150	62.76	285	67.54	207	67.87
NRP1		A/G or G/G	1.07 (0.82-1.40)	0.61	0.79 (0.59-1.07)	0.125	.	258	35.29	89	37.24	137	32.46	98	32.13
NRP1	rs2300951	A/A	1.00 (.-.)	.	0.76 (0.58-1.00)	0.048	0.479	356	48.7	131	54.81	233	55.21	169	55.41
NRP1		A/G or G/G	0.84 (0.65-1.09)	0.187	0.72 (0.54-0.96)	0.024	.	375	51.3	108	45.19	189	44.79	136	44.59
NRP1	rs2383988	G/G	1.00 (.-.)	.	0.78 (0.58-1.06)	0.114	0.832	250	34.2	97	40.59	168	39.81	131	42.95
NRP1		G/A or A/A	0.93 (0.71-1.21)	0.578	0.75 (0.56-1.01)	0.059	.	481	65.8	142	59.41	254	60.19	174	57.05
NRP1	rs2474741	C/C	1.00 (.-.)	.	0.82 (0.61-1.09)	0.175	0.798	407	55.68	124	51.88	218	51.66	156	51.15
NRP1		C/T or T/T	1.04 (0.80-1.34)	0.778	0.81 (0.61-1.08)	0.159	.	324	44.32	115	48.12	204	48.34	149	48.85
NRP1	rs2506130	G/G	1.00 (.-.)	.	0.83 (0.62-1.12)	0.22	0.707	381	52.12	115	48.12	205	48.58	146	47.87
NRP1		G/A or A/A	1.05 (0.81-1.36)	0.722	0.81 (0.61-1.09)	0.163	.	350	47.88	124	51.88	217	51.42	159	52.13
NRP1	rs2506131	G/G	1.00 (.-.)	.	0.88 (0.64-1.21)	0.421	0.423	333	45.55	92	38.49	173	41	127	41.64
NRP1		G/T or T/T	1.13 (0.86-1.47)	0.38	0.86 (0.63-1.16)	0.311	.	398	54.45	147	61.51	249	59	178	58.36
NRP1	rs2506135	T/T	1.00 (.-.)	.	0.83 (0.61-1.12)	0.219	0.792	378	51.71	105	43.93	200	47.39	148	48.52
NRP1		T/C or C/C	1.10 (0.84-1.43)	0.482	0.86 (0.64-1.16)	0.338	.	353	48.29	134	56.07	222	52.61	157	51.48
NRP1	rs2506137	C/C	1.00 (.-.)	.	0.83 (0.61-1.12)	0.219	0.792	378	51.71	105	43.93	200	47.39	148	48.52
NRP1		C/T or T/T	1.10 (0.84-1.43)	0.482	0.86 (0.64-1.16)	0.338	.	353	48.29	134	56.07	222	52.61	157	51.48
NRP1	rs2506144	C/C	1.00 (.-.)	.	0.77 (0.59-1.00)	0.047	0.491	541	74.01	167	69.87	289	68.48	209	68.52
NRP1		C/T or T/T	1.00 (0.75-1.33)	0.982	0.88 (0.65-1.18)	0.395	.	190	25.99	72	30.13	133	31.52	96	31.48
NRP1	rs2776925	T/T	1.00 (.-.)	.	0.71 (0.52-0.99)	0.042	0.335	295	40.36	92	38.49	171	40.52	103	33.77
NRP1		T/C or C/C	1.07 (0.82-1.40)	0.596	0.92 (0.68-1.23)	0.562	.	436	59.64	147	61.51	251	59.48	202	66.23
NRP1	rs2776928	T/T	1.00 (.-.)	.	0.70 (0.55-0.90)	0.005	0.003	613	83.86	196	82.01	353	83.65	243	79.67
NRP1		T/C or C/C	0.89 (0.64-1.26)	0.523	1.21 (0.88-1.67)	0.244	.	118	16.14	43	17.99	69	16.35	62	20.33
NRP1	rs2776934	C/C	1.00 (.-.)	.	0.80 (0.62-1.02)	0.072	0.925	518	70.86	175	73.22	304	72.04	232	76.07
NRP1		C/G or G/G	0.89 (0.67-1.19)	0.44	0.72 (0.53-0.99)	0.043	.	213	29.14	64	26.78	118	27.96	73	23.93
NRP1	rs2776940	T/T	1.00 (.-.)	.	0.76 (0.59-0.99)	0.045	0.497	502	68.67	161	67.36	284	67.3	197	64.59
NRP1		T/A or A/A	1.00 (0.76-1.32)	0.986	0.87 (0.65-1.16)	0.341	.	229	31.33	78	32.64	138	32.7	108	35.41
NRP1	rs2804492	C/C	1.00 (.-.)	.	0.72 (0.51-1.00)	0.047	0.336	266	36.39	79	33.05	168	39.81	107	35.08
NRP1		C/T or T/T	0.99 (0.75-1.30)	0.943	0.85 (0.62-1.15)	0.284	.	465	63.61	160	66.95	254	60.19	198	64.92
NRP1	rs2804494	C/C	1.00 (.-.)	.	0.74 (0.57-0.96)	0.023	0.205	524	71.68	170	71.13	297	70.38	208	68.2
NRP1		C/G or G/G	0.90 (0.68-1.20)	0.469	0.85 (0.63-1.14)	0.283	.	207	28.32	69	28.87	125	29.62	97	31.8
NRP1	rs2804894	T/T	1.00 (.-.)	.	0.69 (0.52-0.91)	0.009	0.07	401	54.86	138	57.74	229	54.27	158	51.8
NRP1		T/C or C/C	0.82 (0.63-1.07)	0.142	0.78 (0.59-1.03)	0.083	.	330	45.14	101	42.26	193	45.73	147	48.2
NRP1	rs3818195	C/C	1.00 (.-.)	.	0.75 (0.57-0.97)	0.031	0.285	384	52.53	144	60.25	246	58.29	177	58.03
NRP1		C/G or G/G	0.80 (0.61-1.04)	0.09	0.72 (0.54-0.95)	0.021	.	347	47.47	95	39.75	176	41.71	128	41.97
NRP1	rs4934597	C/C	1.00 (.-.)	.	0.77 (0.61-0.97)	0.028	0.193	615	84.13	211	88.28	355	84.12	265	86.89
NRP1		C/T or T/T	0.66 (0.44-1.00)	0.05	0.72 (0.50-1.05)	0.088	.	116	15.87	28	11.72	67	15.88	40	13.11
NRP1	rs734187	C/C	1.00 (.-.)	.	0.82 (0.62-1.09)	0.177	0.792	392	53.63	120	50.21	235	55.69	169	55.41
NRP1		C/T or T/T	1.09 (0.84-1.42)	0.497	0.86 (0.64-1.15)	0.299	.	339	46.37	119	49.79	187	44.31	136	44.59
NRP1	rs7895812	G/G	1.00 (.-.)	.	0.83 (0.66-1.05)	0.119	0.19	670	91.66	213	89.12	386	91.47	278	91.15
NRP1		G/T or T/T	1.22 (0.81-1.84)	0.339	0.69 (0.44-1.07)	0.098	.	61	8.34	26	10.88	36	8.53	27	8.85
NRP1	rs7921144	G/G	1.00 (.-.)	.	0.78 (0.60-1.01)	0.06	0.684	545	74.56	168	70.29	296	70.14	205	67.21
NRP1		G/T or T/T	1.04 (0.78-1.38)	0.794	0.88 (0.65-1.18)	0.378	.	186	25.44	71	29.71	126	29.86	100	32.79
NRP2	rs15994	C/C	1.00 (.-.)	.	0.76 (0.54-1.05)	0.096	0.607	293	40.08	88	36.82	181	42.89	109	35.74
NRP2		C/G or G/G	1.03 (0.79-1.35)	0.807	0.86 (0.63-1.17)	0.329	.	438	59.92	151	63.18	241	57.11	196	64.26
NRP2	rs2058803	T/T	1.00 (.-.)	.	0.74 (0.57-0.96)	0.022	0.194	500	68.4	165	69.04	285	67.54	196	64.26
NRP2		T/G or G/G	0.86 (0.65-1.15)	0.312	0.81 (0.61-1.09)	0.161	.	231	31.6	74	30.96	137	32.46	109	35.74
NRP2	rs2241153	G/G	1.00 (.-.)	.	0.94 (0.68-1.30)	0.722	0.145	253	34.61	81	33.89	144	34.12	108	35.41
NRP2		G/T or T/T	1.20 (0.92-1.58)	0.185	0.87 (0.64-1.17)	0.342	.	478	65.39	158	66.11	278	65.88	197	64.59
NRP2	rs2241155	C/C	1.00 (.-.)	.	0.94 (0.69-1.27)	0.666	0.123	350	47.88	104	43.51	182	43.13	138	45.25
NRP2		C/T or T/T	1.09 (0.84-1.42)	0.501	0.78 (0.58-1.04)	0.094	.	381	52.12	135	56.49	240	56.87	167	54.75
NRP2	rs2358498	C/C	1.00 (.-.)	.	1.05 (0.74-1.48)	0.79	0.03	256	35.02	72	30.13	141	33.41	97	31.8
NRP2		C/T or T/T	1.42 (1.07-1.88)	0.015	0.98 (0.72-1.34)	0.913	.	475	64.98	167	69.87	281	66.59	208	68.2
NRP2	rs3755233	C/C	1.00 (.-.)	.	0.80 (0.63-1.02)	0.071	0.989	584	79.89	191	79.92	334	79.15	248	81.31
NRP2		C/T or T/T	0.99 (0.72-1.37)	0.961	0.80 (0.57-1.11)	0.183	.	147	20.11	48	20.08	88	20.85	57	18.69
NRP2	rs3806577	A/A	1.00 (.-.)	.	0.84 (0.59-1.20)	0.334	0.724	235	32.15	70	29.29	121	28.67	89	29.18
NRP2		A/G or G/G	1.07 (0.81-1.42)	0.622	0.84 (0.62-1.15)	0.272	.	496	67.85	169	70.71	301	71.33	216	70.82
NRP2	rs41427346	C/C	1.00 (.-.)	.	0.78 (0.57-1.06)	0.113	0.879	272	37.21	93	38.91	175	41.47	110	36.07
NRP2		C/A or A/A	1.26 (0.96-1.65)	0.091	1.01 (0.75-1.34)	0.966	.	459	62.79	146	61.09	247	58.53	195	63.93
NRP2	rs6711044	T/T	1.00 (.-.)	.	0.87 (0.60-1.27)	0.479	0.564	174	23.8	59	24.69	99	23.46	76	24.92
NRP2		T/C or C/C	1.06 (0.78-1.43)	0.726	0.82 (0.59-1.13)	0.229	.	557	76.2	180	75.31	323	76.54	229	75.08
NRP2	rs6756429	T/T	1.00 (.-.)	.	1.03 (0.70-1.52)	0.862	0.09	192	26.27	55	23.01	109	25.83	74	24.26
NRP2		T/C or C/C	1.36 (1.00-1.86)	0.049	0.99 (0.71-1.38)	0.965	.	539	73.73	184	76.99	313	74.17	231	75.74
NRP2	rs849521	G/G	1.00 (.-.)	.	0.79 (0.59-1.07)	0.124	0.97	371	50.75	110	46.03	212	50.24	158	51.8
NRP2		G/C or C/C	0.91 (0.70-1.18)	0.473	0.73 (0.54-0.97)	0.033	.	360	49.25	129	53.97	210	49.76	147	48.2
NRP2	rs849535	G/G	1.00 (.-.)	.	0.79 (0.63-1.01)	0.056	0.818	647	88.51	212	88.7	373	88.39	265	86.89
NRP2		G/C or C/C	1.11 (0.74-1.66)	0.621	0.93 (0.64-1.37)	0.729	.	84	11.49	27	11.3	49	11.61	40	13.11
NRP2	rs849543	C/C	1.00 (.-.)	.	0.83 (0.60-1.15)	0.256	0.715	270	36.94	83	34.73	170	40.28	110	36.07
NRP2		C/T or T/T	1.30 (0.99-1.71)	0.058	1.01 (0.75-1.36)	0.96	.	461	63.06	156	65.27	252	59.72	195	63.93
NRP2	rs849555	T/T	1.00 (.-.)	.	0.85 (0.62-1.15)	0.291	0.464	315	43.09	96	40.17	191	45.26	122	40
NRP2		T/C or C/C	1.37 (1.05-1.79)	0.019	1.02 (0.76-1.36)	0.895	.	416	56.91	143	59.83	231	54.74	183	60
NRP2	rs867344	C/C	1.00 (.-.)	.	0.87 (0.65-1.18)	0.376	0.346	400	54.72	114	47.7	201	47.63	148	48.52
NRP2		C/T or T/T	1.14 (0.88-1.48)	0.331	0.84 (0.63-1.13)	0.25	.	331	45.28	125	52.3	221	52.37	157	51.48
NRP2	rs868196	G/G	1.00 (.-.)	.	0.84 (0.59-1.21)	0.357	0.72	207	28.32	63	26.36	133	31.52	85	27.87
NRP2		G/T or T/T	1.16 (0.86-1.55)	0.324	0.91 (0.66-1.26)	0.569	.	524	71.68	176	73.64	289	68.48	220	72.13
PDGFA	rs1129403	G/G	1.00 (.-.)	.	0.77 (0.57-1.05)	0.095	0.719	285	38.99	101	42.26	186	44.08	120	39.34
PDGFA		G/A or A/A	0.99 (0.76-1.29)	0.937	0.81 (0.61-1.09)	0.161	.	446	61.01	138	57.74	236	55.92	185	60.66
PDGFRB	rs1010101	C/C	1.00 (.-.)	.	0.75 (0.54-1.06)	0.107	0.671	235	32.15	76	31.8	132	31.28	88	28.85
PDGFRB		C/T or T/T	1.03 (0.78-1.35)	0.859	0.84 (0.62-1.13)	0.252	.	496	67.85	163	68.2	290	68.72	217	71.15
PDGFRB	rs1075846	A/A	1.00 (.-.)	.	0.81 (0.60-1.10)	0.183	0.898	302	41.31	99	41.42	174	41.23	128	41.97
PDGFRB		A/G or G/G	1.00 (0.77-1.30)	0.985	0.79 (0.59-1.07)	0.126	.	429	58.69	140	58.58	248	58.77	177	58.03
PDGFRB	rs11740298	C/C	1.00 (.-.)	.	0.76 (0.56-1.01)	0.062	0.546	329	45.01	111	46.44	190	45.02	138	45.25
PDGFRB		C/T or T/T	0.94 (0.72-1.21)	0.615	0.79 (0.59-1.05)	0.107	.	402	54.99	128	53.56	232	54.98	167	54.75
PDGFRB	rs11740355	T/T	1.00 (.-.)	.	0.85 (0.67-1.09)	0.21	0.123	589	80.57	186	77.82	329	77.96	247	80.98
PDGFRB		T/G or G/G	1.35 (0.99-1.84)	0.059	0.82 (0.59-1.15)	0.249	.	142	19.43	53	22.18	93	22.04	58	19.02
PDGFRB	rs11740840	C/C	1.00 (.-.)	.	0.80 (0.62-1.03)	0.086	0.924	594	81.26	192	80.33	346	81.99	241	79.02
PDGFRB		C/G or G/G	0.87 (0.63-1.22)	0.421	0.69 (0.49-0.95)	0.025	.	137	18.74	47	19.67	76	18.01	64	20.98
PDGFRB	rs11743387	A/A	1.00 (.-.)	.	0.78 (0.61-1.01)	0.057	0.685	554	75.79	180	75.31	328	77.73	221	72.46
PDGFRB		A/G or G/G	0.88 (0.65-1.20)	0.431	0.75 (0.55-1.02)	0.069	.	177	24.21	59	24.69	94	22.27	84	27.54
PDGFRB	rs11748255	G/G	1.00 (.-.)	.	0.73 (0.51-1.05)	0.091	0.542	197	26.95	68	28.45	119	28.2	90	29.51
PDGFRB		G/A or A/A	0.93 (0.70-1.24)	0.63	0.77 (0.56-1.05)	0.104	.	534	73.05	171	71.55	303	71.8	215	70.49
PDGFRB	rs11749913	G/G	1.00 (.-.)	.	0.80 (0.59-1.09)	0.161	0.981	325	44.46	104	43.51	186	44.08	114	37.38
PDGFRB		G/C or C/C	0.92 (0.71-1.19)	0.513	0.74 (0.55-0.98)	0.039	.	406	55.54	135	56.49	236	55.92	191	62.62
PDGFRB	rs13171150	C/C	1.00 (.-.)	.	0.88 (0.67-1.15)	0.344	0.176	457	62.52	142	59.41	255	60.43	192	62.95
PDGFRB		C/T or T/T	0.99 (0.76-1.29)	0.914	0.68 (0.50-0.91)	0.011	.	274	37.48	97	40.59	167	39.57	113	37.05
PDGFRB	rs17656204	C/C	1.00 (.-.)	.	0.75 (0.56-1.00)	0.054	0.506	326	44.6	117	48.95	187	44.31	141	46.23
PDGFRB		C/T or T/T	0.88 (0.68-1.13)	0.315	0.74 (0.55-0.99)	0.04	.	405	55.4	122	51.05	235	55.69	164	53.77
PDGFRB	rs17708574	G/G	1.00 (.-.)	.	0.80 (0.62-1.02)	0.075	0.99	573	78.39	190	79.5	346	81.99	248	81.31
PDGFRB		G/A or A/A	0.95 (0.69-1.31)	0.744	0.76 (0.54-1.06)	0.104	.	158	21.61	49	20.5	76	18.01	57	18.69
PDGFRB	rs17798680	A/A	1.00 (.-.)	.	0.78 (0.60-1.00)	0.048	0.564	581	79.48	191	79.92	348	82.46	231	75.74
PDGFRB		A/G or G/G	0.91 (0.65-1.26)	0.558	0.80 (0.58-1.09)	0.162	.	150	20.52	48	20.08	74	17.54	74	24.26
PDGFRB	rs1864972	G/G	1.00 (.-.)	.	0.97 (0.71-1.34)	0.862	0.079	293	40.08	93	38.91	147	34.83	125	40.98
PDGFRB		G/A or A/A	0.93 (0.71-1.22)	0.615	0.66 (0.49-0.90)	0.008	.	438	59.92	146	61.09	275	65.17	180	59.02
PDGFRB	rs2342256	G/G	1.00 (.-.)	.	0.78 (0.61-1.00)	0.052	0.628	588	80.44	181	75.73	344	81.52	236	77.38
PDGFRB		G/T or T/T	1.26 (0.93-1.71)	0.13	1.10 (0.79-1.51)	0.578	.	143	19.56	58	24.27	78	18.48	69	22.62
PDGFRB	rs246390	A/A	1.00 (.-.)	.	0.66 (0.46-0.95)	0.025	0.211	197	26.95	71	29.71	123	29.15	84	27.54
PDGFRB		A/G or G/G	0.74 (0.56-0.99)	0.04	0.62 (0.45-0.86)	0.004	.	534	73.05	168	70.29	299	70.85	221	72.46
PDGFRB	rs246392	C/C	1.00 (.-.)	.	0.74 (0.56-1.00)	0.046	0.444	335	45.83	118	49.37	195	46.21	142	46.56
PDGFRB		C/T or T/T	0.89 (0.68-1.15)	0.36	0.75 (0.56-1.01)	0.058	.	396	54.17	121	50.63	227	53.79	163	53.44
PDGFRB	rs3733678	G/G	1.00 (.-.)	.	0.78 (0.62-1.00)	0.047	0.428	626	85.64	197	82.43	370	87.68	264	86.56
PDGFRB		G/A or A/A	1.18 (0.83-1.66)	0.353	1.12 (0.77-1.64)	0.547	.	105	14.36	42	17.57	52	12.32	41	13.44
PDGFRB	rs3776081	T/T	1.00 (.-.)	.	0.96 (0.71-1.30)	0.781	0.073	352	48.15	98	41	195	46.21	141	46.23
PDGFRB		T/C or C/C	1.16 (0.89-1.51)	0.268	0.81 (0.60-1.09)	0.165	.	379	51.85	141	59	227	53.79	164	53.77
PDGFRB	rs3776082	G/G	1.00 (.-.)	.	0.93 (0.65-1.33)	0.687	0.283	239	32.69	67	28.03	122	28.91	95	31.15
PDGFRB		G/A or A/A	1.10 (0.83-1.47)	0.506	0.83 (0.60-1.15)	0.272	.	492	67.31	172	71.97	300	71.09	210	68.85
PDGFRB	rs3816018	T/T	1.00 (.-.)	.	1.00 (0.70-1.45)	0.984	0.114	216	29.55	61	25.52	111	26.3	93	30.49
PDGFRB		T/C or C/C	1.05 (0.78-1.41)	0.742	0.77 (0.55-1.08)	0.131	.	515	70.45	178	74.48	311	73.7	212	69.51
PDGFRB	rs4362932	C/C	1.00 (.-.)	.	0.84 (0.64-1.11)	0.223	0.517	384	52.53	118	49.37	229	54.27	169	55.41
PDGFRB		C/T or T/T	1.21 (0.93-1.57)	0.151	0.91 (0.68-1.21)	0.512	.	347	47.47	121	50.63	193	45.73	136	44.59
PDGFRB	rs6874642	C/C	1.00 (.-.)	.	0.72 (0.56-0.93)	0.013	0.086	478	65.39	163	68.2	275	65.17	199	65.25
PDGFRB		C/T or T/T	0.85 (0.64-1.12)	0.246	0.84 (0.63-1.13)	0.249	.	253	34.61	76	31.8	147	34.83	106	34.75
PDGFRB	rs6892909	G/G	1.00 (.-.)	.	0.81 (0.64-1.03)	0.081	0.664	647	88.51	210	87.87	381	90.28	285	93.44
PDGFRB		G/A or A/A	0.96 (0.65-1.43)	0.852	0.68 (0.42-1.10)	0.118	.	84	11.49	29	12.13	41	9.72	20	6.56
PDGFRB	rs6894617	C/C	1.00 (.-.)	.	0.92 (0.70-1.22)	0.581	0.084	421	57.59	127	53.14	235	55.69	169	55.41
PDGFRB		C/T or T/T	1.06 (0.82-1.38)	0.66	0.72 (0.54-0.97)	0.03	.	310	42.41	112	46.86	187	44.31	136	44.59
PDGFRB	rs740751	G/G	1.00 (.-.)	.	0.96 (0.70-1.31)	0.787	0.091	304	41.59	95	39.75	153	36.26	128	41.97
PDGFRB		G/A or A/A	0.93 (0.72-1.22)	0.617	0.66 (0.49-0.90)	0.008	.	427	58.41	144	60.25	269	63.74	177	58.03
PDGFRB	rs7727195	G/G	1.00 (.-.)	.	0.85 (0.65-1.12)	0.256	0.384	479	65.53	150	62.76	280	66.35	190	62.3
PDGFRB		G/A or A/A	1.07 (0.82-1.41)	0.611	0.78 (0.58-1.05)	0.098	.	252	34.47	89	37.24	142	33.65	115	37.7
PDGFRB	rs919751	T/T	1.00 (.-.)	.	0.70 (0.50-0.97)	0.033	0.263	254	34.75	85	35.56	150	35.55	103	33.77
PDGFRB		T/C or C/C	0.98 (0.75-1.28)	0.855	0.84 (0.62-1.13)	0.242	.	477	65.25	154	64.44	272	64.45	202	66.23
PGF	rs174994	G/G	1.00 (.-.)	.	0.77 (0.53-1.12)	0.175	0.807	209	28.59	64	26.78	114	27.01	69	22.62
PGF		G/A or A/A	0.94 (0.71-1.26)	0.701	0.77 (0.55-1.06)	0.105	.	522	71.41	175	73.22	308	72.99	236	77.38
PGF	rs2268615	C/C	1.00 (.-.)	.	0.90 (0.64-1.26)	0.534	0.314	243	33.24	75	31.38	143	33.89	121	39.67
PGF		C/A or A/A	1.00 (0.76-1.32)	1	0.75 (0.54-1.02)	0.068	.	488	66.76	164	68.62	279	66.11	184	60.33
PGF	rs6574201	C/C	1.00 (.-.)	.	0.70 (0.51-0.96)	0.027	0.231	287	39.26	99	41.42	157	37.2	116	38.03
PGF		C/T or T/T	0.87 (0.67-1.13)	0.282	0.75 (0.56-1.01)	0.057	.	444	60.74	140	58.58	265	62.8	189	61.97
PGF	rs8185	A/A	1.00 (.-.)	.	0.75 (0.58-0.97)	0.031	0.341	486	66.48	165	69.04	289	68.48	208	68.2
PGF		A/G or G/G	0.87 (0.65-1.15)	0.319	0.78 (0.58-1.06)	0.115	.	245	33.52	74	30.96	133	31.52	97	31.8
PGF	rs880949	G/G	1.00 (.-.)	.	0.87 (0.62-1.21)	0.394	0.522	262	35.84	81	33.89	146	34.6	110	36.07
PGF		G/A or A/A	1.03 (0.78-1.35)	0.834	0.79 (0.59-1.07)	0.129	.	469	64.16	158	66.11	276	65.4	195	63.93
PIK3CA	rs13082485	G/G	1.00 (.-.)	.	0.82 (0.64-1.04)	0.106	0.653	585	80.03	189	79.08	344	81.52	242	79.34
PIK3CA		G/A or A/A	1.20 (0.87-1.64)	0.259	0.89 (0.64-1.23)	0.48	.	146	19.97	50	20.92	78	18.48	63	20.66
PIK3CA	rs1607237	T/T	1.00 (.-.)	.	0.84 (0.61-1.14)	0.265	0.678	283	38.71	90	37.66	161	38.15	121	39.67
PIK3CA		T/C or C/C	0.95 (0.73-1.24)	0.72	0.74 (0.55-1.00)	0.047	.	448	61.29	149	62.34	261	61.85	184	60.33
PIK3CA	rs2677760	T/T	1.00 (.-.)	.	0.77 (0.54-1.10)	0.154	0.806	208	28.45	70	29.29	130	30.81	77	25.25
PIK3CA		T/C or C/C	0.99 (0.74-1.32)	0.949	0.80 (0.59-1.10)	0.167	.	523	71.55	169	70.71	292	69.19	228	74.75
PIK3CA	rs2677770	T/T	1.00 (.-.)	.	0.76 (0.57-1.00)	0.051	0.429	420	57.46	132	55.23	231	54.74	172	56.39
PIK3CA		T/G or G/G	1.06 (0.81-1.37)	0.679	0.92 (0.69-1.23)	0.567	.	311	42.54	107	44.77	191	45.26	133	43.61
PIK3CA	rs3729674	A/A	1.00 (.-.)	.	0.74 (0.57-0.96)	0.025	0.236	467	63.89	163	68.2	278	65.88	186	60.98
PIK3CA		A/G or G/G	0.81 (0.61-1.07)	0.137	0.74 (0.56-0.99)	0.044	.	264	36.11	76	31.8	144	34.12	119	39.02
PIK3CA	rs3729680	A/A	1.00 (.-.)	.	0.80 (0.63-1.02)	0.074	0.926	643	87.96	204	85.36	374	88.63	269	88.2	candidate
PIK3CA		A/G or G/G	1.13 (0.78-1.64)	0.508	0.89 (0.60-1.32)	0.559	.	88	12.04	35	14.64	48	11.37	36	11.8
PIK3CA	rs9872959	G/G	1.00 (.-.)	.	0.81 (0.64-1.03)	0.08	0.848	643	87.96	203	84.94	374	88.63	269	88.2
PIK3CA		G/C or C/C	1.16 (0.81-1.68)	0.42	0.89 (0.60-1.32)	0.571	.	88	12.04	36	15.06	48	11.37	36	11.8
PIK3CG	rs11976223	T/T	1.00 (.-.)	.	0.92 (0.65-1.30)	0.639	0.292	244	33.38	73	30.54	123	29.15	96	31.48
PIK3CG		T/C or C/C	1.01 (0.76-1.34)	0.946	0.76 (0.55-1.04)	0.091	.	487	66.62	166	69.46	299	70.85	209	68.52
PIK3CG	rs12705393	A/A	1.00 (.-.)	.	0.81 (0.60-1.09)	0.168	0.878	379	51.85	118	49.37	226	53.55	159	52.13
PIK3CG		A/G or G/G	1.03 (0.79-1.33)	0.842	0.81 (0.60-1.09)	0.164	.	352	48.15	121	50.63	196	46.45	146	47.87
PIK3CG	rs2230460	C/C	1.00 (.-.)	.	0.79 (0.62-1.01)	0.055	0.684	575	78.66	195	81.59	341	80.81	242	79.34
PIK3CG		C/T or T/T	0.91 (0.66-1.28)	0.597	0.79 (0.57-1.09)	0.152	.	156	21.34	44	18.41	81	19.19	63	20.66
PIK3CG	rs6466135	G/G	1.00 (.-.)	.	0.74 (0.57-0.97)	0.03	0.306	401	54.86	139	58.16	243	57.58	172	56.39
PIK3CG		G/A or A/A	0.96 (0.74-1.25)	0.762	0.85 (0.65-1.13)	0.271	.	330	45.14	100	41.84	179	42.42	133	43.61
PIK3CG	rs849404	A/A	1.00 (.-.)	.	0.80 (0.62-1.01)	0.064	0.96	594	81.26	195	81.59	345	81.75	252	82.62
PIK3CG		A/G or G/G	1.11 (0.80-1.55)	0.534	0.89 (0.64-1.26)	0.522	.	137	18.74	44	18.41	77	18.25	53	17.38
TEK	rs10738763	T/T	1.00 (.-.)	.	0.81 (0.62-1.05)	0.109	0.83	459	62.79	153	64.02	254	60.19	185	60.66
TEK		T/C or C/C	1.10 (0.84-1.44)	0.485	0.85 (0.64-1.14)	0.278	.	272	37.21	86	35.98	168	39.81	120	39.34
TEK	rs10812541	T/T	1.00 (.-.)	.	0.79 (0.62-1.01)	0.055	0.844	635	86.87	213	89.12	360	85.31	275	90.16
TEK		T/G or G/G	0.84 (0.55-1.27)	0.407	0.70 (0.46-1.06)	0.094	.	96	13.13	26	10.88	62	14.69	30	9.84
TEK	rs12339162	C/C	1.00 (.-.)	.	0.70 (0.50-0.97)	0.035	0.269	211	28.86	81	33.89	126	29.86	83	27.21
TEK		C/T or T/T	0.91 (0.69-1.20)	0.504	0.78 (0.58-1.05)	0.1	.	520	71.14	158	66.11	296	70.14	222	72.79
TEK	rs12552985	T/T	1.00 (.-.)	.	0.81 (0.59-1.09)	0.166	0.922	351	48.02	106	44.35	210	49.76	166	54.43
TEK		T/C or C/C	0.97 (0.75-1.26)	0.838	0.77 (0.57-1.04)	0.089	.	380	51.98	133	55.65	212	50.24	139	45.57
TEK	rs1334811	G/G	1.00 (.-.)	.	0.79 (0.62-1.00)	0.05	0.768	663	90.7	218	91.21	380	90.05	279	91.48	candidate
TEK		G/A or A/A	0.80 (0.51-1.28)	0.353	0.70 (0.45-1.08)	0.106	.	68	9.3	21	8.79	42	9.95	26	8.52
TEK	rs2152067	A/A	1.00 (.-.)	.	0.68 (0.52-0.89)	0.004	0.018	493	67.44	162	67.78	296	70.14	182	59.67
TEK		A/C or C/C	0.91 (0.69-1.20)	0.498	0.96 (0.72-1.27)	0.772	.	238	32.56	77	32.22	126	29.86	123	40.33
TEK	rs2273715	A/A	1.00 (.-.)	.	0.82 (0.63-1.06)	0.129	0.736	557	76.2	167	69.87	316	74.88	226	74.1
TEK		A/G or G/G	1.08 (0.81-1.44)	0.589	0.83 (0.60-1.14)	0.246	.	174	23.8	72	30.13	106	25.12	79	25.9
TEK	rs3861014	T/T	1.00 (.-.)	.	0.78 (0.61-1.00)	0.049	0.62	590	80.71	197	82.43	343	81.28	239	78.36
TEK		T/C or C/C	0.96 (0.69-1.36)	0.836	0.84 (0.61-1.16)	0.301	.	141	19.29	42	17.57	79	18.72	66	21.64
TEK	rs558897	A/A	1.00 (.-.)	.	0.83 (0.57-1.21)	0.342	0.775	209	28.59	65	27.2	108	25.59	75	24.59
TEK		A/T or T/T	1.08 (0.81-1.44)	0.613	0.85 (0.62-1.17)	0.311	.	522	71.41	174	72.8	314	74.41	230	75.41
TEK	rs599312	A/A	1.00 (.-.)	.	0.74 (0.57-0.96)	0.024	0.261	432	59.1	156	65.27	257	60.9	194	63.61
TEK		A/G or G/G	0.76 (0.58-1.00)	0.047	0.69 (0.52-0.93)	0.013	.	299	40.9	83	34.73	165	39.1	111	36.39
TEK	rs618987	G/G	1.00 (.-.)	.	0.85 (0.64-1.13)	0.27	0.452	349	47.74	115	48.12	202	47.87	143	46.89
TEK		G/C or C/C	1.14 (0.88-1.48)	0.323	0.85 (0.64-1.13)	0.258	.	382	52.26	124	51.88	220	52.13	162	53.11
TEK	rs633903	A/A	1.00 (.-.)	.	0.91 (0.69-1.21)	0.51	0.119	427	58.41	123	51.46	247	58.53	182	59.67
TEK		A/C or C/C	1.16 (0.90-1.50)	0.26	0.80 (0.59-1.08)	0.151	.	304	41.59	116	48.54	175	41.47	123	40.33
TEK	rs682632	G/G	1.00 (.-.)	.	0.80 (0.63-1.01)	0.057	0.927	673	92.07	222	92.89	388	91.94	277	90.82	candidate
TEK		G/T or T/T	1.05 (0.63-1.75)	0.863	0.86 (0.56-1.32)	0.493	.	58	7.93	17	7.11	34	8.06	28	9.18
TEK	rs7040866	G/G	1.00 (.-.)	.	0.71 (0.54-0.93)	0.015	0.125	394	53.9	141	59	227	53.79	163	53.44
TEK		G/A or A/A	0.84 (0.65-1.09)	0.192	0.78 (0.59-1.03)	0.085	.	337	46.1	98	41	195	46.21	142	46.56
TEK	rs7854048	T/T	1.00 (.-.)	.	0.86 (0.67-1.10)	0.23	0.213	513	70.18	174	72.8	290	68.72	225	73.77
TEK		T/C or C/C	1.03 (0.77-1.38)	0.852	0.69 (0.51-0.93)	0.017	.	218	29.82	65	27.2	132	31.28	80	26.23
TGFB2	rs10482750	T/T	1.00 (.-.)	.	0.80 (0.63-1.02)	0.074	0.829	566	77.43	192	80.33	333	78.91	250	81.97
TGFB2		T/C or C/C	0.81 (0.59-1.12)	0.212	0.62 (0.44-0.88)	0.007	.	165	22.57	47	19.67	89	21.09	55	18.03
TGFB2	rs10482751	C/C	1.00 (.-.)	.	0.81 (0.60-1.09)	0.168	0.869	348	47.61	108	45.19	193	45.73	143	46.89
TGFB2		C/T or T/T	0.94 (0.73-1.22)	0.654	0.74 (0.55-1.00)	0.047	.	383	52.39	131	54.81	229	54.27	162	53.11
TGFB2	rs10495098	G/G	1.00 (.-.)	.	0.65 (0.46-0.90)	0.01	0.081	250	34.2	79	33.05	174	41.23	101	33.11
TGFB2		G/T or T/T	0.89 (0.67-1.17)	0.398	0.80 (0.59-1.08)	0.145	.	481	65.8	160	66.95	248	58.77	204	66.89
TGFB2	rs11581605	A/A	1.00 (.-.)	.	0.78 (0.59-1.02)	0.067	0.692	435	59.51	142	59.41	276	65.4	185	60.66
TGFB2		A/G or G/G	0.98 (0.75-1.27)	0.874	0.82 (0.61-1.09)	0.173	.	296	40.49	97	40.59	146	34.6	120	39.34
TGFB2	rs1317681	C/C	1.00 (.-.)	.	0.83 (0.65-1.08)	0.168	0.354	520	71.14	158	66.11	299	70.85	207	67.87
TGFB2		C/T or T/T	1.25 (0.95-1.64)	0.107	0.88 (0.66-1.17)	0.379	.	211	28.86	81	33.89	123	29.15	98	32.13
TGFB2	rs1418553	C/C	1.00 (.-.)	.	0.77 (0.58-1.04)	0.089	0.724	364	49.79	112	46.86	226	53.55	145	47.54
TGFB2		C/T or T/T	0.97 (0.75-1.26)	0.807	0.80 (0.60-1.07)	0.128	.	367	50.21	127	53.14	196	46.45	160	52.46
TGFB2	rs17047682	A/A	1.00 (.-.)	.	0.80 (0.63-1.01)	0.056	0.764	646	88.37	217	90.79	381	90.28	273	89.51
TGFB2		A/G or G/G	0.82 (0.52-1.27)	0.365	0.71 (0.47-1.06)	0.096	.	85	11.63	22	9.21	41	9.72	32	10.49
TGFB2	rs17047804	T/T	1.00 (.-.)	.	0.82 (0.64-1.06)	0.128	0.434	575	78.66	173	72.38	342	81.04	232	76.07
TGFB2		T/C or C/C	1.40 (1.05-1.86)	0.023	0.98 (0.72-1.34)	0.915	.	156	21.34	66	27.62	80	18.96	73	23.93
TGFB2	rs1797071	T/T	1.00 (.-.)	.	0.78 (0.57-1.06)	0.118	0.825	302	41.31	94	39.33	190	45.02	130	42.62
TGFB2		T/C or C/C	1.10 (0.84-1.43)	0.499	0.89 (0.67-1.19)	0.435	.	429	58.69	145	60.67	232	54.98	175	57.38
TGFB2	rs1891467	A/A	1.00 (.-.)	.	0.79 (0.60-1.04)	0.09	0.877	445	60.88	143	59.83	263	62.32	182	59.67
TGFB2		A/G or G/G	0.98 (0.75-1.27)	0.865	0.79 (0.60-1.06)	0.12	.	286	39.12	96	40.17	159	37.68	123	40.33
TGFB2	rs2000220	A/A	1.00 (.-.)	.	0.74 (0.53-1.03)	0.072	0.504	249	34.06	82	34.31	157	37.2	102	33.44
TGFB2		A/G or G/G	0.97 (0.74-1.28)	0.843	0.81 (0.60-1.09)	0.17	.	482	65.94	157	65.69	265	62.8	203	66.56
TGFB2	rs2027567	A/A	1.00 (.-.)	.	0.81 (0.62-1.07)	0.136	0.883	428	58.55	145	60.67	243	57.58	176	57.7
TGFB2		A/G or G/G	0.89 (0.68-1.16)	0.375	0.70 (0.53-0.93)	0.015	.	303	41.45	94	39.33	179	42.42	129	42.3
TGFB2	rs2796814	G/G	1.00 (.-.)	.	0.87 (0.66-1.13)	0.295	0.268	415	56.77	130	54.39	255	60.43	189	61.97
TGFB2		G/C or C/C	1.18 (0.91-1.53)	0.211	0.84 (0.62-1.13)	0.247	.	316	43.23	109	45.61	167	39.57	116	38.03
TGFB2	rs2796817	T/T	1.00 (.-.)	.	0.83 (0.64-1.07)	0.155	0.714	558	76.33	169	70.71	320	75.83	231	75.74
TGFB2		T/G or G/G	1.21 (0.91-1.62)	0.184	0.94 (0.68-1.29)	0.68	.	173	23.67	70	29.29	102	24.17	74	24.26
TGFB2	rs2799086	C/C	1.00 (.-.)	.	0.75 (0.58-0.96)	0.024	0.287	517	70.73	172	71.97	311	73.7	225	73.77
TGFB2		C/T or T/T	0.81 (0.61-1.08)	0.157	0.75 (0.55-1.03)	0.072	.	214	29.27	67	28.03	111	26.3	80	26.23
TGFB2	rs6604609	T/T	1.00 (.-.)	.	0.77 (0.61-0.97)	0.026	0.051	644	88.1	225	94.14	390	92.42	274	89.84
TGFB2		T/A or A/A	0.62 (0.36-1.07)	0.088	0.91 (0.60-1.39)	0.676	.	87	11.9	14	5.86	32	7.58	31	10.16
TGFB2	rs9308385	T/T	1.00 (.-.)	.	0.85 (0.64-1.12)	0.245	0.4	450	61.56	128	53.56	268	63.51	174	57.05
TGFB2		T/C or C/C	1.30 (1.00-1.68)	0.049	0.95 (0.71-1.27)	0.723	.	281	38.44	111	46.44	154	36.49	131	42.95
TIE1	rs1098182	C/C	1.00 (.-.)	.	0.80 (0.62-1.02)	0.071	0.726	626	85.64	197	82.43	365	86.49	258	84.59
TIE1		C/G or G/G	1.22 (0.87-1.72)	0.248	1.06 (0.74-1.51)	0.752	.	105	14.36	42	17.57	57	13.51	47	15.41
TIE1	rs1198979	A/A	1.00 (.-.)	.	0.80 (0.62-1.04)	0.097	0.936	559	76.47	176	73.64	313	74.17	235	77.05
TIE1		A/G or G/G	1.04 (0.78-1.40)	0.78	0.83 (0.60-1.13)	0.237	.	172	23.53	63	26.36	109	25.83	70	22.95
TIE1	rs1556581	G/G	1.00 (.-.)	.	0.92 (0.68-1.24)	0.565	0.192	260	35.57	92	38.49	166	39.34	120	39.34
TIE1		G/A or A/A	1.10 (0.84-1.43)	0.506	0.79 (0.59-1.05)	0.107	.	471	64.43	147	61.51	256	60.66	185	60.66
TIE1	rs2282225	G/G	1.00 (.-.)	.	0.75 (0.52-1.08)	0.12	0.641	191	26.13	68	28.45	117	27.73	78	25.57
TIE1		G/C or C/C	0.89 (0.67-1.18)	0.405	0.73 (0.53-1.00)	0.048	.	540	73.87	171	71.55	305	72.27	227	74.43
TIE1	rs3806402	A/A	1.00 (.-.)	.	0.83 (0.65-1.06)	0.144	0.337	590	80.71	193	80.75	327	77.49	239	78.36
TIE1		A/T or T/T	1.16 (0.84-1.61)	0.371	0.78 (0.57-1.08)	0.13	.	141	19.29	46	19.25	95	22.51	66	21.64
VEGFA	rs2010963	G/G	1.00 (.-.)	.	0.78 (0.58-1.05)	0.101	0.798	338	46.24	108	45.19	180	42.65	134	43.93	candidate
VEGFA		G/C or C/C	1.01 (0.78-1.31)	0.935	0.83 (0.62-1.10)	0.191	.	393	53.76	131	54.81	242	57.35	171	56.07
VEGFA	rs3025010	T/T	1.00 (.-.)	.	0.79 (0.58-1.07)	0.122	0.97	309	42.27	100	41.84	206	48.82	128	41.97
VEGFA		T/C or C/C	1.17 (0.90-1.52)	0.248	0.93 (0.70-1.23)	0.599	.	422	57.73	139	58.16	216	51.18	177	58.03
VEGFA	rs3025030	G/G	1.00 (.-.)	.	0.77 (0.60-0.99)	0.041	0.432	527	72.09	178	74.48	323	76.54	224	73.44
VEGFA		G/C or C/C	0.94 (0.70-1.27)	0.698	0.85 (0.62-1.16)	0.302	.	204	27.91	61	25.52	99	23.46	81	26.56
VEGFA	rs699947	C/C	1.00 (.-.)	.	0.70 (0.49-1.01)	0.055	0.359	183	25.03	67	28.03	122	28.91	77	25.25	candidate
VEGFA		C/A or A/A	0.98 (0.74-1.31)	0.891	0.82 (0.60-1.12)	0.22	.	548	74.97	172	71.97	300	71.09	228	74.75
VEGFB	rs11231727	C/C	1.00 (.-.)	.	0.75 (0.53-1.06)	0.102	0.613	239	32.69	79	33.05	129	30.57	88	28.85
VEGFB		C/T or T/T	0.99 (0.75-1.30)	0.946	0.82 (0.60-1.11)	0.197	.	492	67.31	160	66.95	293	69.43	217	71.15
VEGFB	rs12798333	G/G	1.00 (.-.)	.	0.84 (0.65-1.09)	0.19	0.326	513	70.18	159	66.53	286	67.77	212	69.51
VEGFB		G/A or A/A	1.30 (0.99-1.71)	0.061	0.91 (0.67-1.22)	0.525	.	218	29.82	80	33.47	136	32.23	93	30.49
VEGFB	rs594942	G/G	1.00 (.-.)	.	0.87 (0.64-1.17)	0.357	0.378	333	45.55	104	43.51	183	43.36	122	40
VEGFB		G/A or A/A	1.19 (0.91-1.54)	0.197	0.88 (0.66-1.17)	0.383	.	398	54.45	135	56.49	239	56.64	183	60
VEGFC	rs1485766	C/C	1.00 (.-.)	.	0.92 (0.63-1.33)	0.645	0.349	194	26.54	59	24.69	116	27.49	81	26.56
VEGFC		C/A or A/A	1.03 (0.77-1.39)	0.824	0.79 (0.56-1.10)	0.155	.	537	73.46	180	75.31	306	72.51	224	73.44
VEGFC	rs17651713	A/A	1.00 (.-.)	.	0.83 (0.65-1.06)	0.131	0.399	570	77.98	182	76.15	338	80.09	233	76.39
VEGFC		A/T or T/T	1.24 (0.92-1.67)	0.165	0.86 (0.62-1.19)	0.358	.	161	22.02	57	23.85	84	19.91	72	23.61
VEGFC	rs17697305	T/T	1.00 (.-.)	.	0.81 (0.64-1.02)	0.077	0.571	688	94.12	219	91.63	399	94.55	286	93.77
VEGFC		T/C or C/C	1.36 (0.85-2.16)	0.196	0.91 (0.55-1.49)	0.706	.	43	5.88	20	8.37	23	5.45	19	6.23
VEGFC	rs17697515	C/C	1.00 (.-.)	.	0.81 (0.64-1.03)	0.093	0.65	611	83.58	201	84.1	354	83.89	253	82.95
VEGFC		C/T or T/T	1.05 (0.74-1.50)	0.769	0.77 (0.54-1.09)	0.143	.	120	16.42	38	15.9	68	16.11	52	17.05
VEGFC	rs2333496	T/T	1.00 (.-.)	.	0.83 (0.61-1.14)	0.252	0.669	365	49.93	104	43.51	191	45.26	132	43.28
VEGFC		T/C or C/C	1.17 (0.90-1.52)	0.229	0.91 (0.68-1.21)	0.515	.	366	50.07	135	56.49	231	54.74	173	56.72
VEGFC	rs3775194	C/C	1.00 (.-.)	.	0.97 (0.70-1.32)	0.83	0.086	299	40.9	88	36.82	167	39.57	117	38.36
VEGFC		C/G or G/G	1.16 (0.89-1.52)	0.272	0.82 (0.61-1.11)	0.199	.	432	59.1	151	63.18	255	60.43	188	61.64
VEGFC	rs4557213	A/A	1.00 (.-.)	.	0.82 (0.65-1.05)	0.115	0.45	597	81.67	196	82.01	349	82.7	250	81.97
VEGFC		A/G or G/G	1.09 (0.78-1.52)	0.627	0.75 (0.53-1.07)	0.109	.	134	18.33	43	17.99	73	17.3	55	18.03
VEGFC	rs6828869	G/G	1.00 (.-.)	.	0.85 (0.59-1.23)	0.389	0.656	239	32.69	68	28.45	115	27.25	81	26.56
VEGFC		G/C or C/C	1.13 (0.85-1.51)	0.403	0.88 (0.64-1.21)	0.438	.	492	67.31	171	71.55	307	72.75	224	73.44
VEGFC	rs7664413	C/C	1.00 (.-.)	.	0.82 (0.63-1.08)	0.164	0.699	496	67.85	148	61.92	261	61.85	200	65.57
VEGFC		C/T or T/T	1.09 (0.84-1.43)	0.516	0.84 (0.63-1.12)	0.24	.	235	32.15	91	38.08	161	38.15	105	34.43
VEGFC	rs7693545	C/C	1.00 (.-.)	.	1.01 (0.76-1.34)	0.937	0.003	408	55.81	117	48.95	227	53.79	169	55.41
VEGFC		C/T or T/T	1.35 (1.04-1.75)	0.022	0.81 (0.61-1.09)	0.162	.	323	44.19	122	51.05	195	46.21	136	44.59
VEGFC	rs9654285	A/A	1.00 (.-.)	.	0.78 (0.61-0.99)	0.041	0.469	589	80.57	199	83.26	341	80.81	237	77.7
VEGFC		A/T or T/T	0.87 (0.62-1.24)	0.443	0.80 (0.57-1.11)	0.175	.	142	19.43	40	16.74	81	19.19	68	22.3
VHL	rs265318	A/A	1.00 (.-.)	.	0.80 (0.62-1.02)	0.071	0.965	563	77.02	188	78.66	342	81.04	243	79.67
VHL		A/C or C/C	0.96 (0.70-1.31)	0.775	0.77 (0.55-1.07)	0.119	.	168	22.98	51	21.34	80	18.96	62	20.33
VHL	rs3843008	C/C	1.00 (.-.)	.	0.84 (0.66-1.08)	0.181	0.269	578	79.07	184	76.99	320	75.83	240	78.69
VHL		C/T or T/T	1.08 (0.80-1.47)	0.608	0.72 (0.52-1.00)	0.05	.	153	20.93	55	23.01	102	24.17	65	21.31
VHL	rs713024	G/G	1.00 (.-.)	.	0.79 (0.62-1.02)	0.069	0.837	553	75.65	177	74.06	324	76.78	231	75.74
VHL		G/A or A/A	1.00 (0.75-1.35)	0.984	0.83 (0.60-1.14)	0.244	.	178	24.35	62	25.94	98	23.22	74	24.26
VHL	rs779805	A/A	1.00 (.-.)	.	0.82 (0.61-1.11)	0.201	0.735	346	47.33	106	44.35	205	48.58	154	50.49
VHL		A/G or G/G	1.00 (0.77-1.30)	0.978	0.78 (0.58-1.05)	0.1	.	385	52.67	133	55.65	217	51.42	151	49.51
1	Adjusted for age, sex, stage, tmor grade, BMI, alcohol consumption

## Sheet: MSI
Scherer, et al. Angiogenesis-related genes and colorectal cancer
Supplementary Table 7d: Interaction of genetic variants with MSI status and overall survival of CRC patients
								MSI low				MSI high
			MSI low		MSI high			Alive		Deceased		Alive		Deceased
Gene	SNP	Genotype	HR1 (95%-CI)	p	HR (95%-CI)	p	LR_pInt	N	%	N	%	N	%	N	%
AKT1	rs1130214	G/G	1.00 (.-.)	.	0.70 (0.37-1.30)	0.2570776724	0.5675162375	405	51.53	200	53.19	41	47.13	11	37.93
AKT1		G/T or T/T	1.02 (0.83-1.25)	0.8783025962	0.89 (0.54-1.46)	0.6426011670	.	381	48.47	176	46.81	46	52.87	18	62.07
AKT1	rs2494738	G/G	1.00 (.-.)	.	0.74 (0.47-1.14)	0.1718394269	0.3128579158	685	87.15	329	87.5	73	83.91	23	79.31
AKT1		G/A or A/A	0.91 (0.67-1.24)	0.5432002373	1.12 (0.49-2.54)	0.7944793615	.	101	12.85	47	12.5	14	16.09	6	20.69
AKT1	rs2494750	C/C	1.00 (.-.)	.	0.72 (0.46-1.11)	0.1383006725	0.1506666130	673	85.62	324	86.17	79	90.8	23	79.31
AKT1		C/G or G/G	1.10 (0.81-1.48)	0.5496298962	1.65 (0.72-3.78)	0.2335745420	.	113	14.38	52	13.83	8	9.2	6	20.69
AKT1	rs2498802	C/C	1.00 (.-.)	.	0.73 (0.41-1.31)	0.2969316876	0.6615509333	352	44.78	180	47.87	34	39.08	13	44.83
AKT1		C/G or G/G	0.91 (0.74-1.12)	0.355880334	0.79 (0.47-1.33)	0.3739638686	.	434	55.22	196	52.13	53	60.92	16	55.17
ANGPT1	rs10086336	C/C	1.00 (.-.)	.	0.90 (0.43-1.86)	0.7707247623	0.7189751518	294	37.4	140	37.23	29	33.33	8	27.59
ANGPT1		C/T or T/T	1.02 (0.82-1.26)	0.8568133273	0.78 (0.49-1.26)	0.3108320445	.	492	62.6	236	62.77	58	66.67	21	72.41
ANGPT1	rs10096335	A/A	1.00 (.-.)	.	0.90 (0.41-1.96)	0.7868637162	0.7667515716	226	28.75	111	29.52	23	26.44	7	24.14
ANGPT1		A/G or G/G	0.91 (0.73-1.14)	0.4052560658	0.71 (0.44-1.14)	0.1615476512	.	560	71.25	265	70.48	64	73.56	22	75.86
ANGPT1	rs10216767	G/G	1.00 (.-.)	.	0.74 (0.44-1.26)	0.2746080462	0.6361210384	348	44.27	171	45.48	47	54.02	16	55.17
ANGPT1		G/A or A/A	1.02 (0.83-1.26)	0.8459440009	0.91 (0.51-1.64)	0.7614732470	.	438	55.73	205	54.52	40	45.98	13	44.83
ANGPT1	rs10955445	T/T	1.00 (.-.)	.	0.60 (0.35-1.02)	0.0591642093	0.0550910174	523	66.54	259	68.88	62	71.26	15	51.72
ANGPT1		T/C or C/C	0.90 (0.72-1.13)	0.3648314519	1.17 (0.66-2.06)	0.5979734697	.	263	33.46	117	31.12	25	28.74	14	48.28
ANGPT1	rs11777978	G/G	1.00 (.-.)	.	0.47 (0.24-0.94)	0.0312932284	0.0245310822	366	46.56	182	48.4	46	52.87	9	31.03
ANGPT1		G/A or A/A	0.90 (0.73-1.10)	0.2889862056	1.06 (0.65-1.72)	0.8259844967	.	420	53.44	194	51.6	41	47.13	20	68.97
ANGPT1	rs11785702	C/C	1.00 (.-.)	.	0.81 (0.53-1.25)	0.3455474837	0.9415588790	629	80.03	322	85.64	68	78.16	24	82.76
ANGPT1		C/A or A/A	0.70 (0.52-0.94)	0.0168361107	0.54 (0.22-1.35)	0.1884704322	.	157	19.97	54	14.36	19	21.84	5	17.24
ANGPT1	rs1283652	T/T	1.00 (.-.)	.	0.80 (0.49-1.30)	0.3643907503	0.9948063297	508	64.63	249	66.22	58	66.67	19	65.52
ANGPT1		T/C or C/C	0.95 (0.76-1.17)	0.610322748	0.75 (0.39-1.45)	0.3979302599	.	278	35.37	127	33.78	29	33.33	10	34.48
ANGPT1	rs1283658	C/C	1.00 (.-.)	.	0.89 (0.59-1.33)	0.5604488851	0.1388051922	635	80.79	318	84.57	71	81.61	27	93.1
ANGPT1		C/T or T/T	0.84 (0.63-1.12)	0.2289938797	0.28 (0.07-1.14)	0.0758774071	.	151	19.21	58	15.43	16	18.39	2	6.9
ANGPT1	rs1283666	A/A	1.00 (.-.)	.	0.75 (0.46-1.20)	0.2308635108	0.5030469894	531	67.56	246	65.43	63	72.41	20	68.97
ANGPT1		A/C or C/C	1.13 (0.91-1.40)	0.2634820944	1.13 (0.57-2.23)	0.7316293360	.	255	32.44	130	34.57	24	27.59	9	31.03
ANGPT1	rs1283688	A/A	1.00 (.-.)	.	0.98 (0.54-1.79)	0.9443081683	0.4136373951	280	35.62	137	36.44	29	33.33	12	41.38
ANGPT1		A/G or G/G	0.93 (0.75-1.15)	0.5167241699	0.66 (0.39-1.11)	0.1178951399	.	506	64.38	239	63.56	58	66.67	17	58.62
ANGPT1	rs1283698	A/A	1.00 (.-.)	.	0.83 (0.54-1.27)	0.3785125952	0.7436368276	673	85.62	320	85.11	75	86.21	25	86.21
ANGPT1		A/G or G/G	1.13 (0.85-1.51)	0.4037655962	0.78 (0.28-2.13)	0.6244994882	.	113	14.38	56	14.89	12	13.79	4	13.79
ANGPT1	rs13255500	A/A	1.00 (.-.)	.	0.99 (0.66-1.50)	0.9674038133	0.0162614656	598	76.08	293	77.93	67	77.01	27	93.1
ANGPT1		A/G or G/G	0.81 (0.63-1.05)	0.1072759781	0.18 (0.05-0.75)	0.0177139635	.	188	23.92	83	22.07	20	22.99	2	6.9
ANGPT1	rs13263947	G/G	1.00 (.-.)	.	0.94 (0.62-1.42)	0.7720410282	0.0604882185	661	84.1	322	85.64	71	81.61	27	93.1
ANGPT1		G/A or A/A	0.82 (0.61-1.10)	0.1821151583	0.23 (0.06-0.93)	0.0391283709	.	125	15.9	54	14.36	16	18.39	2	6.9
ANGPT1	rs13273578	G/G	1.00 (.-.)	.	0.97 (0.61-1.54)	0.8815583127	0.1905049941	472	60.05	238	63.3	52	59.77	21	72.41
ANGPT1		G/A or A/A	0.89 (0.72-1.10)	0.2679534673	0.49 (0.24-1.01)	0.0542146072	.	314	39.95	138	36.7	35	40.23	8	27.59
ANGPT1	rs1433166	A/A	1.00 (.-.)	.	0.98 (0.53-1.81)	0.9525403313	0.4210404851	276	35.11	144	38.3	29	33.33	12	41.38
ANGPT1		A/G or G/G	1.05 (0.85-1.30)	0.6478267041	0.75 (0.44-1.26)	0.2780273000	.	510	64.89	232	61.7	58	66.67	17	58.62
ANGPT1	rs1433172	C/C	1.00 (.-.)	.	0.80 (0.37-1.73)	0.5684524881	0.9776007985	310	39.44	147	39.1	31	35.63	7	24.14
ANGPT1		C/T or T/T	1.07 (0.87-1.32)	0.5270808219	0.84 (0.53-1.35)	0.4785897749	.	476	60.56	229	60.9	56	64.37	22	75.86
ANGPT1	rs1433175	T/T	1.00 (.-.)	.	0.51 (0.26-1.00)	0.0487209544	0.0616091706	339	43.13	171	45.48	40	45.98	10	34.48
ANGPT1		T/C or C/C	0.90 (0.74-1.11)	0.3421232746	0.98 (0.60-1.59)	0.9423089242	.	447	56.87	205	54.52	47	54.02	19	65.52
ANGPT1	rs1433192	A/A	1.00 (.-.)	.	0.83 (0.50-1.38)	0.4787889831	0.8885500545	470	59.8	238	63.3	47	54.02	17	58.62
ANGPT1		A/G or G/G	0.79 (0.64-0.98)	0.0342059142	0.62 (0.34-1.14)	0.1259753046	.	316	40.2	138	36.7	40	45.98	12	41.38
ANGPT1	rs1433194	G/G	1.00 (.-.)	.	0.86 (0.58-1.29)	0.4805011457	0.1727816088	704	89.57	346	92.02	78	89.66	28	96.55
ANGPT1		G/A or A/A	0.66 (0.45-0.97)	0.0332854555	0.17 (0.02-1.25)	0.0814419971	.	82	10.43	30	7.98	9	10.34	1	3.45
ANGPT1	rs1672168	C/C	1.00 (.-.)	.	0.79 (0.50-1.24)	0.3083768433	0.8928891512	601	76.46	291	77.39	66	75.86	22	75.86
ANGPT1		C/T or T/T	1.08 (0.84-1.38)	0.5627928946	0.90 (0.42-1.94)	0.7958018002	.	185	23.54	85	22.61	21	24.14	7	24.14
ANGPT1	rs1672191	T/T	1.00 (.-.)	.	0.94 (0.59-1.50)	0.8062506931	0.3067100213	499	63.49	262	69.68	51	58.62	20	68.97
ANGPT1		T/A or A/A	0.74 (0.60-0.93)	0.0094077023	0.46 (0.23-0.92)	0.0273298927	.	287	36.51	114	30.32	36	41.38	9	31.03
ANGPT1	rs16876090	G/G	1.00 (.-.)	.	0.82 (0.53-1.27)	0.3810793892	0.9203471227	651	82.82	316	84.04	66	75.86	23	79.31
ANGPT1		G/A or A/A	0.77 (0.58-1.02)	0.0693404311	0.60 (0.26-1.38)	0.2304739852	.	135	17.18	60	15.96	21	24.14	6	20.69
ANGPT1	rs2195989	T/T	1.00 (.-.)	.	0.75 (0.45-1.23)	0.2473624129	0.6137394085	508	64.63	234	62.23	55	63.22	18	62.07
ANGPT1		T/C or C/C	1.05 (0.85-1.29)	0.6797324981	0.96 (0.51-1.78)	0.8882521417	.	278	35.37	142	37.77	32	36.78	11	37.93
ANGPT1	rs2445364	T/T	1.00 (.-.)	.	0.63 (0.29-1.37)	0.2415346988	0.4275449284	231	29.39	94	25	30	34.48	7	24.14
ANGPT1		T/G or G/G	1.13 (0.89-1.43)	0.3034808834	1.01 (0.62-1.65)	0.9647446636	.	555	70.61	282	75	57	65.52	22	75.86
ANGPT1	rs2514857	A/A	1.00 (.-.)	.	0.95 (0.49-1.82)	0.8694098515	0.5379333805	222	28.24	120	31.91	23	26.44	10	34.48
ANGPT1		A/C or C/C	0.80 (0.64-1.00)	0.046180877	0.58 (0.35-0.97)	0.0394135451	.	564	71.76	256	68.09	64	73.56	19	65.52
ANGPT1	rs2514861	A/A	1.00 (.-.)	.	0.76 (0.45-1.27)	0.2926878331	0.7272941099	434	55.22	198	52.66	48	55.17	16	55.17
ANGPT1		A/G or G/G	0.99 (0.80-1.21)	0.8991865658	0.85 (0.48-1.52)	0.5922089078	.	352	44.78	178	47.34	39	44.83	13	44.83
ANGPT1	rs2514878	T/T	1.00 (.-.)	.	0.82 (0.44-1.55)	0.5442051846	0.9173537292	280	35.62	125	33.24	28	32.18	11	37.93
ANGPT1		T/C or C/C	0.95 (0.76-1.18)	0.6348523062	0.75 (0.45-1.24)	0.2615581213	.	506	64.38	251	66.76	59	67.82	18	62.07
ANGPT1	rs2514882	T/T	1.00 (.-.)	.	0.78 (0.49-1.23)	0.2883314329	0.8116317753	596	75.83	285	75.8	66	75.86	21	72.41
ANGPT1		T/C or C/C	0.97 (0.76-1.24)	0.8171593955	0.84 (0.41-1.73)	0.6375883730	.	190	24.17	91	24.2	21	24.14	8	27.59
ANGPT1	rs2916084	T/T	1.00 (.-.)	.	0.77 (0.44-1.32)	0.3333478811	0.8130599184	363	46.18	175	46.54	39	44.83	15	51.72
ANGPT1		T/A or A/A	0.97 (0.79-1.20)	0.7938640846	0.82 (0.46-1.44)	0.4809473934	.	423	53.82	201	53.46	48	55.17	14	48.28
ANGPT1	rs2916085	T/T	1.00 (.-.)	.	0.77 (0.49-1.20)	0.2526032140	0.7784571977	553	70.36	280	74.47	63	72.41	23	79.31
ANGPT1		T/G or G/G	0.92 (0.72-1.16)	0.4709297157	0.81 (0.35-1.85)	0.6166335709	.	233	29.64	96	25.53	24	27.59	6	20.69
ANGPT1	rs4133395	A/A	1.00 (.-.)	.	0.60 (0.30-1.20)	0.1504078825	0.2819804024	279	35.5	138	36.7	39	44.83	9	31.03
ANGPT1		A/C or C/C	0.97 (0.79-1.21)	0.8118864839	0.92 (0.56-1.51)	0.7415646797	.	507	64.5	238	63.3	48	55.17	20	68.97
ANGPT1	rs41466146	C/C	1.00 (.-.)	.	0.95 (0.57-1.59)	0.8420999850	0.3490708368	379	48.22	187	49.73	44	50.57	17	58.62
ANGPT1		C/T or T/T	1.08 (0.88-1.33)	0.4568117427	0.71 (0.39-1.30)	0.2668189464	.	407	51.78	189	50.27	43	49.43	12	41.38
ANGPT1	rs4354281	C/C	1.00 (.-.)	.	0.82 (0.52-1.29)	0.3989902777	0.8031798424	588	74.81	285	75.8	63	72.41	22	75.86
ANGPT1		C/G or G/G	0.97 (0.76-1.23)	0.7932052757	0.71 (0.33-1.54)	0.3873088273	.	198	25.19	91	24.2	24	27.59	7	24.14
ANGPT1	rs6992337	G/G	1.00 (.-.)	.	0.90 (0.56-1.45)	0.6715690041	0.3878139832	500	63.61	245	65.16	56	64.37	20	68.97
ANGPT1		G/A or A/A	1.04 (0.84-1.29)	0.7043389666	0.66 (0.33-1.31)	0.2356401985	.	286	36.39	131	34.84	31	35.63	9	31.03
ANGPT1	rs7817012	C/C	1.00 (.-.)	.	0.74 (0.45-1.21)	0.2274928547	0.5435850169	526	66.92	237	63.03	57	65.52	18	62.07
ANGPT1		C/T or T/T	1.09 (0.88-1.35)	0.4117226864	1.03 (0.55-1.92)	0.9259301716	.	260	33.08	139	36.97	30	34.48	11	37.93
ANGPT1	rs951759	G/G	1.00 (.-.)	.	0.68 (0.39-1.20)	0.1873387817	0.4017493317	335	42.62	176	46.81	42	48.28	14	48.28
ANGPT1		G/T or T/T	0.99 (0.80-1.22)	0.9176198712	0.94 (0.54-1.62)	0.8156116127	.	451	57.38	200	53.19	45	51.72	15	51.72
ANGPT2	rs10092206	A/A	1.00 (.-.)	.	1.26 (0.74-2.14)	0.3887267759	0.0331971925	320	40.71	136	36.17	34	39.08	17	58.62
ANGPT2		A/G or G/G	1.32 (1.06-1.64)	0.0131764896	0.72 (0.39-1.31)	0.2783631085	.	466	59.29	240	63.83	53	60.92	12	41.38
ANGPT2	rs12547077	T/T	1.00 (.-.)	.	0.91 (0.59-1.41)	0.6822982259	0.2045452502	599	76.21	287	76.33	63	72.41	24	82.76
ANGPT2		T/C or C/C	1.01 (0.80-1.29)	0.9139044456	0.50 (0.20-1.23)	0.1324541162	.	187	23.79	89	23.67	24	27.59	5	17.24
ANGPT2	rs17077465	A/A	1.00 (.-.)	.	0.96 (0.62-1.48)	0.8453430617	0.1136670050	564	71.76	265	70.48	64	73.56	24	82.76
ANGPT2		A/G or G/G	1.18 (0.94-1.48)	0.160105144	0.53 (0.22-1.30)	0.1673971896	.	222	28.24	111	29.52	23	26.44	5	17.24
ANGPT2	rs17623064	T/T	1.00 (.-.)	.	1.02 (0.63-1.64)	0.9503726991	0.1326777248	440	55.98	192	51.06	51	58.62	20	68.97
ANGPT2		T/A or A/A	1.15 (0.93-1.41)	0.1926399941	0.63 (0.32-1.25)	0.1869501588	.	346	44.02	184	48.94	36	41.38	9	31.03
ANGPT2	rs1823375	C/C	1.00 (.-.)	.	0.86 (0.50-1.46)	0.5726645689	0.7176216465	347	44.15	176	46.81	41	47.13	16	55.17
ANGPT2		C/G or G/G	1.02 (0.83-1.26)	0.8358790571	0.76 (0.43-1.36)	0.3553345049	.	439	55.85	200	53.19	46	52.87	13	44.83
ANGPT2	rs2122279	T/T	1.00 (.-.)	.	1.17 (0.72-1.92)	0.5238665612	0.0280788213	434	55.22	182	48.4	46	52.87	19	65.52
ANGPT2		T/C or C/C	1.21 (0.98-1.48)	0.0703408322	0.59 (0.31-1.14)	0.1146044094	.	352	44.78	194	51.6	41	47.13	10	34.48
ANGPT2	rs2442553	T/T	1.00 (.-.)	.	0.79 (0.50-1.24)	0.3038342663	0.8986698432	592	75.32	284	75.53	67	77.01	22	75.86
ANGPT2		T/A or A/A	0.87 (0.69-1.11)	0.2678646192	0.73 (0.34-1.58)	0.4272218246	.	194	24.68	92	24.47	20	22.99	7	24.14
ANGPT2	rs2442591	A/A	1.00 (.-.)	.	0.88 (0.58-1.35)	0.5617150806	0.2657169937	661	84.1	311	82.71	68	78.16	25	86.21
ANGPT2		A/T or T/T	1.17 (0.89-1.54)	0.2617210332	0.57 (0.21-1.56)	0.2769772674	.	125	15.9	65	17.29	19	21.84	4	13.79
ANGPT2	rs2442600	C/C	1.00 (.-.)	.	1.14 (0.64-2.01)	0.6569651670	0.1296831374	297	37.79	128	34.04	33	37.93	14	48.28
ANGPT2		C/T or T/T	1.04 (0.83-1.29)	0.7355837831	0.65 (0.37-1.13)	0.1276500448	.	489	62.21	248	65.96	54	62.07	15	51.72
ANGPT2	rs2442632	A/A	1.00 (.-.)	.	0.34 (0.12-0.92)	0.0342207283	0.0251938964	215	27.35	110	29.26	28	32.18	4	13.79
ANGPT2		A/G or G/G	0.83 (0.66-1.04)	0.1081616488	0.85 (0.54-1.33)	0.4740116659	.	571	72.65	266	70.74	59	67.82	25	86.21
ANGPT2	rs2515445	G/G	1.00 (.-.)	.	0.79 (0.52-1.20)	0.2659520221	0.8197281021	689	87.66	334	88.83	77	88.51	26	89.66
ANGPT2		G/C or C/C	0.94 (0.68-1.30)	0.7115872761	0.86 (0.27-2.72)	0.7968710702	.	97	12.34	42	11.17	10	11.49	3	10.34
ANGPT2	rs2515464	G/G	1.00 (.-.)	.	1.13 (0.68-1.87)	0.6435726936	0.0642625204	368	46.82	158	42.02	41	47.13	18	62.07
ANGPT2		G/T or T/T	1.01 (0.82-1.25)	0.9028655019	0.55 (0.29-1.03)	0.0625712112	.	418	53.18	218	57.98	46	52.87	11	37.93
ANGPT2	rs2515477	C/C	1.00 (.-.)	.	0.76 (0.48-1.23)	0.2666177651	0.6982359566	588	74.81	278	73.94	64	73.56	20	68.97
ANGPT2		C/T or T/T	0.88 (0.70-1.12)	0.3034091891	0.80 (0.40-1.57)	0.5131807750	.	198	25.19	98	26.06	23	26.44	9	31.03
ANGPT2	rs2515486	C/C	1.00 (.-.)	.	0.88 (0.57-1.36)	0.5573007793	0.3595176876	540	68.7	264	70.21	58	66.67	24	82.76
ANGPT2		C/A or A/A	0.92 (0.74-1.16)	0.4916205898	0.52 (0.21-1.27)	0.1511504111	.	246	31.3	112	29.79	29	33.33	5	17.24
ANGPT2	rs2920674	C/C	1.00 (.-.)	.	0.72 (0.44-1.18)	0.1909234047	0.4305908447	535	68.07	261	69.41	59	67.82	18	62.07
ANGPT2		C/G or G/G	0.90 (0.72-1.13)	0.3714437122	0.90 (0.48-1.69)	0.7418468713	.	251	31.93	115	30.59	28	32.18	11	37.93
ANGPT2	rs2920677	T/T	1.00 (.-.)	.	0.60 (0.34-1.07)	0.0845189775	0.1258755337	395	50.25	189	50.27	46	52.87	13	44.83
ANGPT2		T/C or C/C	0.99 (0.80-1.21)	0.8935409574	1.08 (0.64-1.84)	0.7735339890	.	391	49.75	187	49.73	41	47.13	16	55.17
ANGPT2	rs2922889	T/T	1.00 (.-.)	.	0.67 (0.38-1.17)	0.1622746872	0.3436868420	420	53.44	220	58.51	48	55.17	14	48.28
ANGPT2		T/A or A/A	0.90 (0.73-1.11)	0.3314015308	0.88 (0.51-1.50)	0.6310696470	.	366	46.56	156	41.49	39	44.83	15	51.72
ANGPT2	rs2959813	G/G	1.00 (.-.)	.	0.75 (0.48-1.16)	0.1916560646	0.4079733423	683	86.9	322	85.64	75	86.21	23	79.31
ANGPT2		G/C or C/C	0.82 (0.61-1.11)	0.1982272309	0.94 (0.40-2.17)	0.8799314317	.	103	13.1	54	14.36	12	13.79	6	20.69
ANGPT2	rs3020210	C/C	1.00 (.-.)	.	0.44 (0.19-1.00)	0.0510880471	0.0561905424	323	41.09	159	42.29	39	44.83	6	20.69
ANGPT2		C/A or A/A	0.96 (0.78-1.18)	0.7037912325	0.99 (0.62-1.56)	0.9490522288	.	463	58.91	217	57.71	48	55.17	23	79.31
ANGPT2	rs7013006	C/C	1.00 (.-.)	.	0.72 (0.46-1.12)	0.1398336079	0.1857531623	692	88.04	333	88.56	75	86.21	23	79.31
ANGPT2		C/G or G/G	0.79 (0.57-1.09)	0.1518877776	1.12 (0.49-2.54)	0.7874313895	.	94	11.96	43	11.44	12	13.79	6	20.69
ANGPT2	rs7825407	C/C	1.00 (.-.)	.	0.72 (0.42-1.24)	0.2414072896	0.5753861072	414	52.67	221	58.78	46	52.87	15	51.72
ANGPT2		C/G or G/G	0.86 (0.70-1.06)	0.1619878882	0.78 (0.44-1.35)	0.3706652755	.	372	47.33	155	41.22	41	47.13	14	48.28
ANGPT2	rs7835591	T/T	1.00 (.-.)	.	0.80 (0.52-1.23)	0.3086524308	0.9927892806	660	83.97	320	85.11	70	80.46	25	86.21
ANGPT2		T/A or A/A	0.95 (0.72-1.27)	0.7438331616	0.76 (0.28-2.05)	0.5869457414	.	126	16.03	56	14.89	17	19.54	4	13.79
DKK4	rs2073665	T/T	1.00 (.-.)	.	0.79 (0.51-1.21)	0.2749045696	0.8586562864	689	87.66	318	84.57	75	86.21	24	82.76	candidate
DKK4		T/C or C/C	1.13 (0.85-1.49)	0.411258162	0.97 (0.40-2.37)	0.9473868038	.	97	12.34	58	15.43	12	13.79	5	17.24
DKK4	rs2272732	G/G	1.00 (.-.)	.	0.80 (0.51-1.25)	0.3286985247	0.9517686176	634	80.66	290	77.13	67	77.01	22	75.86
DKK4		G/A or A/A	1.20 (0.94-1.53)	0.1393335944	0.93 (0.44-2.00)	0.8591351181	.	152	19.34	86	22.87	20	22.99	7	24.14
DKK4	rs2979895	T/T	1.00 (.-.)	.	0.78 (0.51-1.21)	0.2722674611	0.8412869265	688	87.53	318	84.57	75	86.21	24	82.76
DKK4		T/C or C/C	1.11 (0.84-1.48)	0.460234206	0.97 (0.40-2.37)	0.9445434299	.	98	12.47	58	15.43	12	13.79	5	17.24
DLL1	rs1028488	C/C	1.00 (.-.)	.	0.63 (0.25-1.55)	0.3133325953	0.5256173993	231	29.39	119	31.65	22	25.29	5	17.24
DLL1		C/A or A/A	0.94 (0.75-1.17)	0.586327462	0.81 (0.51-1.27)	0.3547959149	.	555	70.61	257	68.35	65	74.71	24	82.76
DLL1	rs1033583	A/A	1.00 (.-.)	.	0.62 (0.31-1.24)	0.1734517108	0.3295728765	335	42.62	178	47.34	35	40.23	9	31.03
DLL1		A/C or C/C	0.95 (0.77-1.17)	0.6313278568	0.88 (0.55-1.41)	0.5914826557	.	451	57.38	198	52.66	52	59.77	20	68.97
DLL1	rs2738820	T/T	1.00 (.-.)	.	0.74 (0.40-1.35)	0.3192344743	0.7052946054	319	40.59	153	40.69	39	44.83	12	41.38
DLL1		T/G or G/G	0.99 (0.80-1.22)	0.9011344051	0.84 (0.50-1.41)	0.5163612691	.	467	59.41	223	59.31	48	55.17	17	58.62
DLL1	rs4710780	C/C	1.00 (.-.)	.	0.70 (0.37-1.32)	0.2692401771	0.5558430824	227	28.88	104	27.66	29	33.33	11	37.93
DLL1		C/A or A/A	1.02 (0.81-1.28)	0.8891121921	0.90 (0.53-1.52)	0.6917793293	.	559	71.12	272	72.34	58	66.67	18	62.07
DLL1	rs4710783	A/A	1.00 (.-.)	.	0.59 (0.28-1.23)	0.1577390207	0.2861502790	240	30.53	116	30.85	26	29.89	8	27.59
DLL1		A/G or G/G	1.02 (0.82-1.28)	0.8464726617	0.95 (0.59-1.53)	0.8179172929	.	546	69.47	260	69.15	61	70.11	21	72.41
DLL1	rs7755547	A/A	1.00 (.-.)	.	0.70 (0.39-1.25)	0.2277457290	0.5206884503	462	58.78	225	59.84	42	48.28	13	44.83
DLL1		A/G or G/G	1.05 (0.85-1.29)	0.6715829808	0.94 (0.56-1.59)	0.8183795969	.	324	41.22	151	40.16	45	51.72	16	55.17
DLL1	rs9348305	G/G	1.00 (.-.)	.	0.81 (0.49-1.34)	0.4074707279	0.9680709233	522	66.41	252	67.02	53	60.92	17	58.62
DLL1		G/A or A/A	0.99 (0.80-1.23)	0.9454214796	0.79 (0.43-1.44)	0.4374598473	.	264	33.59	124	32.98	34	39.08	12	41.38
DLL1	rs9348306	A/A	1.00 (.-.)	.	0.68 (0.43-1.06)	0.0882690950	0.0499684212	640	81.42	315	83.78	74	85.06	22	75.86
DLL1		A/C or C/C	0.91 (0.69-1.20)	0.5150192805	1.63 (0.76-3.50)	0.2123446053	.	146	18.58	61	16.22	13	14.94	7	24.14
DLL1	rs9348307	G/G	1.00 (.-.)	.	0.76 (0.49-1.19)	0.2338130570	0.6337603491	583	74.17	291	77.39	67	77.01	23	79.31
DLL1		G/C or C/C	0.87 (0.68-1.11)	0.256520001	0.83 (0.37-1.88)	0.6636396348	.	203	25.83	85	22.61	20	22.99	6	20.69
DLL1	rs9366197	C/C	1.00 (.-.)	.	0.69 (0.37-1.29)	0.2456909516	0.5234426508	324	41.22	159	42.29	41	47.13	11	37.93
DLL1		C/T or T/T	1.04 (0.84-1.28)	0.7138462507	0.92 (0.56-1.53)	0.7595153821	.	462	58.78	217	57.71	46	52.87	18	62.07
DLL1	rs9366198	C/C	1.00 (.-.)	.	0.96 (0.60-1.54)	0.8739539127	0.2197730067	506	64.38	256	68.09	51	58.62	21	72.41
DLL1		C/G or G/G	0.93 (0.75-1.16)	0.5226252168	0.53 (0.26-1.09)	0.0840301636	.	280	35.62	120	31.91	36	41.38	8	27.59
DLL1	rs9460103	A/A	1.00 (.-.)	.	0.84 (0.43-1.62)	0.5922623743	0.8759283374	288	36.64	144	38.3	28	32.18	10	34.48
DLL1		A/C or C/C	1.01 (0.82-1.25)	0.8940749498	0.79 (0.49-1.30)	0.3608539049	.	498	63.36	232	61.7	59	67.82	19	65.52
DLL4	rs4924515	G/G	1.00 (.-.)	.	0.61 (0.27-1.40)	0.2457718166	0.4386203371	240	30.53	117	31.12	27	31.03	6	20.69
DLL4		G/C or C/C	0.98 (0.79-1.22)	0.8532888597	0.86 (0.54-1.37)	0.5172962762	.	546	69.47	259	68.88	60	68.97	23	79.31
EFNB2	rs10508176	A/A	1.00 (.-.)	.	0.78 (0.52-1.19)	0.2555577784	0.4791810206	700	89.06	328	87.23	81	93.1	26	89.66
EFNB2		A/T or T/T	1.28 (0.94-1.75)	0.1176731978	1.61 (0.51-5.13)	0.4169015212	.	86	10.94	48	12.77	6	6.9	3	10.34
EFNB2	rs12868314	C/C	1.00 (.-.)	.	0.81 (0.50-1.31)	0.3808572675	0.9123492884	603	76.72	273	72.61	64	73.56	19	65.52
EFNB2		C/G or G/G	1.19 (0.94-1.49)	0.1435975647	0.91 (0.48-1.75)	0.7864667488	.	183	23.28	103	27.39	23	26.44	10	34.48
EFNB2	rs17524854	T/T	1.00 (.-.)	.	0.81 (0.45-1.44)	0.4636553286	0.9640983162	396	50.38	178	47.34	43	49.43	13	44.83
EFNB2		T/C or C/C	1.10 (0.89-1.35)	0.3680444519	0.87 (0.51-1.48)	0.6050854538	.	390	49.62	198	52.66	44	50.57	16	55.17
EFNB2	rs2057408	A/A	1.00 (.-.)	.	0.78 (0.42-1.43)	0.4140861517	0.8472332710	337	42.88	140	37.23	41	47.13	12	41.38
EFNB2		A/G or G/G	1.32 (1.07-1.63)	0.0101778213	1.10 (0.66-1.86)	0.7066522368	.	449	57.12	236	62.77	46	52.87	17	58.62
EFNB2	rs2391333	C/C	1.00 (.-.)	.	0.80 (0.44-1.47)	0.4771754692	0.9765618294	306	38.93	159	42.29	35	40.23	12	41.38
EFNB2		C/T or T/T	0.74 (0.60-0.92)	0.0053899025	0.61 (0.36-1.02)	0.0575117819	.	480	61.07	217	57.71	52	59.77	17	58.62
EFNB2	rs2391336	G/G	1.00 (.-.)	.	0.55 (0.25-1.19)	0.1294957665	0.2023094362	271	34.48	123	32.71	31	35.63	7	24.14
EFNB2		G/A or A/A	1.26 (1.01-1.57)	0.0374038114	1.20 (0.75-1.93)	0.4415373252	.	515	65.52	253	67.29	56	64.37	22	75.86
EFNB2	rs2391337	A/A	1.00 (.-.)	.	0.85 (0.54-1.34)	0.4869379171	0.6158481697	580	73.79	259	68.88	68	78.16	22	75.86
EFNB2		A/G or G/G	1.18 (0.94-1.47)	0.152070557	0.80 (0.36-1.74)	0.5685663794	.	206	26.21	117	31.12	19	21.84	7	24.14
EFNB2	rs2391340	G/G	1.00 (.-.)	.	0.83 (0.40-1.73)	0.6230778472	0.8995404067	238	30.28	103	27.39	34	39.08	8	27.59
EFNB2		G/T or T/T	1.17 (0.93-1.48)	0.1748684382	0.92 (0.57-1.51)	0.7501592672	.	548	69.72	273	72.61	53	60.92	21	72.41
EFNB2	rs2893262	G/G	1.00 (.-.)	.	0.80 (0.48-1.31)	0.3673049356	0.9082772859	491	62.47	219	58.24	58	66.67	18	62.07
EFNB2		G/A or A/A	1.15 (0.94-1.41)	0.1848381819	0.96 (0.51-1.79)	0.8941440657	.	295	37.53	157	41.76	29	33.33	11	37.93
EFNB2	rs3783057	T/T	1.00 (.-.)	.	0.77 (0.43-1.37)	0.3738161634	0.8716388321	414	52.67	171	45.48	45	51.72	13	44.83
EFNB2		T/G or G/G	1.43 (1.16-1.75)	0.0008072294	1.17 (0.69-1.98)	0.5682751928	.	372	47.33	205	54.52	42	48.28	16	55.17
EFNB2	rs3818377	G/G	1.00 (.-.)	.	1.21 (0.75-1.94)	0.4368363011	0.0148399189	486	61.83	236	62.77	45	51.72	20	68.97
EFNB2		G/A or A/A	1.01 (0.82-1.25)	0.9348292499	0.45 (0.23-0.90)	0.0239046155	.	300	38.17	140	37.23	42	48.28	9	31.03
EFNB2	rs4399422	G/G	1.00 (.-.)	.	0.75 (0.34-1.63)	0.4680118136	0.8801079224	297	37.79	125	33.24	30	34.48	7	24.14
EFNB2		G/A or A/A	1.30 (1.05-1.61)	0.0183461508	1.04 (0.65-1.67)	0.8685601877	.	489	62.21	251	66.76	57	65.52	22	75.86
EFNB2	rs8000078	G/G	1.00 (.-.)	.	0.65 (0.34-1.24)	0.1901461497	0.4050966119	229	29.13	109	28.99	32	36.78	11	37.93
EFNB2		G/T or T/T	0.94 (0.75-1.18)	0.6104008753	0.86 (0.51-1.44)	0.5565662540	.	557	70.87	267	71.01	55	63.22	18	62.07
EFNB2	rs8001826	G/G	1.00 (.-.)	.	0.95 (0.60-1.49)	0.8108456271	0.1736803652	602	76.59	273	72.61	63	72.41	22	75.86
EFNB2		G/C or C/C	1.14 (0.90-1.43)	0.2745087624	0.59 (0.28-1.27)	0.1804653799	.	184	23.41	103	27.39	24	27.59	7	24.14
EFNB2	rs9514543	C/C	1.00 (.-.)	.	0.77 (0.35-1.68)	0.5088333073	0.9141361805	267	33.97	113	30.05	29	33.33	7	24.14
EFNB2		C/T or T/T	1.33 (1.06-1.67)	0.0127305034	1.07 (0.67-1.73)	0.7721825472	.	519	66.03	263	69.95	58	66.67	22	75.86
EFNB2	rs9514544	A/A	1.00 (.-.)	.	1.10 (0.58-2.07)	0.7776493299	0.2432322946	305	38.8	122	32.45	34	39.08	11	37.93
EFNB2		A/G or G/G	1.39 (1.11-1.73)	0.0038018132	0.94 (0.56-1.57)	0.8188852890	.	481	61.2	254	67.55	53	60.92	18	62.07
EFNB2	rs9514545	T/T	1.00 (.-.)	.	0.89 (0.53-1.51)	0.6715939610	0.5394570950	469	59.67	201	53.46	52	59.77	16	55.17
EFNB2		T/C or C/C	1.21 (0.98-1.48)	0.0697295961	0.85 (0.48-1.51)	0.5762718440	.	317	40.33	175	46.54	35	40.23	13	44.83
EFNB2	rs9520087	G/G	1.00 (.-.)	.	0.78 (0.37-1.64)	0.5105533720	0.9288438873	254	32.32	101	26.86	24	27.59	8	27.59
EFNB2		G/A or A/A	1.40 (1.11-1.76)	0.0043293085	1.13 (0.70-1.85)	0.6110534395	.	532	67.68	275	73.14	63	72.41	21	72.41
EFNB2	rs9520088	T/T	1.00 (.-.)	.	0.72 (0.41-1.27)	0.2626977675	0.5087409583	436	55.47	186	49.47	48	55.17	14	48.28
EFNB2		T/C or C/C	1.35 (1.10-1.65)	0.0041604977	1.26 (0.73-2.18)	0.3974798531	.	350	44.53	190	50.53	39	44.83	15	51.72
EFNB2	rs9520090	G/G	1.00 (.-.)	.	0.86 (0.37-1.99)	0.7176864603	0.8473989234	232	29.52	92	24.47	25	28.74	6	20.69
EFNB2		G/C or C/C	1.46 (1.15-1.85)	0.0020528605	1.14 (0.71-1.83)	0.5952898256	.	554	70.48	284	75.53	62	71.26	23	79.31
EFNB2	rs9520094	T/T	1.00 (.-.)	.	0.92 (0.51-1.63)	0.7653881614	0.4801809129	400	50.89	167	44.41	36	41.38	13	44.83
EFNB2		T/G or G/G	1.41 (1.15-1.73)	0.0011717054	0.98 (0.57-1.66)	0.9298465164	.	386	49.11	209	55.59	51	58.62	16	55.17
EPHB4	rs314324	G/G	1.00 (.-.)	.	0.72 (0.37-1.37)	0.3105907673	0.6235507539	340	43.26	186	49.47	38	43.68	10	34.48
EPHB4		G/A or A/A	0.85 (0.69-1.04)	0.1180147271	0.74 (0.45-1.22)	0.2364476564	.	446	56.74	190	50.53	49	56.32	19	65.52
EPHB4	rs314339	C/C	1.00 (.-.)	.	0.98 (0.49-1.99)	0.9632443953	0.5006564096	235	29.9	101	26.86	23	26.44	9	31.03
EPHB4		C/T or T/T	1.23 (0.98-1.56)	0.073954485	0.91 (0.56-1.49)	0.7081240017	.	551	70.1	275	73.14	64	73.56	20	68.97
EPHB4	rs314358	C/C	1.00 (.-.)	.	0.99 (0.54-1.83)	0.9820463783	0.3847751720	303	38.55	138	36.7	30	34.48	12	41.38
EPHB4		C/T or T/T	1.09 (0.88-1.35)	0.4036335498	0.77 (0.46-1.29)	0.3162047435	.	483	61.45	238	63.3	57	65.52	17	58.62
EPHB4	rs3847060	T/T	1.00 (.-.)	.	0.86 (0.57-1.30)	0.4700659115	0.4155462425	684	87.02	315	83.78	74	85.06	27	93.1
EPHB4		T/C or C/C	1.35 (1.02-1.78)	0.0352147066	0.66 (0.16-2.66)	0.5563729836	.	102	12.98	61	16.22	13	14.94	2	6.9
ETS1	rs10893873	C/C	1.00 (.-.)	.	1.10 (0.70-1.73)	0.6763905948	0.0191446950	490	62.34	217	57.71	54	62.07	23	79.31
ETS1		C/T or T/T	1.12 (0.91-1.38)	0.2797957934	0.44 (0.19-1.00)	0.0502204375	.	296	37.66	159	42.29	33	37.93	6	20.69
ETS1	rs10893877	T/T	1.00 (.-.)	.	0.68 (0.35-1.32)	0.2510625577	0.5071313527	263	33.46	126	33.51	28	32.18	10	34.48
ETS1		T/C or C/C	1.04 (0.84-1.30)	0.718096879	0.92 (0.56-1.52)	0.7505730817	.	523	66.54	250	66.49	59	67.82	19	65.52
ETS1	rs10893879	G/G	1.00 (.-.)	.	1.07 (0.61-1.87)	0.8252993162	0.2076482551	289	36.77	156	41.49	30	34.48	14	48.28
ETS1		G/C or C/C	0.89 (0.72-1.09)	0.2495993309	0.58 (0.33-1.00)	0.0489455279	.	497	63.23	220	58.51	57	65.52	15	51.72
ETS1	rs10893883	C/C	1.00 (.-.)	.	0.83 (0.52-1.32)	0.4242640528	0.7924057540	525	66.79	257	68.35	57	65.52	21	72.41
ETS1		C/T or T/T	0.96 (0.77-1.20)	0.7400439892	0.71 (0.35-1.45)	0.3504688967	.	261	33.21	119	31.65	30	34.48	8	27.59
ETS1	rs11221320	C/C	1.00 (.-.)	.	0.33 (0.14-0.77)	0.0100345267	0.0035515008	271	34.48	136	36.17	33	37.93	6	20.69
ETS1		C/T or T/T	0.89 (0.71-1.10)	0.2754572028	1.05 (0.67-1.66)	0.8185558056	.	515	65.52	240	63.83	54	62.07	23	79.31
ETS1	rs11221322	T/T	1.00 (.-.)	.	0.45 (0.25-0.81)	0.0070210407	0.0003611245	547	69.59	267	71.01	60	68.97	13	44.83
ETS1		T/C or C/C	0.85 (0.68-1.07)	0.1715430519	1.61 (0.96-2.72)	0.0728287649	.	239	30.41	109	28.99	27	31.03	16	55.17
ETS1	rs11221323	T/T	1.00 (.-.)	.	0.88 (0.52-1.49)	0.6335287590	0.6209313664	402	51.15	189	50.27	44	50.57	16	55.17
ETS1		T/C or C/C	1.11 (0.91-1.37)	0.2979977805	0.81 (0.46-1.44)	0.4691694558	.	384	48.85	187	49.73	43	49.43	13	44.83
ETS1	rs11221332	C/C	1.00 (.-.)	.	0.67 (0.39-1.17)	0.1626345073	0.3386616020	441	56.11	223	59.31	49	56.32	14	48.28
ETS1		C/T or T/T	0.90 (0.73-1.11)	0.3270327442	0.88 (0.51-1.52)	0.6502497738	.	345	43.89	153	40.69	38	43.68	15	51.72
ETS1	rs11600746	T/T	1.00 (.-.)	.	0.81 (0.50-1.31)	0.3965011325	0.9703259469	545	69.34	267	71.01	55	63.22	19	65.52
ETS1		T/C or C/C	0.86 (0.68-1.07)	0.1762454783	0.69 (0.36-1.32)	0.2600348863	.	241	30.66	109	28.99	32	36.78	10	34.48
ETS1	rs11606009	T/T	1.00 (.-.)	.	0.79 (0.51-1.21)	0.2762782319	0.9324478060	594	75.57	295	78.46	69	79.31	25	86.21
ETS1		T/C or C/C	0.90 (0.70-1.15)	0.393600619	0.74 (0.27-2.01)	0.5546650183	.	192	24.43	81	21.54	18	20.69	4	13.79
ETS1	rs11819995	C/C	1.00 (.-.)	.	0.93 (0.59-1.47)	0.7521640693	0.2508012814	489	62.21	241	64.1	52	59.77	22	75.86
ETS1		C/T or T/T	0.92 (0.74-1.14)	0.4225087646	0.52 (0.24-1.11)	0.0890089436	.	297	37.79	135	35.9	35	40.23	7	24.14
ETS1	rs12362014	G/G	1.00 (.-.)	.	0.83 (0.53-1.30)	0.4201805892	0.6916163230	514	65.39	263	69.95	64	73.56	23	79.31
ETS1		G/A or A/A	0.93 (0.74-1.16)	0.5096228372	0.64 (0.28-1.45)	0.2876697940	.	272	34.61	113	30.05	23	26.44	6	20.69
ETS1	rs12575164	T/T	1.00 (.-.)	.	0.76 (0.46-1.27)	0.2940448921	0.7504769093	475	60.43	232	61.7	52	59.77	17	58.62
ETS1		T/C or C/C	0.99 (0.80-1.23)	0.9290662322	0.86 (0.47-1.56)	0.6134612124	.	311	39.57	144	38.3	35	40.23	12	41.38
ETS1	rs4369416	C/C	1.00 (.-.)	.	1.08 (0.68-1.69)	0.7516537122	0.0273820808	388	49.36	178	47.34	46	52.87	23	79.31
ETS1		C/T or T/T	1.02 (0.83-1.25)	0.8362203856	0.42 (0.18-0.95)	0.0374515990	.	398	50.64	198	52.66	41	47.13	6	20.69
ETS1	rs4612820	C/C	1.00 (.-.)	.	0.34 (0.12-0.92)	0.0342052483	0.0267624244	281	35.75	132	35.11	33	37.93	4	13.79
ETS1		C/T or T/T	1.09 (0.88-1.35)	0.4330673129	1.10 (0.71-1.71)	0.6788450612	.	505	64.25	244	64.89	54	62.07	25	86.21
ETS1	rs4936050	G/G	1.00 (.-.)	.	1.00 (0.64-1.56)	0.9858576126	0.0775190213	564	71.76	264	70.21	58	66.67	23	79.31
ETS1		G/A or A/A	0.87 (0.70-1.10)	0.2466426955	0.40 (0.17-0.91)	0.0288897747	.	222	28.24	112	29.79	29	33.33	6	20.69
ETS1	rs4937331	C/C	1.00 (.-.)	.	1.09 (0.67-1.78)	0.7231693380	0.0625818130	339	43.13	165	43.88	41	47.13	19	65.52
ETS1		C/T or T/T	0.84 (0.68-1.03)	0.0940981759	0.44 (0.23-0.84)	0.0129304411	.	447	56.87	211	56.12	46	52.87	10	34.48
ETS1	rs4937337	C/C	1.00 (.-.)	.	0.40 (0.17-0.91)	0.0293301801	0.0232693379	295	37.53	145	38.56	30	34.48	6	20.69
ETS1		C/A or A/A	0.89 (0.72-1.10)	0.2855124711	0.97 (0.61-1.53)	0.8901027773	.	491	62.47	231	61.44	57	65.52	23	79.31
ETS1	rs4937338	G/G	1.00 (.-.)	.	0.97 (0.64-1.47)	0.8835043870	0.0253658044	645	82.06	303	80.59	72	82.76	27	93.1
ETS1		G/A or A/A	1.01 (0.78-1.31)	0.9468239692	0.24 (0.06-0.98)	0.0473859825	.	141	17.94	73	19.41	15	17.24	2	6.9
ETS1	rs7101513	C/C	1.00 (.-.)	.	0.97 (0.56-1.68)	0.9131955737	0.3397075312	359	45.67	164	43.62	38	43.68	15	51.72
ETS1		C/G or G/G	1.15 (0.93-1.42)	0.193808713	0.77 (0.44-1.34)	0.3534896849	.	427	54.33	212	56.38	49	56.32	14	48.28
ETS1	rs7108562	T/T	1.00 (.-.)	.	0.97 (0.57-1.63)	0.8981298924	0.3125547180	337	42.88	155	41.22	42	48.28	17	58.62
ETS1		T/C or C/C	1.07 (0.87-1.32)	0.5335202424	0.70 (0.38-1.26)	0.2341233290	.	449	57.12	221	58.78	45	51.72	12	41.38
ETS1	rs7108992	C/C	1.00 (.-.)	.	0.45 (0.22-0.92)	0.0284827083	0.0233490826	307	39.06	165	43.88	39	44.83	8	27.59
ETS1		C/A or A/A	0.85 (0.69-1.05)	0.1285767139	0.97 (0.60-1.56)	0.8933889369	.	479	60.94	211	56.12	48	55.17	21	72.41
ETS1	rs7118744	G/G	1.00 (.-.)	.	0.52 (0.24-1.13)	0.0996469071	0.1555758578	298	37.91	146	38.83	32	36.78	7	24.14
ETS1		G/A or A/A	0.96 (0.78-1.19)	0.7320672429	0.93 (0.58-1.49)	0.7688024715	.	488	62.09	230	61.17	55	63.22	22	75.86
ETS1	rs7121854	C/C	1.00 (.-.)	.	0.49 (0.28-0.86)	0.0122734483	0.0009782576	607	77.23	301	80.05	67	77.01	14	48.28
ETS1		C/T or T/T	0.84 (0.65-1.08)	0.1742636998	1.57 (0.92-2.69)	0.0995280377	.	179	22.77	75	19.95	20	22.99	15	51.72
ETS1	rs7129690	T/T	1.00 (.-.)	.	0.85 (0.56-1.31)	0.4731238160	0.4950958281	576	73.28	273	72.61	64	73.56	25	86.21
ETS1		T/C or C/C	1.06 (0.84-1.34)	0.5974093361	0.63 (0.23-1.71)	0.3662479769	.	210	26.72	103	27.39	23	26.44	4	13.79
ETS1	rs7929911	C/C	1.00 (.-.)	.	1.05 (0.62-1.77)	0.8641913210	0.2102571723	434	55.22	210	55.85	42	48.28	16	55.17
ETS1		C/T or T/T	0.89 (0.72-1.09)	0.2537063639	0.57 (0.32-1.01)	0.0555007924	.	352	44.78	166	44.15	45	51.72	13	44.83
ETS1	rs8181551	A/A	1.00 (.-.)	.	0.88 (0.47-1.66)	0.6878112464	0.7117912042	338	43	134	35.64	32	36.78	11	37.93
ETS1		A/T or T/T	1.43 (1.15-1.77)	0.0012027166	1.08 (0.65-1.79)	0.7735882692	.	448	57	242	64.36	55	63.22	18	62.07
ETS1	rs8705	G/G	1.00 (.-.)	.	0.55 (0.28-1.10)	0.0928721367	0.1686343852	372	47.33	175	46.54	42	48.28	9	31.03
ETS1		G/A or A/A	1.13 (0.92-1.39)	0.2343702123	1.11 (0.69-1.78)	0.6812283246	.	414	52.67	201	53.46	45	51.72	20	68.97
FGF2	rs1048201	C/C	1.00 (.-.)	.	0.95 (0.61-1.47)	0.8041335207	0.1442575032	558	70.99	254	67.55	65	74.71	24	82.76
FGF2		C/T or T/T	1.13 (0.91-1.41)	0.2764485642	0.53 (0.22-1.30)	0.1671875405	.	228	29.01	122	32.45	22	25.29	5	17.24
FGF2	rs11737764	C/C	1.00 (.-.)	.	0.78 (0.51-1.20)	0.2602872866	0.8143693943	643	81.81	316	84.04	73	83.91	24	82.76
FGF2		C/T or T/T	0.86 (0.65-1.13)	0.278132578	0.76 (0.30-1.88)	0.5483689563	.	143	18.19	60	15.96	14	16.09	5	17.24
FGF2	rs11938826	C/C	1.00 (.-.)	.	0.75 (0.45-1.24)	0.2564111447	0.6801863369	565	71.88	261	69.41	66	75.86	17	58.62
FGF2		C/G or G/G	1.19 (0.95-1.49)	0.124736412	1.05 (0.57-1.92)	0.8768681585	.	221	28.12	115	30.59	21	24.14	12	41.38
FGF2	rs1476214	G/G	1.00 (.-.)	.	1.00 (0.55-1.80)	0.9956529588	0.3657735172	330	41.98	135	35.9	35	40.23	13	44.83
FGF2		G/A or A/A	1.22 (0.98-1.50)	0.0722452001	0.85 (0.50-1.45)	0.5477494958	.	456	58.02	241	64.1	52	59.77	16	55.17
FGF2	rs167428	T/T	1.00 (.-.)	.	0.57 (0.30-1.08)	0.0854578098	0.1323790112	421	53.56	189	50.27	43	49.43	10	34.48
FGF2		T/C or C/C	1.00 (0.81-1.23)	0.998125105	1.03 (0.63-1.70)	0.8983160441	.	365	46.44	187	49.73	44	50.57	19	65.52
FGF2	rs17006215	G/G	1.00 (.-.)	.	0.67 (0.43-1.06)	0.0888800230	0.0547545004	658	83.72	319	84.84	73	83.91	21	72.41
FGF2		G/A or A/A	0.88 (0.66-1.17)	0.3706329403	1.46 (0.71-3.00)	0.3062772309	.	128	16.28	57	15.16	14	16.09	8	27.59
FGF2	rs17407577	T/T	1.00 (.-.)	.	0.77 (0.49-1.21)	0.2654851243	0.8339639506	697	88.68	325	86.44	74	85.06	22	75.86
FGF2		T/C or C/C	1.24 (0.92-1.67)	0.162165785	1.06 (0.49-2.30)	0.8838044868	.	89	11.32	51	13.56	13	14.94	7	24.14
FGF2	rs17408757	T/T	1.00 (.-.)	.	0.82 (0.50-1.34)	0.4351641653	0.8424319098	600	76.34	268	71.28	60	68.97	18	62.07
FGF2		T/C or C/C	1.10 (0.88-1.39)	0.3955429537	0.84 (0.44-1.58)	0.5834786066	.	186	23.66	108	28.72	27	31.03	11	37.93
FGF2	rs1960669	G/G	1.00 (.-.)	.	0.78 (0.49-1.25)	0.3057607692	0.8071255559	596	75.83	277	73.67	65	74.71	20	68.97
FGF2		G/T or T/T	1.23 (0.98-1.56)	0.0762846485	1.07 (0.54-2.12)	0.8452230235	.	190	24.17	99	26.33	22	25.29	9	31.03
FGF2	rs2926171	G/G	1.00 (.-.)	.	0.80 (0.53-1.21)	0.2962927411	0.9863809651	750	95.42	352	93.62	83	95.4	26	89.66
FGF2		G/T or T/T	1.04 (0.69-1.59)	0.8392449935	0.83 (0.25-2.76)	0.7574961210	.	36	4.58	24	6.38	4	4.6	3	10.34
FGF2	rs308382	A/A	1.00 (.-.)	.	0.78 (0.46-1.31)	0.3484055812	0.9030800389	573	72.9	257	68.35	58	66.67	16	55.17
FGF2		A/G or G/G	1.13 (0.90-1.41)	0.2859060463	0.92 (0.51-1.66)	0.7914678685	.	213	27.1	119	31.65	29	33.33	13	44.83
FGF2	rs308420	G/G	1.00 (.-.)	.	0.83 (0.55-1.27)	0.3949983672	0.5848602539	667	84.86	316	84.04	72	82.76	26	89.66
FGF2		G/A or A/A	1.05 (0.80-1.39)	0.7107942089	0.63 (0.20-2.00)	0.4336309203	.	119	15.14	60	15.96	15	17.24	3	10.34
FGF2	rs308435	C/C	1.00 (.-.)	.	0.60 (0.36-1.00)	0.0502502020	0.0342338794	571	72.65	279	74.2	59	67.82	17	58.62
FGF2		C/A or A/A	0.88 (0.70-1.11)	0.2833763019	1.27 (0.70-2.28)	0.4302876054	.	215	27.35	97	25.8	28	32.18	12	41.38
FGF2	rs308439	T/T	1.00 (.-.)	.	0.80 (0.53-1.22)	0.2959277488	0.9904339264	733	93.26	348	92.55	82	94.25	26	89.66
FGF2		T/G or G/G	0.98 (0.66-1.44)	0.9149238677	0.79 (0.24-2.63)	0.7005948974	.	53	6.74	28	7.45	5	5.75	3	10.34
FGF2	rs308441	C/C	1.00 (.-.)	.	0.66 (0.39-1.11)	0.1211263055	0.2136803976	515	65.52	243	64.63	57	65.52	16	55.17
FGF2		C/T or T/T	0.99 (0.80-1.23)	0.952152595	1.08 (0.60-1.94)	0.7894703223	.	271	34.48	133	35.37	30	34.48	13	44.83
FGF2	rs308447	C/C	1.00 (.-.)	.	0.57 (0.26-1.23)	0.1507069921	0.2652644757	319	40.59	145	38.56	33	37.93	7	24.14
FGF2		C/T or T/T	1.01 (0.82-1.24)	0.944624242	0.93 (0.58-1.48)	0.7575392077	.	467	59.41	231	61.44	54	62.07	22	75.86
FGF2	rs3789138	G/G	1.00 (.-.)	.	1.05 (0.56-1.98)	0.8832753939	0.3292941957	264	33.59	106	28.19	31	35.63	11	37.93
FGF2		G/A or A/A	1.14 (0.91-1.44)	0.2503402093	0.80 (0.48-1.36)	0.4134886271	.	522	66.41	270	71.81	56	64.37	18	62.07
FGF2	rs3804158	A/A	1.00 (.-.)	.	0.92 (0.46-1.84)	0.8174479353	0.6433939756	246	31.3	102	27.13	28	32.18	9	31.03
FGF2		A/G or G/G	1.08 (0.85-1.36)	0.5317759735	0.81 (0.49-1.35)	0.4225995858	.	540	68.7	274	72.87	59	67.82	20	68.97
FGF2	rs6534365	C/C	1.00 (.-.)	.	1.07 (0.61-1.89)	0.8144578185	0.2092313456	361	45.93	139	36.97	38	43.68	14	48.28
FGF2		C/T or T/T	1.26 (1.02-1.55)	0.0343977517	0.82 (0.47-1.42)	0.4827824234	.	425	54.07	237	63.03	49	56.32	15	51.72
FGF2	rs9990554	G/G	1.00 (.-.)	.	0.84 (0.51-1.40)	0.5134817926	0.7227407537	559	71.12	242	64.36	55	63.22	17	58.62
FGF2		G/A or A/A	1.19 (0.96-1.48)	0.1140587023	0.87 (0.48-1.60)	0.6624844668	.	227	28.88	134	35.64	32	36.78	12	41.38
FLT1	rs12858139	C/C	1.00 (.-.)	.	0.46 (0.22-0.97)	0.0403813011	0.0385349091	255	32.44	109	28.99	36	41.38	8	27.59
FLT1		C/A or A/A	1.06 (0.85-1.33)	0.5995086616	1.17 (0.72-1.88)	0.5262202718	.	531	67.56	267	71.01	51	58.62	21	72.41
FLT1	rs1555641	G/G	1.00 (.-.)	.	0.64 (0.35-1.18)	0.1550289091	0.3053734816	362	46.06	162	43.09	42	48.28	12	41.38
FLT1		G/A or A/A	1.03 (0.84-1.26)	0.7962608888	0.99 (0.59-1.65)	0.9659078824	.	424	53.94	214	56.91	45	51.72	17	58.62
FLT1	rs17537653	G/G	1.00 (.-.)	.	1.09 (0.71-1.66)	0.7041564342	0.0057310748	583	74.17	271	72.07	61	70.11	25	86.21
FLT1		G/A or A/A	1.13 (0.90-1.43)	0.2825377633	0.32 (0.12-0.87)	0.0251624775	.	203	25.83	105	27.93	26	29.89	4	13.79
FLT1	rs17553014	G/G	1.00 (.-.)	.	0.77 (0.50-1.18)	0.2276793008	0.4409786560	673	85.62	310	82.45	79	90.8	25	86.21
FLT1		G/A or A/A	1.19 (0.91-1.56)	0.2134001595	1.44 (0.53-3.92)	0.4745221311	.	113	14.38	66	17.55	8	9.2	4	13.79
FLT1	rs17618342	A/A	1.00 (.-.)	.	0.69 (0.43-1.11)	0.1276431397	0.2045645791	570	72.52	283	75.27	66	75.86	19	65.52
FLT1		A/G or G/G	0.98 (0.77-1.24)	0.8598460678	1.15 (0.60-2.21)	0.6709724071	.	216	27.48	93	24.73	21	24.14	10	34.48
FLT1	rs2256849	A/A	1.00 (.-.)	.	0.99 (0.64-1.55)	0.9801833559	0.0663900162	586	74.55	271	72.07	62	71.26	23	79.31
FLT1		A/G or G/G	1.13 (0.90-1.43)	0.2793302628	0.49 (0.22-1.13)	0.0942029593	.	200	25.45	105	27.93	25	28.74	6	20.69
FLT1	rs2296192	C/C	1.00 (.-.)	.	0.79 (0.53-1.20)	0.2688639428	0.8034504030	716	91.09	342	90.96	84	96.55	27	93.1
FLT1		C/T or T/T	1.06 (0.74-1.52)	0.7334365304	1.03 (0.25-4.25)	0.9713837607	.	70	8.91	34	9.04	3	3.45	2	6.9
FLT1	rs2387632	C/C	1.00 (.-.)	.	0.68 (0.38-1.24)	0.2105579887	0.4491243699	354	45.04	186	49.47	40	45.98	12	41.38
FLT1		C/T or T/T	0.92 (0.75-1.13)	0.4221947114	0.84 (0.50-1.41)	0.5179284410	.	432	54.96	190	50.53	47	54.02	17	58.62
FLT1	rs3751397	A/A	1.00 (.-.)	.	0.80 (0.38-1.69)	0.5647339152	0.9950913406	217	27.61	95	25.27	26	29.89	8	27.59
FLT1		A/T or T/T	1.15 (0.91-1.46)	0.2376989845	0.92 (0.57-1.51)	0.7517709326	.	569	72.39	281	74.73	61	70.11	21	72.41
FLT1	rs614820	T/T	1.00 (.-.)	.	0.51 (0.26-1.02)	0.0584907419	0.0772775907	324	41.22	148	39.36	39	44.83	9	31.03
FLT1		T/C or C/C	1.03 (0.83-1.27)	0.808993228	1.08 (0.67-1.74)	0.7549770267	.	462	58.78	228	60.64	48	55.17	20	68.97
FLT1	rs664393	G/G	1.00 (.-.)	.	0.68 (0.42-1.10)	0.1128206640	0.1838900764	612	77.86	281	74.73	72	82.76	19	65.52
FLT1		G/A or A/A	1.11 (0.88-1.41)	0.3677283775	1.32 (0.70-2.50)	0.3930864216	.	174	22.14	95	25.27	15	17.24	10	34.48
FLT1	rs7337610	C/C	1.00 (.-.)	.	0.62 (0.32-1.21)	0.1609459276	0.2841098346	299	38.04	123	32.71	38	43.68	10	34.48
FLT1		C/T or T/T	1.14 (0.92-1.42)	0.2294242019	1.09 (0.67-1.80)	0.7209512824	.	487	61.96	253	67.29	49	56.32	19	65.52
FLT1	rs7982957	T/T	1.00 (.-.)	.	0.99 (0.64-1.53)	0.9641600224	0.0617030944	545	69.34	260	69.15	57	65.52	24	82.76
FLT1		T/A or A/A	1.00 (0.80-1.25)	0.9911846211	0.41 (0.17-1.01)	0.0536004355	.	241	30.66	116	30.85	30	34.48	5	17.24
FLT1	rs7989623	A/A	1.00 (.-.)	.	0.96 (0.64-1.43)	0.8299192700	0.0132147925	664	84.48	318	84.57	68	78.16	28	96.55
FLT1		A/G or G/G	0.97 (0.73-1.28)	0.8106512913	0.14 (0.02-0.99)	0.0487260064	.	122	15.52	58	15.43	19	21.84	1	3.45
FLT1	rs7995976	C/C	1.00 (.-.)	.	0.57 (0.31-1.04)	0.0646081426	0.0815198369	435	55.34	205	54.52	52	59.77	12	41.38
FLT1		C/A or A/A	1.17 (0.95-1.44)	0.1321082157	1.31 (0.79-2.18)	0.2931288622	.	351	44.66	171	45.48	35	40.23	17	58.62
FLT1	rs7996030	G/G	1.00 (.-.)	.	0.60 (0.35-1.03)	0.0649773998	0.0657234725	514	65.39	236	62.77	58	66.67	15	51.72
FLT1		G/A or A/A	1.01 (0.82-1.25)	0.9088912796	1.26 (0.72-2.21)	0.4122646705	.	272	34.61	140	37.23	29	33.33	14	48.28
FLT1	rs8001784	G/G	1.00 (.-.)	.	0.64 (0.39-1.06)	0.0850652940	0.1358750582	476	60.56	240	63.83	56	64.37	18	62.07
FLT1		G/A or A/A	0.87 (0.70-1.07)	0.1843285571	1.04 (0.56-1.93)	0.9126689762	.	310	39.44	136	36.17	31	35.63	11	37.93
FLT1	rs942364	G/G	1.00 (.-.)	.	0.96 (0.64-1.46)	0.8613118657	0.0247546520	625	79.52	295	78.46	64	73.56	27	93.1
FLT1		G/A or A/A	1.03 (0.81-1.33)	0.7915598696	0.25 (0.06-1.00)	0.0507374948	.	161	20.48	81	21.54	23	26.44	2	6.9
FLT1	rs9513085	T/T	1.00 (.-.)	.	0.62 (0.37-1.05)	0.0769840658	0.0916731786	532	67.68	258	68.62	61	70.11	16	55.17
FLT1		T/C or C/C	1.06 (0.85-1.33)	0.5798672839	1.30 (0.73-2.31)	0.3661700000	.	254	32.32	118	31.38	26	29.89	13	44.83
FLT1	rs9513088	A/A	1.00 (.-.)	.	0.73 (0.39-1.37)	0.3226558353	0.6944165171	320	40.71	154	40.96	37	42.53	11	37.93
FLT1		A/G or G/G	1.07 (0.87-1.32)	0.534988444	0.91 (0.55-1.51)	0.7124898908	.	466	59.29	222	59.04	50	57.47	18	62.07
FLT1	rs9513112	G/G	1.00 (.-.)	.	0.55 (0.28-1.07)	0.0790642929	0.1122327568	323	41.09	136	36.17	41	47.13	10	34.48
FLT1		G/A or A/A	1.04 (0.84-1.29)	0.7207998707	1.09 (0.66-1.78)	0.7430054968	.	463	58.91	240	63.83	46	52.87	19	65.52
FLT1	rs9554302	A/A	1.00 (.-.)	.	0.83 (0.55-1.27)	0.3960648287	0.5713728381	661	84.1	317	84.31	74	85.06	26	89.66
FLT1		A/G or G/G	0.96 (0.72-1.27)	0.77166184	0.57 (0.18-1.79)	0.3347012223	.	125	15.9	59	15.69	13	14.94	3	10.34
FLT1	rs9943922	C/C	1.00 (.-.)	.	0.83 (0.40-1.74)	0.6273147383	0.8991604234	220	27.99	97	25.8	27	31.03	8	27.59
FLT1		C/T or T/T	1.05 (0.83-1.32)	0.6950457199	0.83 (0.51-1.34)	0.4402046749	.	566	72.01	279	74.2	60	68.97	21	72.41
FLT4	rs10055319	C/C	1.00 (.-.)	.	0.71 (0.44-1.17)	0.1789514634	0.3942341737	517	65.78	261	69.41	61	70.11	18	62.07
FLT4		C/G or G/G	1.00 (0.80-1.25)	0.9911052691	1.01 (0.54-1.89)	0.9704811705	.	269	34.22	115	30.59	26	29.89	11	37.93
FLT4	rs10072977	G/G	1.00 (.-.)	.	0.77 (0.49-1.23)	0.2793484041	0.7692896338	581	73.92	281	74.73	60	68.97	21	72.41
FLT4		G/A or A/A	0.90 (0.71-1.14)	0.391029206	0.79 (0.39-1.62)	0.5275683819	.	205	26.08	95	25.27	27	31.03	8	27.59
FLT4	rs1565818	G/G	1.00 (.-.)	.	0.85 (0.55-1.32)	0.4782839445	0.4979038422	645	82.06	299	79.52	70	80.46	24	82.76
FLT4		G/C or C/C	1.06 (0.82-1.37)	0.6480379488	0.65 (0.26-1.59)	0.3413752122	.	141	17.94	77	20.48	17	19.54	5	17.24
FLT4	rs2242221	T/T	1.00 (.-.)	.	0.70 (0.40-1.22)	0.2061619265	0.4286435034	377	47.96	180	47.87	45	51.72	14	48.28
FLT4		T/C or C/C	1.09 (0.89-1.34)	0.4203985886	1.03 (0.60-1.79)	0.9044904528	.	409	52.04	196	52.13	42	48.28	15	51.72
FLT4	rs2290983	T/T	1.00 (.-.)	.	0.75 (0.38-1.47)	0.4071329052	0.8180492260	273	34.73	137	36.44	23	26.44	10	34.48
FLT4		T/C or C/C	0.94 (0.76-1.16)	0.545716831	0.78 (0.47-1.27)	0.3144235655	.	513	65.27	239	63.56	64	73.56	19	65.52
FLT4	rs307803	T/T	1.00 (.-.)	.	0.71 (0.34-1.47)	0.3542550822	0.7065583202	288	36.64	141	37.5	29	33.33	8	27.59
FLT4		T/C or C/C	1.23 (0.99-1.53)	0.058173196	1.02 (0.64-1.65)	0.9220238037	.	498	63.36	235	62.5	58	66.67	21	72.41
FLT4	rs307810	T/T	1.00 (.-.)	.	0.86 (0.45-1.65)	0.6485457177	0.7928617778	215	27.35	104	27.66	19	21.84	11	37.93
FLT4		T/A or A/A	0.98 (0.78-1.24)	0.8858120657	0.76 (0.45-1.27)	0.2899165173	.	571	72.65	272	72.34	68	78.16	18	62.07
FLT4	rs307814	C/C	1.00 (.-.)	.	1.35 (0.79-2.30)	0.2762231096	0.0177569722	308	39.19	152	40.43	32	36.78	16	55.17
FLT4		C/T or T/T	1.07 (0.87-1.32)	0.519943133	0.57 (0.32-1.01)	0.0550030469	.	478	60.81	224	59.57	55	63.22	13	44.83
FLT4	rs307822	G/G	1.00 (.-.)	.	0.84 (0.56-1.27)	0.4194235900	0.3382824919	621	79.01	300	79.79	71	81.61	27	93.1
FLT4		G/A or A/A	0.90 (0.70-1.17)	0.4354301501	0.40 (0.10-1.61)	0.1947197485	.	165	20.99	76	20.21	16	18.39	2	6.9
FLT4	rs307823	A/A	1.00 (.-.)	.	0.70 (0.42-1.14)	0.1476830679	0.3241780628	514	65.39	261	69.41	54	62.07	18	62.07
FLT4		A/G or G/G	0.79 (0.64-0.99)	0.0421191634	0.83 (0.44-1.54)	0.5477541002	.	272	34.61	115	30.59	33	37.93	11	37.93
FLT4	rs3797104	A/A	1.00 (.-.)	.	0.71 (0.45-1.12)	0.1440489973	0.2926880960	585	74.43	302	80.32	62	71.26	21	72.41
FLT4		A/G or G/G	0.77 (0.59-1.00)	0.0467281316	0.88 (0.43-1.81)	0.7302307537	.	201	25.57	74	19.68	25	28.74	8	27.59
FLT4	rs6879285	A/A	1.00 (.-.)	.	0.87 (0.50-1.51)	0.6113739992	0.7230434780	343	43.64	168	44.68	42	48.28	14	48.28
FLT4		A/G or G/G	1.15 (0.93-1.41)	0.1959216769	0.86 (0.50-1.50)	0.6060479383	.	443	56.36	208	55.32	45	51.72	15	51.72
FLT4	rs6889643	C/C	1.00 (.-.)	.	0.53 (0.27-1.03)	0.0627848139	0.0911923979	301	38.3	153	40.69	31	35.63	10	34.48
FLT4		C/T or T/T	0.93 (0.75-1.15)	0.4906457934	0.98 (0.60-1.60)	0.9304252664	.	485	61.7	223	59.31	56	64.37	19	65.52
HIF1A	rs12888409	T/T	1.00 (.-.)	.	1.09 (0.63-1.91)	0.7499831481	0.1640158785	402	51.15	180	47.87	33	37.93	14	48.28
HIF1A		T/A or A/A	1.00 (0.82-1.23)	0.973750346	0.64 (0.37-1.10)	0.1054270591	.	384	48.85	196	52.13	54	62.07	15	51.72
HIF1A	rs1319462	A/A	1.00 (.-.)	.	0.70 (0.44-1.12)	0.1354892382	0.2093663237	538	68.45	263	69.95	66	75.86	20	68.97
HIF1A		A/G or G/G	1.01 (0.80-1.26)	0.9441574819	1.22 (0.61-2.42)	0.5767255733	.	248	31.55	113	30.05	21	24.14	9	31.03
HIF1A	rs2301108	G/G	1.00 (.-.)	.	0.88 (0.59-1.32)	0.5270543022	0.1009148238	652	82.95	303	80.59	75	86.21	28	96.55
HIF1A		G/A or A/A	0.97 (0.75-1.26)	0.8376130431	0.22 (0.03-1.57)	0.1306229619	.	134	17.05	73	19.41	12	13.79	1	3.45
HIF1A	rs2301111	C/C	1.00 (.-.)	.	0.70 (0.43-1.14)	0.1565196939	0.2655030762	456	58.02	213	56.65	61	70.11	19	65.52
HIF1A		C/G or G/G	1.04 (0.84-1.28)	0.7293939527	1.16 (0.60-2.23)	0.6528603106	.	330	41.98	163	43.35	26	29.89	10	34.48
HIF1A	rs2301113	A/A	1.00 (.-.)	.	0.71 (0.44-1.15)	0.1619232823	0.3823513849	442	56.23	209	55.59	58	66.67	20	68.97
HIF1A		A/C or C/C	0.93 (0.75-1.15)	0.490469397	0.96 (0.48-1.91)	0.9087257720	.	344	43.77	167	44.41	29	33.33	9	31.03
HIF1A	rs4899056	C/C	1.00 (.-.)	.	0.86 (0.56-1.30)	0.4706148435	0.3752607645	635	80.79	295	78.46	71	81.61	26	89.66
HIF1A		C/T or T/T	1.01 (0.79-1.30)	0.9240071063	0.52 (0.16-1.63)	0.2584921473	.	151	19.21	81	21.54	16	18.39	3	10.34
HIF1A	rs6573399	G/G	1.00 (.-.)	.	0.69 (0.43-1.10)	0.1208405667	0.1538752573	552	70.23	266	70.74	69	79.31	20	68.97
HIF1A		G/T or T/T	1.02 (0.81-1.28)	0.8437371731	1.32 (0.66-2.61)	0.4338928384	.	234	29.77	110	29.26	18	20.69	9	31.03
HIF1A	rs7143626	A/A	1.00 (.-.)	.	0.68 (0.38-1.22)	0.1942755945	0.4231612281	401	51.02	188	50	43	49.43	13	44.83
HIF1A		A/G or G/G	0.96 (0.78-1.18)	0.6956886574	0.89 (0.53-1.51)	0.6705221954	.	385	48.98	188	50	44	50.57	16	55.17
ID1	rs6060286	C/C	1.00 (.-.)	.	0.74 (0.45-1.24)	0.2541687433	0.6264016107	533	67.81	261	69.41	59	67.82	17	58.62
ID1		C/A or A/A	0.96 (0.77-1.20)	0.7153651401	0.87 (0.48-1.57)	0.6364921291	.	253	32.19	115	30.59	28	32.18	12	41.38
IL10	rs10494878	A/A	1.00 (.-.)	.	0.72 (0.44-1.19)	0.2011487768	0.4685105759	472	60.05	229	60.9	55	63.22	18	62.07
IL10		A/G or G/G	1.00 (0.81-1.24)	0.9842867719	0.97 (0.52-1.81)	0.9307893691	.	314	39.95	147	39.1	32	36.78	11	37.93
IL10	rs1800890	T/T	1.00 (.-.)	.	0.79 (0.42-1.47)	0.4503761809	0.9411156665	294	37.4	148	39.36	31	35.63	11	37.93	candidate
IL10		T/A or A/A	0.98 (0.79-1.20)	0.8211361459	0.79 (0.47-1.32)	0.3687717340	.	492	62.6	228	60.64	56	64.37	18	62.07
IL10	rs3024491	G/G	1.00 (.-.)	.	0.99 (0.48-2.05)	0.9861645225	0.5117113626	215	27.35	109	28.99	18	20.69	8	27.59
IL10		G/T or T/T	0.99 (0.79-1.24)	0.9178920797	0.73 (0.45-1.20)	0.2154692358	.	571	72.65	267	71.01	69	79.31	21	72.41
IL10	rs3024496	T/T	1.00 (.-.)	.	1.02 (0.50-2.11)	0.9543646528	0.4619958648	215	27.35	109	28.99	18	20.69	8	27.59	candidate
IL10		T/C or C/C	0.99 (0.79-1.24)	0.9175057242	0.73 (0.45-1.19)	0.2030915879	.	571	72.65	267	71.01	69	79.31	21	72.41
IL10	rs3024498	A/A	1.00 (.-.)	.	0.67 (0.40-1.14)	0.1396218520	0.2590192489	436	55.47	208	55.32	51	58.62	16	55.17
IL10		A/G or G/G	1.03 (0.84-1.27)	0.7550363546	1.09 (0.61-1.94)	0.7784543593	.	350	44.53	168	44.68	36	41.38	13	44.83
IL10	rs3024505	C/C	1.00 (.-.)	.	0.91 (0.58-1.41)	0.6610789627	0.2811328358	534	67.94	267	71.01	59	67.82	23	79.31
IL10		C/T or T/T	0.85 (0.68-1.06)	0.1513807009	0.47 (0.20-1.07)	0.0724819463	.	252	32.06	109	28.99	28	32.18	6	20.69
IL10	rs4579758	A/A	1.00 (.-.)	.	0.88 (0.52-1.50)	0.6428564845	0.6103491626	373	47.46	174	46.28	38	43.68	16	55.17
IL10		A/G or G/G	1.04 (0.85-1.28)	0.682015126	0.75 (0.42-1.34)	0.3360064994	.	413	52.54	202	53.72	49	56.32	13	44.83
IL8	rs17202249	C/C	1.00 (.-.)	.	0.80 (0.52-1.23)	0.3066321587	0.9631334674	638	81.17	303	80.59	70	80.46	24	82.76
IL8		C/T or T/T	0.92 (0.71-1.20)	0.5512790388	0.75 (0.31-1.84)	0.5361714545	.	148	18.83	73	19.41	17	19.54	5	17.24
IL8	rs2227543	C/C	1.00 (.-.)	.	0.99 (0.52-1.86)	0.9709357795	0.4308392792	254	32.32	124	32.98	23	26.44	11	37.93
IL8		C/T or T/T	1.03 (0.83-1.28)	0.8077246543	0.74 (0.44-1.23)	0.2428304911	.	532	67.68	252	67.02	64	73.56	18	62.07
JAG1	rs10485741	T/T	1.00 (.-.)	.	0.76 (0.50-1.16)	0.2083403370	0.5082447027	673	85.62	326	86.7	82	94.25	25	86.21
JAG1		T/C or C/C	0.87 (0.65-1.18)	0.3791574082	0.98 (0.35-2.73)	0.9757720742	.	113	14.38	50	13.3	5	5.75	4	13.79
JAG1	rs11699674	C/C	1.00 (.-.)	.	0.91 (0.59-1.40)	0.6584994813	0.2341502612	662	84.22	313	83.24	71	81.61	24	82.76
JAG1		C/G or G/G	1.04 (0.79-1.37)	0.7635760228	0.53 (0.21-1.29)	0.1620528699	.	124	15.78	63	16.76	16	18.39	5	17.24
JAG1	rs1232605	T/T	1.00 (.-.)	.	0.90 (0.46-1.77)	0.7624494417	0.6918184089	262	33.33	134	35.64	24	27.59	10	34.48
JAG1		T/C or C/C	0.92 (0.75-1.15)	0.4715568725	0.70 (0.43-1.16)	0.1688797047	.	524	66.67	242	64.36	63	72.41	19	65.52
JAG1	rs16991867	C/C	1.00 (.-.)	.	0.71 (0.46-1.11)	0.1309677688	0.1400232688	699	88.93	327	86.97	78	89.66	23	79.31
JAG1		C/T or T/T	1.06 (0.78-1.43)	0.7189792502	1.62 (0.71-3.69)	0.2506255957	.	87	11.07	49	13.03	9	10.34	6	20.69
JAG1	rs2143619	G/G	1.00 (.-.)	.	0.55 (0.26-1.20)	0.1332079098	0.2272867071	298	37.91	143	38.03	38	43.68	7	24.14
JAG1		G/A or A/A	0.97 (0.79-1.20)	0.8130255053	0.91 (0.57-1.46)	0.7038931492	.	488	62.09	233	61.97	49	56.32	22	75.86
JAG1	rs2179687	G/G	1.00 (.-.)	.	0.76 (0.42-1.39)	0.3782769688	0.8346988837	324	41.22	166	44.15	45	51.72	12	41.38
JAG1		G/A or A/A	0.93 (0.76-1.14)	0.4878348354	0.77 (0.46-1.30)	0.3277958913	.	462	58.78	210	55.85	42	48.28	17	58.62
JAG1	rs2273060	A/A	1.00 (.-.)	.	0.50 (0.22-1.14)	0.0977793765	0.1432491340	292	37.15	141	37.5	26	29.89	6	20.69
JAG1		A/G or G/G	0.89 (0.72-1.10)	0.2793563956	0.86 (0.54-1.36)	0.5126853734	.	494	62.85	235	62.5	61	70.11	23	79.31
JAG1	rs3748480	T/T	1.00 (.-.)	.	0.77 (0.49-1.23)	0.2718015754	0.7212930928	590	75.06	283	75.27	70	80.46	21	72.41
JAG1		T/G or G/G	1.15 (0.91-1.46)	0.2480935038	1.04 (0.50-2.16)	0.9144000400	.	196	24.94	93	24.73	17	19.54	8	27.59
JAG1	rs3790159	G/G	1.00 (.-.)	.	0.87 (0.38-2.01)	0.7460808352	0.8098432315	198	25.19	87	23.14	22	25.29	6	20.69
JAG1		G/A or A/A	1.16 (0.90-1.48)	0.2475692015	0.90 (0.56-1.44)	0.6504203978	.	588	74.81	289	76.86	65	74.71	23	79.31
JAG1	rs6040050	C/C	1.00 (.-.)	.	0.88 (0.51-1.55)	0.6654068927	0.6639203220	367	46.69	188	50	37	42.53	14	48.28
JAG1		C/T or T/T	0.91 (0.74-1.12)	0.3538219992	0.68 (0.39-1.17)	0.1606568611	.	419	53.31	188	50	50	57.47	15	51.72
JAG1	rs6040062	G/G	1.00 (.-.)	.	0.77 (0.49-1.23)	0.2718015754	0.7212930928	590	75.06	283	75.27	70	80.46	21	72.41
JAG1		G/A or A/A	1.15 (0.91-1.46)	0.2480935038	1.04 (0.50-2.16)	0.9144000400	.	196	24.94	93	24.73	17	19.54	8	27.59
JAG1	rs6040069	G/G	1.00 (.-.)	.	0.75 (0.45-1.23)	0.2500872302	0.6165092239	504	64.12	224	59.57	63	72.41	18	62.07
JAG1		G/A or A/A	1.11 (0.90-1.37)	0.3360192718	1.02 (0.54-1.90)	0.9601284687	.	282	35.88	152	40.43	24	27.59	11	37.93
JAG1	rs6074164	A/A	1.00 (.-.)	.	0.67 (0.40-1.11)	0.1183442479	0.2073784225	546	69.47	258	68.62	62	71.26	17	58.62
JAG1		A/C or C/C	1.06 (0.85-1.33)	0.5848138896	1.20 (0.65-2.20)	0.5625889843	.	240	30.53	118	31.38	25	28.74	12	41.38
JAG1	rs6133986	G/G	1.00 (.-.)	.	0.85 (0.56-1.31)	0.4743517650	0.3643125701	569	72.39	292	77.66	70	80.46	25	86.21
JAG1		G/A or A/A	0.78 (0.61-1.00)	0.0478990186	0.41 (0.15-1.12)	0.0828790414	.	217	27.61	84	22.34	17	19.54	4	13.79
JAG1	rs7271215	G/G	1.00 (.-.)	.	0.84 (0.56-1.28)	0.4226986489	0.4515582634	621	79.01	303	80.59	76	87.36	26	89.66
JAG1		G/A or A/A	0.95 (0.74-1.24)	0.726483474	0.51 (0.16-1.63)	0.2592021968	.	165	20.99	73	19.41	11	12.64	3	10.34
KDR	rs11725581	G/G	1.00 (.-.)	.	0.75 (0.47-1.21)	0.2357301834	0.6233782138	543	69.08	265	70.48	64	73.56	20	68.97
KDR		G/C or C/C	0.92 (0.74-1.15)	0.4688002228	0.85 (0.43-1.68)	0.6446720927	.	243	30.92	111	29.52	23	26.44	9	31.03
KDR	rs1380068	G/G	1.00 (.-.)	.	1.26 (0.79-2.02)	0.3395478579	0.0073524170	445	56.62	210	55.85	43	49.43	20	68.97
KDR		G/C or C/C	1.05 (0.86-1.29)	0.6224010575	0.45 (0.23-0.90)	0.0229539333	.	341	43.38	166	44.15	44	50.57	9	31.03
KDR	rs1458831	T/T	1.00 (.-.)	.	0.79 (0.50-1.25)	0.3095964705	0.9151574401	628	79.9	299	79.52	66	75.86	22	75.86
KDR		T/C or C/C	1.05 (0.82-1.36)	0.6837937244	0.87 (0.41-1.86)	0.7274142817	.	158	20.1	77	20.48	21	24.14	7	24.14
KDR	rs17081840	G/G	1.00 (.-.)	.	1.23 (0.63-2.40)	0.5405592707	0.1619825896	202	25.7	109	28.99	23	26.44	10	34.48
KDR		G/A or A/A	0.87 (0.69-1.09)	0.2157006213	0.59 (0.36-0.98)	0.0415904919	.	584	74.3	267	71.01	64	73.56	19	65.52
KDR	rs17709898	A/A	1.00 (.-.)	.	0.83 (0.43-1.61)	0.5891085056	0.8727587233	327	41.6	147	39.1	31	35.63	10	34.48
KDR		A/G or G/G	1.12 (0.91-1.38)	0.2807106005	0.88 (0.53-1.44)	0.6025721632	.	459	58.4	229	60.9	56	64.37	19	65.52
KDR	rs1870377	T/T	1.00 (.-.)	.	0.98 (0.60-1.59)	0.9291707617	0.2130339769	450	57.25	212	56.38	45	51.72	19	65.52	candidate
KDR		T/A or A/A	1.05 (0.86-1.30)	0.6224453207	0.63 (0.32-1.20)	0.1598317559	.	336	42.75	164	43.62	42	48.28	10	34.48
KDR	rs1870378	G/G	1.00 (.-.)	.	0.88 (0.53-1.48)	0.6390148539	0.5680926604	443	56.36	208	55.32	46	52.87	17	58.62
KDR		G/A or A/A	1.07 (0.87-1.32)	0.5140916384	0.76 (0.41-1.39)	0.3671861891	.	343	43.64	168	44.68	41	47.13	12	41.38
KDR	rs2305948	C/C	1.00 (.-.)	.	0.85 (0.54-1.32)	0.4677226094	0.6623178366	628	79.9	289	76.86	69	79.31	23	79.31	candidate
KDR		C/T or T/T	1.35 (1.06-1.73)	0.0168589058	0.93 (0.41-2.13)	0.8656184842	.	158	20.1	87	23.14	18	20.69	6	20.69
KDR	rs4516787	A/A	1.00 (.-.)	.	1.32 (0.78-2.24)	0.3069384901	0.0217546707	367	46.69	182	48.4	32	36.78	16	55.17
KDR		A/G or G/G	1.02 (0.83-1.25)	0.8794303362	0.55 (0.31-0.97)	0.0407309865	.	419	53.31	194	51.6	55	63.22	13	44.83
KDR	rs7654599	T/T	1.00 (.-.)	.	0.77 (0.42-1.42)	0.4107533248	0.8876302892	289	36.77	142	37.77	38	43.68	12	41.38
KDR		T/C or C/C	1.07 (0.86-1.32)	0.5549419019	0.87 (0.52-1.46)	0.6090216368	.	497	63.23	234	62.23	49	56.32	17	58.62
MAPK1	rs1063311	G/G	1.00 (.-.)	.	0.59 (0.28-1.22)	0.1541906851	0.2750144085	248	31.55	125	33.24	33	37.93	8	27.59
MAPK1		G/A or A/A	1.02 (0.82-1.27)	0.8734399232	0.95 (0.58-1.54)	0.8359287741	.	538	68.45	251	66.76	54	62.07	21	72.41
MAPK1	rs17759598	T/T	1.00 (.-.)	.	0.81 (0.51-1.29)	0.3769070074	0.9092126644	579	73.66	280	74.47	65	74.71	21	72.41
MAPK1		T/C or C/C	1.08 (0.85-1.36)	0.5469828206	0.83 (0.40-1.72)	0.6161550469	.	207	26.34	96	25.53	22	25.29	8	27.59
MAPK1	rs1967938	A/A	1.00 (.-.)	.	0.76 (0.48-1.20)	0.2432182199	0.6548681487	623	79.26	304	80.85	69	79.31	21	72.41
MAPK1		A/G or G/G	1.05 (0.81-1.36)	0.7180700001	0.98 (0.47-2.01)	0.9458996768	.	163	20.74	72	19.15	18	20.69	8	27.59
MAPK1	rs5999515	C/C	1.00 (.-.)	.	0.74 (0.34-1.62)	0.4547338157	0.8169058942	225	28.63	103	27.39	27	31.03	7	24.14
MAPK1		C/T or T/T	0.91 (0.72-1.15)	0.4221142575	0.75 (0.46-1.21)	0.2414855129	.	561	71.37	273	72.61	60	68.97	22	75.86
MAPK1	rs8143081	A/A	1.00 (.-.)	.	0.62 (0.33-1.15)	0.1282534782	0.2427769243	386	49.11	192	51.06	41	47.13	11	37.93
MAPK1		A/G or G/G	1.09 (0.89-1.34)	0.4181673991	1.07 (0.64-1.76)	0.8037165401	.	400	50.89	184	48.94	46	52.87	18	62.07
MMP2	rs1005912	A/A	1.00 (.-.)	.	0.65 (0.31-1.35)	0.2445365171	0.4668780424	249	31.68	105	27.93	30	34.48	8	27.59
MMP2		A/T or T/T	1.02 (0.81-1.28)	0.8760973137	0.90 (0.55-1.46)	0.6696379557	.	537	68.32	271	72.07	57	65.52	21	72.41
MMP2	rs11076099	C/C	1.00 (.-.)	.	1.36 (0.72-2.56)	0.3412544744	0.0646131557	273	34.73	127	33.78	22	25.29	11	37.93
MMP2		C/T or T/T	1.09 (0.88-1.35)	0.4308238085	0.69 (0.41-1.15)	0.1500809882	.	513	65.27	249	66.22	65	74.71	18	62.07
MMP2	rs11076101	C/C	1.00 (.-.)	.	0.86 (0.57-1.30)	0.4776188427	0.1798512311	654	83.21	322	85.64	73	83.91	28	96.55
MMP2		C/T or T/T	0.87 (0.65-1.17)	0.3572611704	0.23 (0.03-1.68)	0.1483252382	.	132	16.79	54	14.36	14	16.09	1	3.45
MMP2	rs11541998	C/C	1.00 (.-.)	.	0.76 (0.48-1.22)	0.2609009821	0.8375351823	639	81.3	294	78.19	73	83.91	20	68.97
MMP2		C/G or G/G	1.22 (0.95-1.56)	0.1255209745	1.02 (0.50-2.04)	0.9653194468	.	147	18.7	82	21.81	14	16.09	9	31.03
MMP2	rs11639960	A/A	1.00 (.-.)	.	0.67 (0.31-1.45)	0.3072383941	0.6569087031	341	43.38	134	35.64	37	42.53	7	24.14
MMP2		A/G or G/G	1.49 (1.20-1.84)	0.0003315686	1.21 (0.76-1.95)	0.4252622203	.	445	56.62	242	64.36	50	57.47	22	75.86
MMP2	rs11861520	T/T	1.00 (.-.)	.	0.95 (0.62-1.44)	0.7982885061	0.0774130749	612	77.86	306	81.38	61	70.11	26	89.66
MMP2		T/C or C/C	0.86 (0.66-1.12)	0.251643995	0.30 (0.10-0.95)	0.0405408281	.	174	22.14	70	18.62	26	29.89	3	10.34
MMP2	rs1561219	C/C	1.00 (.-.)	.	0.78 (0.50-1.23)	0.2874801806	0.7186115369	593	75.45	263	69.95	69	79.31	22	75.86
MMP2		C/A or A/A	1.30 (1.04-1.63)	0.0223862631	1.20 (0.56-2.57)	0.6409925328	.	193	24.55	113	30.05	18	20.69	7	24.14
MMP2	rs16955194	G/G	1.00 (.-.)	.	0.81 (0.53-1.22)	0.3049626719	0.8963014670	714	90.84	343	91.22	79	90.8	27	93.1
MMP2		G/A or A/A	0.99 (0.69-1.41)	0.9446442536	0.72 (0.18-2.94)	0.6497005620	.	72	9.16	33	8.78	8	9.2	2	6.9
MMP2	rs17301608	C/C	1.00 (.-.)	.	0.78 (0.36-1.70)	0.5365493595	0.9528214093	305	38.8	118	31.38	32	36.78	7	24.14
MMP2		C/T or T/T	1.63 (1.30-2.03)	0.0000220873	1.24 (0.77-2.00)	0.3760427621	.	481	61.2	258	68.62	55	63.22	22	75.86
MMP2	rs1861320	G/G	1.00 (.-.)	.	0.62 (0.27-1.43)	0.2650732877	0.4752064913	231	29.39	99	26.33	29	33.33	6	20.69
MMP2		G/T or T/T	1.25 (0.99-1.58)	0.0616782931	1.08 (0.67-1.74)	0.7400927155	.	555	70.61	277	73.67	58	66.67	23	79.31
MMP2	rs2192853	G/G	1.00 (.-.)	.	0.97 (0.53-1.80)	0.9327321473	0.4399763455	253	32.19	120	31.91	29	33.33	12	41.38
MMP2		G/A or A/A	1.01 (0.81-1.26)	0.9260429934	0.72 (0.43-1.21)	0.2195616153	.	533	67.81	256	68.09	58	66.67	17	58.62
MMP2	rs2241145	G/G	1.00 (.-.)	.	1.11 (0.50-2.45)	0.7921100834	0.3386910209	246	31.3	87	23.14	22	25.29	7	24.14
MMP2		G/C or C/C	1.71 (1.34-2.19)	0.0000166977	1.21 (0.75-1.97)	0.4342895233	.	540	68.7	289	76.86	65	74.71	22	75.86
MMP2	rs243847	T/T	1.00 (.-.)	.	0.68 (0.37-1.26)	0.2219089043	0.5322729151	289	36.77	156	41.49	33	37.93	12	41.38
MMP2		T/C or C/C	0.72 (0.59-0.89)	0.0022268272	0.63 (0.38-1.06)	0.0834054855	.	497	63.23	220	58.51	54	62.07	17	58.62
MMP2	rs243849	C/C	1.00 (.-.)	.	0.87 (0.55-1.37)	0.5501806367	0.4848410763	567	72.14	263	69.95	56	64.37	22	75.86
MMP2		C/T or T/T	1.06 (0.85-1.32)	0.6290659802	0.68 (0.32-1.45)	0.3128458812	.	219	27.86	113	30.05	31	35.63	7	24.14
MMP2	rs243866	G/G	1.00 (.-.)	.	0.52 (0.29-0.93)	0.0263485585	0.0117128469	465	59.16	220	58.51	57	65.52	13	44.83
MMP2		G/A or A/A	1.11 (0.90-1.37)	0.3263634697	1.56 (0.92-2.63)	0.0965156334	.	321	40.84	156	41.49	30	34.48	16	55.17
MMP2	rs243867	A/A	1.00 (.-.)	.	1.15 (0.64-2.06)	0.6399595286	0.1380646010	309	39.31	147	39.1	35	40.23	13	44.83
MMP2		A/G or G/G	1.07 (0.87-1.32)	0.5125489057	0.69 (0.40-1.17)	0.1650938787	.	477	60.69	229	60.9	52	59.77	16	55.17
MMP9	rs2250889	C/C	1.00 (.-.)	.	0.96 (0.63-1.45)	0.8364069361	0.0292793589	725	92.24	338	89.89	78	89.66	26	89.66
MMP9		C/G or G/G	1.24 (0.88-1.75)	0.2214872511	0.34 (0.11-1.09)	0.0707101999	.	61	7.76	38	10.11	9	10.34	3	10.34
MMP9	rs2274755	G/G	1.00 (.-.)	.	0.70 (0.43-1.13)	0.1454548903	0.2781383650	589	74.94	287	76.33	65	74.71	19	65.52
MMP9		G/T or T/T	0.99 (0.78-1.26)	0.9246405093	1.09 (0.57-2.11)	0.7859740008	.	197	25.06	89	23.67	22	25.29	10	34.48
MMP9	rs3918249	T/T	1.00 (.-.)	.	0.66 (0.35-1.24)	0.1960548934	0.4019815327	337	42.88	154	40.96	32	36.78	11	37.93
MMP9		T/C or C/C	1.02 (0.83-1.26)	0.8488438006	0.94 (0.57-1.54)	0.7959630474	.	449	57.12	222	59.04	55	63.22	18	62.07
MMP9	rs3918278	G/G	1.00 (.-.)	.	0.82 (0.55-1.23)	0.3383504136	0.2690660048	764	97.2	360	95.74	84	96.55	29	100
MMP9		G/A or A/A	1.30 (0.78-2.16)	0.3150800089	0.00 (0.00-3E194)	0.9645746131	.	22	2.8	16	4.26	3	3.45	0	0
MMP9	rs6073983	A/A	1.00 (.-.)	.	0.74 (0.44-1.24)	0.2542801529	0.5834984912	478	60.81	213	56.65	48	55.17	17	58.62
MMP9		A/T or T/T	1.12 (0.91-1.38)	0.2678837511	1.03 (0.57-1.87)	0.9117125385	.	308	39.19	163	43.35	39	44.83	12	41.38
MMP9	rs6094238	C/C	1.00 (.-.)	.	0.67 (0.39-1.17)	0.1610835664	0.3412021534	484	61.58	225	59.84	55	63.22	14	48.28
MMP9		C/G or G/G	1.06 (0.86-1.31)	0.5685353819	1.04 (0.60-1.79)	0.8954741719	.	302	38.42	151	40.16	32	36.78	15	51.72
NOTCH4	rs12663103	T/T	1.00 (.-.)	.	0.76 (0.50-1.15)	0.1904445649	0.2513093156	698	88.8	337	89.63	79	90.8	26	89.66
NOTCH4		T/C or C/C	1.05 (0.75-1.47)	0.7898164217	1.76 (0.56-5.57)	0.3355595662	.	88	11.2	39	10.37	8	9.2	3	10.34
NOTCH4	rs176095	T/T	1.00 (.-.)	.	0.95 (0.59-1.52)	0.8289485066	0.2226296774	507	64.5	238	63.3	51	58.62	20	68.97
NOTCH4		T/C or C/C	1.14 (0.92-1.41)	0.2268062879	0.66 (0.33-1.30)	0.2277275355	.	279	35.5	138	36.7	36	41.38	9	31.03
NOTCH4	rs204989	C/C	1.00 (.-.)	.	0.97 (0.60-1.55)	0.8930663648	0.1916249663	535	68.07	250	66.49	52	59.77	20	68.97
NOTCH4		C/T or T/T	1.08 (0.87-1.34)	0.499636739	0.61 (0.31-1.20)	0.1551714904	.	251	31.93	126	33.51	35	40.23	9	31.03
NOTCH4	rs204993	T/T	1.00 (.-.)	.	1.02 (0.64-1.64)	0.9309107414	0.1029311019	478	60.81	209	55.59	50	57.47	20	68.97
NOTCH4		T/C or C/C	1.32 (1.07-1.62)	0.0091091928	0.69 (0.35-1.38)	0.2948293578	.	308	39.19	167	44.41	37	42.53	9	31.03
NOTCH4	rs206018	C/C	1.00 (.-.)	.	0.83 (0.53-1.30)	0.4233229053	0.6910943394	559	71.12	253	67.29	59	67.82	23	79.31
NOTCH4		C/G or G/G	0.97 (0.78-1.21)	0.7916671856	0.67 (0.29-1.53)	0.3429322553	.	227	28.88	123	32.71	28	32.18	6	20.69
NOTCH4	rs2071280	C/C	1.00 (.-.)	.	0.68 (0.36-1.27)	0.2285838360	0.4857493194	321	40.84	162	43.09	44	50.57	11	37.93
NOTCH4		C/G or G/G	0.99 (0.80-1.21)	0.9013653045	0.89 (0.53-1.47)	0.6405173459	.	465	59.16	214	56.91	43	49.43	18	62.07
NOTCH4	rs2267644	G/G	1.00 (.-.)	.	0.80 (0.53-1.21)	0.2940074695	0.8895722996	714	90.84	348	92.55	81	93.1	26	89.66
NOTCH4		G/A or A/A	0.78 (0.53-1.15)	0.2168318371	0.68 (0.22-2.16)	0.5181835896	.	72	9.16	28	7.45	6	6.9	3	10.34
NOTCH4	rs3131294	C/C	1.00 (.-.)	.	0.74 (0.46-1.20)	0.2193653150	0.4675044839	606	77.1	308	81.91	65	74.71	19	65.52
NOTCH4		C/T or T/T	0.83 (0.63-1.08)	0.1560314984	0.83 (0.43-1.58)	0.5719242972	.	180	22.9	68	18.09	22	25.29	10	34.48
NOTCH4	rs3132935	A/A	1.00 (.-.)	.	0.92 (0.56-1.49)	0.7291653454	0.3873043478	488	62.09	240	63.83	50	57.47	19	65.52
NOTCH4		A/G or G/G	0.99 (0.80-1.22)	0.9026595351	0.64 (0.34-1.22)	0.1742717512	.	298	37.91	136	36.17	37	42.53	10	34.48
NOTCH4	rs3132949	A/A	1.00 (.-.)	.	0.74 (0.41-1.34)	0.3202022050	0.7350662708	279	35.5	135	35.9	34	39.08	13	44.83
NOTCH4		A/G or G/G	0.97 (0.78-1.20)	0.7503017987	0.82 (0.48-1.40)	0.4644093274	.	507	64.5	241	64.1	53	60.92	16	55.17
NOTCH4	rs3134798	T/T	1.00 (.-.)	.	0.73 (0.43-1.24)	0.2457249050	0.5965371015	454	57.76	232	61.7	50	57.47	16	55.17
NOTCH4		T/C or C/C	0.93 (0.75-1.14)	0.4733783887	0.84 (0.47-1.49)	0.5396937140	.	332	42.24	144	38.3	37	42.53	13	44.83
NOTCH4	rs3134931	A/A	1.00 (.-.)	.	0.96 (0.53-1.72)	0.8832359230	0.4299446332	382	48.6	178	47.34	37	42.53	13	44.83
NOTCH4		A/G or G/G	1.08 (0.88-1.33)	0.4458870275	0.76 (0.45-1.29)	0.3058349148	.	404	51.4	198	52.66	50	57.47	16	55.17
NOTCH4	rs377763	G/G	1.00 (.-.)	.	0.95 (0.59-1.52)	0.8319043901	0.2370340803	496	63.1	235	62.5	53	60.92	20	68.97
NOTCH4		G/T or T/T	1.06 (0.85-1.31)	0.6106710395	0.62 (0.31-1.23)	0.1677045346	.	290	36.9	141	37.5	34	39.08	9	31.03
NOTCH4	rs404860	T/T	1.00 (.-.)	.	0.70 (0.44-1.13)	0.1447161311	0.1874571994	586	74.55	270	71.81	69	79.31	20	68.97
NOTCH4		T/C or C/C	1.21 (0.96-1.52)	0.109944224	1.51 (0.76-2.99)	0.2415807764	.	200	25.45	106	28.19	18	20.69	9	31.03
NOTCH4	rs404890	G/G	1.00 (.-.)	.	0.94 (0.50-1.77)	0.8418410092	0.5501413526	270	34.35	120	31.91	26	29.89	11	37.93
NOTCH4		G/T or T/T	1.04 (0.84-1.30)	0.7226936145	0.77 (0.46-1.28)	0.3082533160	.	516	65.65	256	68.09	61	70.11	18	62.07
NOTCH4	rs434841	G/G	1.00 (.-.)	.	0.69 (0.38-1.25)	0.2230258322	0.5010906212	389	49.49	180	47.87	40	45.98	12	41.38
NOTCH4		G/A or A/A	1.11 (0.91-1.37)	0.3072663573	1.00 (0.60-1.67)	0.9932253647	.	397	50.51	196	52.13	47	54.02	17	58.62
NOTCH4	rs444472	G/G	1.00 (.-.)	.	0.48 (0.19-1.20)	0.1169386258	0.1665770269	202	25.7	87	23.14	27	31.03	5	17.24
NOTCH4		G/A or A/A	1.15 (0.91-1.47)	0.2479978431	1.08 (0.67-1.72)	0.7546352425	.	584	74.3	289	76.86	60	68.97	24	82.76
NOTCH4	rs45855	A/A	1.00 (.-.)	.	0.71 (0.38-1.34)	0.2934656034	0.6311075561	322	40.97	156	41.49	39	44.83	11	37.93
NOTCH4		A/T or T/T	1.00 (0.81-1.23)	0.9932753057	0.86 (0.52-1.43)	0.5693097907	.	464	59.03	220	58.51	48	55.17	18	62.07
NOTCH4	rs6457499	T/T	1.00 (.-.)	.	0.82 (0.46-1.43)	0.4800524056	0.9249531467	340	43.26	161	42.82	32	36.78	14	48.28
NOTCH4		T/C or C/C	1.00 (0.81-1.23)	0.9721407255	0.78 (0.45-1.35)	0.3818344190	.	446	56.74	215	57.18	55	63.22	15	51.72
NOTCH4	rs715299	A/A	1.00 (.-.)	.	1.10 (0.66-1.82)	0.7114094527	0.0793831121	396	50.38	171	45.48	43	49.43	18	62.07
NOTCH4		A/C or C/C	1.14 (0.93-1.40)	0.2102113998	0.63 (0.34-1.17)	0.1438378722	.	390	49.62	205	54.52	44	50.57	11	37.93
NOTCH4	rs8192575	G/G	1.00 (.-.)	.	0.83 (0.56-1.24)	0.3707264583	0.3007246695	721	91.73	332	88.3	83	95.4	29	100
NOTCH4		G/C or C/C	1.22 (0.89-1.68)	0.2125886824	0.00 (0.00-1E166)	0.9602624654	.	65	8.27	44	11.7	4	4.6	0	0
NOTCH4	rs9267845	A/A	1.00 (.-.)	.	0.56 (0.30-1.05)	0.0705090325	0.1106607992	269	34.22	129	34.31	36	41.38	11	37.93
NOTCH4		A/T or T/T	0.92 (0.74-1.14)	0.450955689	0.96 (0.58-1.60)	0.8890494908	.	517	65.78	247	65.69	51	58.62	18	62.07
NOTCH4	rs9296012	C/C	1.00 (.-.)	.	0.72 (0.45-1.14)	0.1618015729	0.3516117471	534	67.94	264	70.21	64	73.56	21	72.41
NOTCH4		C/T or T/T	0.89 (0.71-1.12)	0.3230730071	0.97 (0.48-1.99)	0.9415156795	.	252	32.06	112	29.79	23	26.44	8	27.59
NRP1	rs10080	C/C	1.00 (.-.)	.	0.94 (0.51-1.73)	0.8381135563	0.5285765857	273	34.73	115	30.59	28	32.18	12	41.38
NRP1		C/T or T/T	1.06 (0.85-1.33)	0.5814099127	0.78 (0.46-1.31)	0.3456488416	.	513	65.27	261	69.41	59	67.82	17	58.62
NRP1	rs10763919	T/T	1.00 (.-.)	.	0.70 (0.41-1.21)	0.2046396097	0.4683740414	495	62.98	247	65.69	46	52.87	15	51.72
NRP1		T/A or A/A	0.99 (0.79-1.22)	0.900114712	0.92 (0.53-1.60)	0.7724941263	.	291	37.02	129	34.31	41	47.13	14	48.28
NRP1	rs10763923	A/A	1.00 (.-.)	.	0.88 (0.51-1.52)	0.6418440438	0.6538279659	337	42.88	157	41.76	32	36.78	15	51.72
NRP1		A/G or G/G	1.06 (0.86-1.30)	0.6117826609	0.78 (0.44-1.37)	0.3817963676	.	449	57.12	219	58.24	55	63.22	14	48.28
NRP1	rs10827228	G/G	1.00 (.-.)	.	0.62 (0.28-1.37)	0.2398393330	0.4320567134	224	28.5	97	25.8	19	21.84	7	24.14
NRP1		G/T or T/T	1.15 (0.91-1.45)	0.257793175	1.02 (0.63-1.65)	0.9461049446	.	562	71.5	279	74.2	68	78.16	22	75.86
NRP1	rs10827234	T/T	1.00 (.-.)	.	0.79 (0.50-1.26)	0.3286887130	0.9387466090	595	75.7	287	76.33	59	67.82	21	72.41
NRP1		T/C or C/C	0.97 (0.76-1.23)	0.7936974845	0.80 (0.39-1.63)	0.5324157362	.	191	24.3	89	23.67	28	32.18	8	27.59
NRP1	rs11598845	T/T	1.00 (.-.)	.	0.92 (0.58-1.44)	0.7104387912	0.2338341815	569	72.39	267	71.01	58	66.67	22	75.86
NRP1		T/C or C/C	1.17 (0.93-1.47)	0.1694674504	0.64 (0.30-1.38)	0.2529727531	.	217	27.61	109	28.99	29	33.33	7	24.14
NRP1	rs12257894	G/G	1.00 (.-.)	.	0.75 (0.49-1.15)	0.1844172544	0.3213861616	686	87.28	329	87.5	78	89.66	25	86.21
NRP1		G/A or A/A	0.95 (0.69-1.29)	0.7327728346	1.29 (0.47-3.55)	0.6189087659	.	100	12.72	47	12.5	9	10.34	4	13.79
NRP1	rs12774340	T/T	1.00 (.-.)	.	0.80 (0.50-1.28)	0.3527880429	0.9471494351	602	76.59	280	74.47	63	72.41	20	68.97
NRP1		T/C or C/C	1.14 (0.90-1.44)	0.2639192532	0.89 (0.45-1.75)	0.7324323447	.	184	23.41	96	25.53	24	27.59	9	31.03
NRP1	rs1319013	C/C	1.00 (.-.)	.	0.75 (0.37-1.52)	0.4268880908	0.8101811273	205	26.08	104	27.66	23	26.44	9	31.03
NRP1		C/A or A/A	1.09 (0.87-1.38)	0.4532715383	0.91 (0.55-1.49)	0.7067564936	.	581	73.92	272	72.34	64	73.56	20	68.97
NRP1	rs1331324	G/G	1.00 (.-.)	.	0.57 (0.28-1.18)	0.1288468834	0.2423510864	204	25.95	120	31.91	29	33.33	8	27.59
NRP1		G/C or C/C	0.82 (0.66-1.02)	0.0758606009	0.77 (0.47-1.24)	0.2791822890	.	582	74.05	256	68.09	58	66.67	21	72.41
NRP1	rs1555319	G/G	1.00 (.-.)	.	0.92 (0.44-1.92)	0.8336856558	0.6601491530	261	33.21	119	31.65	22	25.29	8	27.59
NRP1		G/C or C/C	1.00 (0.80-1.25)	0.9807172838	0.76 (0.47-1.24)	0.2764516347	.	525	66.79	257	68.35	65	74.71	21	72.41
NRP1	rs1555320	C/C	1.00 (.-.)	.	1.03 (0.65-1.65)	0.8946765566	0.0854652819	461	58.65	225	59.84	42	48.28	21	72.41
NRP1		C/A or A/A	1.00 (0.81-1.23)	0.9952850665	0.50 (0.25-1.03)	0.0618377217	.	325	41.35	151	40.16	45	51.72	8	27.59
NRP1	rs1888687	G/G	1.00 (.-.)	.	0.80 (0.51-1.23)	0.3082095620	0.9687453536	584	74.3	284	75.53	66	75.86	24	82.76
NRP1		G/C or C/C	0.97 (0.77-1.23)	0.8172866612	0.79 (0.32-1.93)	0.6059685848	.	202	25.7	92	24.47	21	24.14	5	17.24
NRP1	rs2070296	G/G	1.00 (.-.)	.	0.75 (0.47-1.20)	0.2289280172	0.5479031700	558	70.99	263	69.95	61	70.11	21	72.41
NRP1		G/A or A/A	1.06 (0.85-1.32)	0.6108554495	1.04 (0.51-2.12)	0.9175139390	.	228	29.01	113	30.05	26	29.89	8	27.59
NRP1	rs2243668	G/G	1.00 (.-.)	.	0.87 (0.57-1.34)	0.5270337514	0.3461128593	631	80.28	298	79.26	67	77.01	25	86.21
NRP1		G/A or A/A	0.99 (0.77-1.28)	0.9665246909	0.53 (0.19-1.43)	0.2076240181	.	155	19.72	78	20.74	20	22.99	4	13.79
NRP1	rs2254822	A/A	1.00 (.-.)	.	0.94 (0.55-1.60)	0.8210870935	0.3995172313	387	49.24	183	48.67	36	41.38	16	55.17
NRP1		A/G or G/G	1.01 (0.82-1.24)	0.9368166185	0.68 (0.38-1.22)	0.1955395960	.	399	50.76	193	51.33	51	58.62	13	44.83
NRP1	rs2273466	A/A	1.00 (.-.)	.	0.70 (0.40-1.22)	0.2115782685	0.4745637225	527	67.05	249	66.22	56	64.37	14	48.28
NRP1		A/G or G/G	0.97 (0.78-1.20)	0.778272934	0.90 (0.52-1.55)	0.7092981574	.	259	32.95	127	33.78	31	35.63	15	51.72
NRP1	rs2300951	A/A	1.00 (.-.)	.	1.00 (0.61-1.64)	0.9850765656	0.1686962544	406	51.65	209	55.59	34	39.08	19	65.52
NRP1		A/G or G/G	0.93 (0.76-1.14)	0.4852908642	0.54 (0.28-1.03)	0.0609496587	.	380	48.35	167	44.41	53	60.92	10	34.48
NRP1	rs2383988	G/G	1.00 (.-.)	.	0.85 (0.49-1.48)	0.5654508725	0.7335491712	280	35.62	148	39.36	37	42.53	15	51.72
NRP1		G/A or A/A	0.93 (0.76-1.15)	0.5299645326	0.70 (0.40-1.22)	0.2084576748	.	506	64.38	228	60.64	50	57.47	14	48.28
NRP1	rs2474741	C/C	1.00 (.-.)	.	0.72 (0.41-1.25)	0.2371631125	0.5474552441	428	54.45	197	52.39	50	57.47	14	48.28
NRP1		C/T or T/T	0.99 (0.81-1.22)	0.9309587651	0.90 (0.52-1.54)	0.6927857001	.	358	45.55	179	47.61	37	42.53	15	51.72
NRP1	rs2506130	G/G	1.00 (.-.)	.	0.70 (0.39-1.28)	0.2509005652	0.5546441344	406	51.65	182	48.4	43	49.43	12	41.38
NRP1		G/A or A/A	0.98 (0.80-1.21)	0.8714891769	0.87 (0.52-1.46)	0.6087330912	.	380	48.35	194	51.6	44	50.57	17	58.62
NRP1	rs2506131	G/G	1.00 (.-.)	.	0.47 (0.22-1.02)	0.0574859506	0.0702165959	347	44.15	155	41.22	40	45.98	7	24.14
NRP1		G/T or T/T	0.96 (0.78-1.19)	0.716646527	0.99 (0.62-1.59)	0.9805826596	.	439	55.85	221	58.78	47	54.02	22	75.86
NRP1	rs2506135	T/T	1.00 (.-.)	.	0.69 (0.39-1.23)	0.2100199956	0.4494614053	389	49.49	172	45.74	43	49.43	13	44.83
NRP1		T/C or C/C	1.06 (0.86-1.30)	0.5872074246	0.98 (0.58-1.66)	0.9413423841	.	397	50.51	204	54.26	44	50.57	16	55.17
NRP1	rs2506137	C/C	1.00 (.-.)	.	0.69 (0.39-1.23)	0.2100199956	0.4494614053	389	49.49	172	45.74	43	49.43	13	44.83
NRP1		C/T or T/T	1.06 (0.86-1.30)	0.5872074246	0.98 (0.58-1.66)	0.9413423841	.	397	50.51	204	54.26	44	50.57	16	55.17
NRP1	rs2506144	C/C	1.00 (.-.)	.	0.68 (0.42-1.12)	0.1326340353	0.2366314138	573	72.9	261	69.41	63	72.41	18	62.07
NRP1		C/T or T/T	1.04 (0.83-1.30)	0.7532225077	1.16 (0.62-2.15)	0.6473370947	.	213	27.1	115	30.59	24	27.59	11	37.93
NRP1	rs2776925	T/T	1.00 (.-.)	.	0.60 (0.29-1.25)	0.1749503393	0.3519784178	327	41.6	142	37.77	27	31.03	8	27.59
NRP1		T/C or C/C	1.22 (0.99-1.51)	0.0684248065	1.09 (0.68-1.77)	0.7133848933	.	459	58.4	234	62.23	60	68.97	21	72.41
NRP1	rs2776928	T/T	1.00 (.-.)	.	0.73 (0.46-1.16)	0.1851578754	0.4129327286	666	84.73	307	81.65	70	80.46	21	72.41
NRP1		T/C or C/C	1.31 (1.00-1.71)	0.0528161572	1.38 (0.67-2.85)	0.3782925628	.	120	15.27	69	18.35	17	19.54	8	27.59
NRP1	rs2776934	C/C	1.00 (.-.)	.	0.96 (0.62-1.49)	0.8538674290	0.1269596164	565	71.88	281	74.73	55	63.22	24	82.76
NRP1		C/G or G/G	0.88 (0.69-1.11)	0.2823568131	0.40 (0.17-0.99)	0.0473162993	.	221	28.12	95	25.27	32	36.78	5	17.24
NRP1	rs2776940	T/T	1.00 (.-.)	.	0.72 (0.43-1.21)	0.2130066547	0.5181739304	542	68.96	250	66.49	55	63.22	16	55.17
NRP1		T/A or A/A	1.10 (0.88-1.37)	0.3955872	1.02 (0.57-1.83)	0.9443630896	.	244	31.04	126	33.51	32	36.78	13	44.83
NRP1	rs2804492	C/C	1.00 (.-.)	.	0.79 (0.42-1.49)	0.4690492171	0.9573040042	303	38.55	134	35.64	26	29.89	11	37.93
NRP1		C/T or T/T	1.05 (0.85-1.30)	0.6532010484	0.85 (0.51-1.42)	0.5321801966	.	483	61.45	242	64.36	61	70.11	18	62.07
NRP1	rs2804494	C/C	1.00 (.-.)	.	0.72 (0.44-1.19)	0.2007538970	0.4736285857	554	70.48	263	69.95	59	67.82	18	62.07
NRP1		C/G or G/G	1.00 (0.79-1.25)	0.9693076403	0.96 (0.52-1.78)	0.9065625159	.	232	29.52	113	30.05	28	32.18	11	37.93
NRP1	rs2804894	T/T	1.00 (.-.)	.	0.83 (0.50-1.41)	0.4969760977	0.8156884324	438	55.73	205	54.52	42	48.28	16	55.17
NRP1		T/C or C/C	1.00 (0.82-1.23)	0.98107641	0.76 (0.43-1.37)	0.3630465373	.	348	44.27	171	45.48	45	51.72	13	44.83
NRP1	rs3818195	C/C	1.00 (.-.)	.	0.98 (0.60-1.60)	0.9391958467	0.2215104315	435	55.34	225	59.84	36	41.38	19	65.52
NRP1		C/G or G/G	0.91 (0.74-1.12)	0.3754128643	0.54 (0.28-1.04)	0.0668003154	.	351	44.66	151	40.16	51	58.62	10	34.48
NRP1	rs4934597	C/C	1.00 (.-.)	.	0.83 (0.54-1.26)	0.3761803419	0.6783333164	668	84.99	330	87.77	67	77.01	26	89.66
NRP1		C/T or T/T	0.80 (0.59-1.09)	0.162354765	0.51 (0.16-1.62)	0.2549756865	.	118	15.01	46	12.23	20	22.99	3	10.34
NRP1	rs734187	C/C	1.00 (.-.)	.	0.86 (0.50-1.48)	0.5815224619	0.7288999892	432	54.96	195	51.86	41	47.13	15	51.72
NRP1		C/T or T/T	1.06 (0.87-1.31)	0.5473679964	0.80 (0.46-1.39)	0.4240005312	.	354	45.04	181	48.14	46	52.87	14	48.28
NRP1	rs7895812	G/G	1.00 (.-.)	.	0.67 (0.43-1.03)	0.0699145529	0.0042738312	715	90.97	340	90.43	85	97.7	23	79.31
NRP1		G/T or T/T	0.84 (0.59-1.19)	0.3141806185	2.85 (1.21-6.72)	0.0170484531	.	71	9.03	36	9.57	2	2.3	6	20.69
NRP1	rs7921144	G/G	1.00 (.-.)	.	0.68 (0.40-1.17)	0.1622680406	0.4052535962	582	74.05	263	69.95	57	65.52	15	51.72
NRP1		G/T or T/T	1.13 (0.91-1.42)	0.2731114675	1.07 (0.62-1.86)	0.8067332075	.	204	25.95	113	30.05	30	34.48	14	48.28
NRP2	rs15994	C/C	1.00 (.-.)	.	0.88 (0.44-1.76)	0.7268526629	0.7186692953	318	40.46	138	36.7	35	40.23	9	31.03
NRP2		C/G or G/G	1.07 (0.87-1.33)	0.5100214153	0.82 (0.50-1.33)	0.4121297223	.	468	59.54	238	63.3	52	59.77	20	68.97
NRP2	rs2058803	T/T	1.00 (.-.)	.	0.69 (0.43-1.13)	0.1386831887	0.2552685244	530	67.43	245	65.16	60	68.97	19	65.52
NRP2		T/G or G/G	0.96 (0.77-1.19)	0.7047188917	1.07 (0.56-2.05)	0.8338895366	.	256	32.57	131	34.84	27	31.03	10	34.48
NRP2	rs2241153	G/G	1.00 (.-.)	.	0.80 (0.40-1.61)	0.5349080712	0.9894561630	276	35.11	131	34.84	28	32.18	9	31.03
NRP2		G/T or T/T	1.06 (0.86-1.32)	0.5818054093	0.85 (0.52-1.38)	0.5084488115	.	510	64.89	245	65.16	59	67.82	20	68.97
NRP2	rs2241155	C/C	1.00 (.-.)	.	0.68 (0.36-1.27)	0.2295163657	0.4899325075	360	45.8	164	43.62	43	49.43	11	37.93
NRP2		C/T or T/T	0.92 (0.75-1.13)	0.4372894743	0.82 (0.50-1.36)	0.4492875639	.	426	54.2	212	56.38	44	50.57	18	62.07
NRP2	rs2358498	C/C	1.00 (.-.)	.	0.54 (0.23-1.24)	0.1437760140	0.2360115027	273	34.73	119	31.65	28	32.18	6	20.69
NRP2		C/T or T/T	1.09 (0.87-1.35)	0.4683075567	1.00 (0.63-1.59)	0.9934748346	.	513	65.27	257	68.35	59	67.82	23	79.31
NRP2	rs3755233	C/C	1.00 (.-.)	.	0.91 (0.59-1.40)	0.6671604978	0.2227980404	623	79.26	302	80.32	63	72.41	24	82.76
NRP2		C/T or T/T	1.01 (0.78-1.31)	0.9287941515	0.51 (0.21-1.25)	0.1421194634	.	163	20.74	74	19.68	24	27.59	5	17.24
NRP2	rs3806577	A/A	1.00 (.-.)	.	0.74 (0.36-1.56)	0.4355270700	0.8127433391	242	30.79	109	28.99	26	29.89	8	27.59
NRP2		A/G or G/G	1.03 (0.82-1.29)	0.7948438772	0.85 (0.52-1.38)	0.5123508764	.	544	69.21	267	71.01	61	70.11	21	72.41
NRP2	rs41427346	C/C	1.00 (.-.)	.	0.98 (0.55-1.74)	0.9360360121	0.4069029299	312	39.69	141	37.5	36	41.38	14	48.28
NRP2		C/A or A/A	1.27 (1.02-1.57)	0.0290500675	0.89 (0.52-1.55)	0.6876804553	.	474	60.31	235	62.5	51	58.62	15	51.72
NRP2	rs6711044	T/T	1.00 (.-.)	.	0.85 (0.36-1.99)	0.6996157860	0.8934565682	187	23.79	92	24.47	15	17.24	6	20.69
NRP2		T/C or C/C	0.98 (0.77-1.24)	0.8573521173	0.77 (0.48-1.24)	0.2908778002	.	599	76.21	284	75.53	72	82.76	23	79.31
NRP2	rs6756429	T/T	1.00 (.-.)	.	0.59 (0.24-1.49)	0.2680320201	0.4522423184	209	26.59	91	24.2	20	22.99	5	17.24
NRP2		T/C or C/C	1.10 (0.86-1.39)	0.4474335943	0.95 (0.59-1.51)	0.8174426170	.	577	73.41	285	75.8	67	77.01	24	82.76
NRP2	rs849521	G/G	1.00 (.-.)	.	0.84 (0.48-1.47)	0.5477767682	0.7983093924	394	50.13	184	48.94	40	45.98	14	48.28
NRP2		G/C or C/C	0.95 (0.77-1.17)	0.6229902937	0.73 (0.42-1.26)	0.2525183414	.	392	49.87	192	51.06	47	54.02	15	51.72
NRP2	rs849535	G/G	1.00 (.-.)	.	0.74 (0.48-1.14)	0.1701436038	0.2092558825	697	88.68	327	86.97	81	93.1	24	82.76
NRP2		G/C or C/C	1.18 (0.87-1.60)	0.2768905417	1.75 (0.71-4.31)	0.2231022687	.	89	11.32	49	13.03	6	6.9	5	17.24
NRP2	rs849543	C/C	1.00 (.-.)	.	0.57 (0.26-1.24)	0.1578301262	0.2730008333	305	38.8	132	35.11	32	36.78	7	24.14
NRP2		C/T or T/T	1.26 (1.01-1.56)	0.0384601266	1.16 (0.72-1.85)	0.5438367022	.	481	61.2	244	64.89	55	63.22	22	75.86
NRP2	rs849555	T/T	1.00 (.-.)	.	0.53 (0.25-1.09)	0.0841540967	0.1266277408	346	44.02	159	42.29	41	47.13	8	27.59
NRP2		T/C or C/C	1.19 (0.97-1.47)	0.0964173874	1.19 (0.74-1.90)	0.4750411987	.	440	55.98	217	57.71	46	52.87	21	72.41
NRP2	rs867344	C/C	1.00 (.-.)	.	0.66 (0.35-1.25)	0.2023876063	0.4231409813	405	51.53	180	47.87	46	52.87	11	37.93
NRP2		C/T or T/T	1.00 (0.82-1.23)	0.976534206	0.92 (0.55-1.52)	0.7366775843	.	381	48.47	196	52.13	41	47.13	18	62.07
NRP2	rs868196	G/G	1.00 (.-.)	.	1.04 (0.49-2.21)	0.9199488303	0.4498023974	240	30.53	95	25.27	19	21.84	8	27.59
NRP2		G/T or T/T	1.21 (0.95-1.53)	0.1252638667	0.89 (0.55-1.46)	0.6476954612	.	546	69.47	281	74.73	68	78.16	21	72.41
PDGFA	rs1129403	G/G	1.00 (.-.)	.	0.67 (0.33-1.39)	0.2872761019	0.5758196430	326	41.48	157	41.76	35	40.23	8	27.59
PDGFA		G/A or A/A	1.06 (0.86-1.31)	0.5532418324	0.91 (0.57-1.47)	0.7115973770	.	460	58.52	219	58.24	52	59.77	21	72.41
PDGFRB	rs1010101	C/C	1.00 (.-.)	.	0.52 (0.25-1.09)	0.0818580888	0.1134304044	254	32.32	113	30.05	34	39.08	8	27.59
PDGFRB		C/T or T/T	1.04 (0.83-1.30)	0.7424647639	1.05 (0.65-1.70)	0.8421319325	.	532	67.68	263	69.95	53	60.92	21	72.41
PDGFRB	rs1075846	A/A	1.00 (.-.)	.	0.80 (0.43-1.49)	0.4818405146	0.9785036749	328	41.73	167	44.41	32	36.78	11	37.93
PDGFRB		A/G or G/G	0.92 (0.75-1.13)	0.4414351415	0.75 (0.45-1.24)	0.2564620830	.	458	58.27	209	55.59	55	63.22	18	62.07
PDGFRB	rs11740298	C/C	1.00 (.-.)	.	0.88 (0.49-1.57)	0.6669610989	0.6620544696	360	45.8	170	45.21	37	42.53	13	44.83
PDGFRB		C/T or T/T	1.05 (0.86-1.30)	0.6279038372	0.78 (0.46-1.33)	0.3601794019	.	426	54.2	206	54.79	50	57.47	16	55.17
PDGFRB	rs11740355	T/T	1.00 (.-.)	.	0.82 (0.52-1.28)	0.3869689941	0.8460863072	626	79.64	289	76.86	68	78.16	23	79.31
PDGFRB		T/G or G/G	1.26 (0.99-1.61)	0.0636688866	0.94 (0.42-2.14)	0.8889404577	.	160	20.36	87	23.14	19	21.84	6	20.69
PDGFRB	rs11740840	C/C	1.00 (.-.)	.	0.71 (0.45-1.11)	0.1315778873	0.1875095510	638	81.17	304	80.85	72	82.76	22	75.86
PDGFRB		C/G or G/G	0.78 (0.59-1.02)	0.0642912628	1.04 (0.48-2.22)	0.9277609648	.	148	18.83	72	19.15	15	17.24	7	24.14
PDGFRB	rs11743387	A/A	1.00 (.-.)	.	0.87 (0.56-1.35)	0.5316745940	0.4646650044	601	76.46	274	72.87	67	77.01	23	79.31
PDGFRB		A/G or G/G	1.00 (0.79-1.27)	0.9857174834	0.62 (0.27-1.41)	0.2538211430	.	185	23.54	102	27.13	20	22.99	6	20.69
PDGFRB	rs11748255	G/G	1.00 (.-.)	.	0.82 (0.39-1.70)	0.5868748421	0.9718539968	212	26.97	96	25.53	29	33.33	8	27.59
PDGFRB		G/A or A/A	1.13 (0.90-1.43)	0.2946260348	0.91 (0.56-1.49)	0.7090343906	.	574	73.03	280	74.47	58	66.67	21	72.41
PDGFRB	rs11749913	G/G	1.00 (.-.)	.	0.89 (0.51-1.56)	0.6801591480	0.6253204650	351	44.66	152	40.43	40	45.98	14	48.28
PDGFRB		G/C or C/C	0.93 (0.75-1.14)	0.4800651626	0.68 (0.40-1.17)	0.1660056550	.	435	55.34	224	59.57	47	54.02	15	51.72
PDGFRB	rs13171150	C/C	1.00 (.-.)	.	0.69 (0.40-1.18)	0.1729126538	0.3402243421	488	62.09	233	61.97	50	57.47	15	51.72
PDGFRB		C/T or T/T	0.83 (0.67-1.03)	0.0944342461	0.83 (0.48-1.44)	0.5065421737	.	298	37.91	143	38.03	37	42.53	14	48.28
PDGFRB	rs17656204	C/C	1.00 (.-.)	.	0.77 (0.43-1.40)	0.3975738277	0.8667231596	354	45.04	179	47.61	37	42.53	12	41.38
PDGFRB		C/T or T/T	0.96 (0.78-1.18)	0.7168234015	0.79 (0.47-1.34)	0.3858064306	.	432	54.96	197	52.39	50	57.47	17	58.62
PDGFRB	rs17708574	G/G	1.00 (.-.)	.	0.73 (0.45-1.18)	0.1950755831	0.4387521650	632	80.41	303	80.59	67	77.01	19	65.52
PDGFRB		G/A or A/A	0.96 (0.74-1.24)	0.7444183841	0.97 (0.50-1.86)	0.9261312664	.	154	19.59	73	19.41	20	22.99	10	34.48
PDGFRB	rs17798680	A/A	1.00 (.-.)	.	0.82 (0.53-1.29)	0.3923773733	0.7890905679	636	80.92	292	77.66	68	78.16	23	79.31
PDGFRB		A/G or G/G	1.03 (0.80-1.32)	0.845091303	0.74 (0.33-1.69)	0.4782567001	.	150	19.08	84	22.34	19	21.84	6	20.69
PDGFRB	rs1864972	G/G	1.00 (.-.)	.	0.67 (0.33-1.39)	0.2847623944	0.4865792730	305	38.8	158	42.02	29	33.33	8	27.59
PDGFRB		G/A or A/A	0.73 (0.59-0.91)	0.0041387357	0.67 (0.41-1.07)	0.0913208197	.	481	61.2	218	57.98	58	66.67	21	72.41
PDGFRB	rs2342256	G/G	1.00 (.-.)	.	0.82 (0.53-1.28)	0.3874192021	0.9877202653	643	81.81	288	76.6	72	82.76	24	82.76
PDGFRB		G/T or T/T	1.36 (1.06-1.73)	0.0145974255	1.11 (0.45-2.73)	0.8205960652	.	143	18.19	88	23.4	15	17.24	5	17.24
PDGFRB	rs246390	A/A	1.00 (.-.)	.	0.55 (0.24-1.26)	0.1556625077	0.2605359110	221	28.12	111	29.52	27	31.03	6	20.69
PDGFRB		A/G or G/G	0.82 (0.66-1.03)	0.0911804174	0.76 (0.47-1.21)	0.2445562641	.	565	71.88	265	70.48	60	68.97	23	79.31
PDGFRB	rs246392	C/C	1.00 (.-.)	.	0.73 (0.40-1.33)	0.3064150755	0.6796462621	363	46.18	181	48.14	40	45.98	12	41.38
PDGFRB		C/T or T/T	0.96 (0.78-1.18)	0.7087085524	0.83 (0.49-1.39)	0.4781624157	.	423	53.82	195	51.86	47	54.02	17	58.62
PDGFRB	rs3733678	G/G	1.00 (.-.)	.	0.75 (0.49-1.16)	0.1986674088	0.3390530882	681	86.64	323	85.9	79	90.8	24	82.76
PDGFRB		G/A or A/A	1.24 (0.92-1.67)	0.1589190288	1.57 (0.64-3.87)	0.3282422706	.	105	13.36	53	14.1	8	9.2	5	17.24
PDGFRB	rs3776081	T/T	1.00 (.-.)	.	0.71 (0.39-1.30)	0.2624690280	0.5772914629	381	48.47	168	44.68	39	44.83	12	41.38
PDGFRB		T/C or C/C	0.94 (0.77-1.16)	0.5750978896	0.83 (0.50-1.38)	0.4757439033	.	405	51.53	208	55.32	48	55.17	17	58.62
PDGFRB	rs3776082	G/G	1.00 (.-.)	.	0.50 (0.21-1.15)	0.1013040337	0.1545797722	267	33.97	118	31.38	25	28.74	6	20.69
PDGFRB		G/A or A/A	1.00 (0.81-1.25)	0.9686807917	0.95 (0.60-1.51)	0.8294150511	.	519	66.03	258	68.62	62	71.26	23	79.31
PDGFRB	rs3816018	T/T	1.00 (.-.)	.	0.64 (0.26-1.57)	0.3263626276	0.5299256689	230	29.26	114	30.32	23	26.44	5	17.24
PDGFRB		T/C or C/C	0.84 (0.67-1.05)	0.1181240954	0.72 (0.46-1.15)	0.1677373526	.	556	70.74	262	69.68	64	73.56	24	82.76
PDGFRB	rs4362932	C/C	1.00 (.-.)	.	0.86 (0.51-1.45)	0.5674219910	0.6918058707	418	53.18	205	54.52	51	58.62	16	55.17
PDGFRB		C/T or T/T	1.08 (0.88-1.33)	0.4781099434	0.79 (0.44-1.42)	0.4359457674	.	368	46.82	171	45.48	36	41.38	13	44.83
PDGFRB	rs6874642	C/C	1.00 (.-.)	.	0.76 (0.48-1.21)	0.2458606866	0.6354679288	503	63.99	247	65.69	63	72.41	21	72.41
PDGFRB		C/T or T/T	1.00 (0.81-1.24)	0.9977242954	0.94 (0.45-1.93)	0.8567031732	.	283	36.01	129	34.31	24	27.59	8	27.59
PDGFRB	rs6892909	G/G	1.00 (.-.)	.	0.85 (0.56-1.28)	0.4316003773	0.3666473655	704	89.57	339	90.16	74	85.06	27	93.1
PDGFRB		G/A or A/A	1.03 (0.73-1.46)	0.8551534722	0.47 (0.11-1.89)	0.2853698632	.	82	10.43	37	9.84	13	14.94	2	6.9
PDGFRB	rs6894617	C/C	1.00 (.-.)	.	0.68 (0.39-1.18)	0.1686059897	0.3255631566	452	57.51	212	56.38	45	51.72	14	48.28
PDGFRB		C/T or T/T	0.80 (0.65-0.99)	0.0420392684	0.79 (0.47-1.36)	0.4012703546	.	334	42.49	164	43.62	42	48.28	15	51.72
PDGFRB	rs740751	G/G	1.00 (.-.)	.	0.65 (0.32-1.34)	0.2420540513	0.4068882237	315	40.08	161	42.82	30	34.48	8	27.59
PDGFRB		G/A or A/A	0.73 (0.59-0.90)	0.0038651008	0.68 (0.42-1.09)	0.1054723870	.	471	59.92	215	57.18	57	65.52	21	72.41
PDGFRB	rs7727195	G/G	1.00 (.-.)	.	0.88 (0.55-1.42)	0.6072212209	0.4750959020	527	67.05	227	60.37	57	65.52	21	72.41
PDGFRB		G/A or A/A	1.08 (0.88-1.34)	0.4566936244	0.71 (0.35-1.44)	0.3412283828	.	259	32.95	149	39.63	30	34.48	8	27.59
PDGFRB	rs919751	T/T	1.00 (.-.)	.	1.12 (0.61-2.03)	0.7193750552	0.1964705607	272	34.61	116	30.85	28	32.18	13	44.83
PDGFRB		T/C or C/C	1.24 (0.99-1.54)	0.0596223953	0.82 (0.48-1.41)	0.4811308472	.	514	65.39	260	69.15	59	67.82	16	55.17
PGF	rs174994	G/G	1.00 (.-.)	.	0.32 (0.11-0.87)	0.0258237638	0.0162060242	207	26.34	95	25.27	32	36.78	4	13.79
PGF		G/A or A/A	0.89 (0.70-1.12)	0.3139400328	0.92 (0.58-1.45)	0.7186632578	.	579	73.66	281	74.73	55	63.22	25	86.21
PGF	rs2268615	C/C	1.00 (.-.)	.	0.84 (0.45-1.57)	0.5868407376	0.8562996892	268	34.1	138	36.7	28	32.18	11	37.93
PGF		C/A or A/A	0.88 (0.71-1.09)	0.2302346638	0.69 (0.41-1.14)	0.1489422061	.	518	65.9	238	63.3	59	67.82	18	62.07
PGF	rs6574201	C/C	1.00 (.-.)	.	0.52 (0.25-1.08)	0.0814776598	0.1243382743	296	37.66	154	40.96	41	47.13	8	27.59
PGF		C/T or T/T	0.96 (0.78-1.18)	0.7079738055	0.96 (0.60-1.54)	0.8621030720	.	490	62.34	222	59.04	46	52.87	21	72.41
PGF	rs8185	A/A	1.00 (.-.)	.	0.78 (0.48-1.28)	0.3216449455	0.8111469965	515	65.52	263	69.95	56	64.37	18	62.07
PGF		A/G or G/G	0.92 (0.73-1.15)	0.4534922225	0.79 (0.42-1.47)	0.4522437871	.	271	34.48	113	30.05	31	35.63	11	37.93
PGF	rs880949	G/G	1.00 (.-.)	.	1.14 (0.61-2.13)	0.6888872419	0.1976663740	291	37.02	123	32.71	19	21.84	11	37.93
PGF		G/A or A/A	1.07 (0.86-1.33)	0.5544930748	0.71 (0.43-1.19)	0.1968003833	.	495	62.98	253	67.29	68	78.16	18	62.07
PIK3CA	rs13082485	G/G	1.00 (.-.)	.	0.90 (0.58-1.41)	0.6573705692	0.2090685745	641	81.55	295	78.46	72	82.76	23	79.31
PIK3CA		G/A or A/A	1.29 (1.01-1.66)	0.0432991044	0.66 (0.29-1.50)	0.3188948546	.	145	18.45	81	21.54	15	17.24	6	20.69
PIK3CA	rs1607237	T/T	1.00 (.-.)	.	0.64 (0.33-1.25)	0.1935582007	0.4088357514	285	36.26	148	39.36	34	39.08	10	34.48
PIK3CA		T/C or C/C	0.84 (0.68-1.04)	0.1111352203	0.76 (0.46-1.24)	0.2732791230	.	501	63.74	228	60.64	53	60.92	19	65.52
PIK3CA	rs2677760	T/T	1.00 (.-.)	.	0.57 (0.26-1.26)	0.1640342852	0.2906496928	212	26.97	98	26.06	27	31.03	7	24.14
PIK3CA		T/C or C/C	0.99 (0.78-1.25)	0.9159545834	0.90 (0.56-1.45)	0.6661391458	.	574	73.03	278	73.94	60	68.97	22	75.86
PIK3CA	rs2677770	T/T	1.00 (.-.)	.	0.98 (0.56-1.72)	0.9572471866	0.2850526409	455	57.89	208	55.32	52	59.77	14	48.28
PIK3CA		T/G or G/G	1.26 (1.02-1.55)	0.0288125777	0.81 (0.47-1.41)	0.4578655180	.	331	42.11	168	44.68	35	40.23	15	51.72
PIK3CA	rs3729674	A/A	1.00 (.-.)	.	0.67 (0.41-1.08)	0.0989363955	0.1657214436	509	64.76	247	65.69	59	67.82	19	65.52
PIK3CA		A/G or G/G	0.81 (0.65-1.00)	0.0495533816	0.96 (0.50-1.84)	0.9050543552	.	277	35.24	129	34.31	28	32.18	10	34.48
PIK3CA	rs3729680	A/A	1.00 (.-.)	.	0.78 (0.51-1.18)	0.2428744320	0.6322675740	694	88.3	331	88.03	76	87.36	26	89.66	candidate
PIK3CA		A/G or G/G	1.04 (0.76-1.42)	0.8262951184	1.11 (0.35-3.50)	0.8638178508	.	92	11.7	45	11.97	11	12.64	3	10.34
PIK3CA	rs9872959	G/G	1.00 (.-.)	.	0.78 (0.51-1.18)	0.2428744320	0.6322675740	694	88.3	331	88.03	76	87.36	26	89.66
PIK3CA		G/C or C/C	1.04 (0.76-1.42)	0.8262951184	1.11 (0.35-3.50)	0.8638178508	.	92	11.7	45	11.97	11	12.64	3	10.34
PIK3CG	rs11976223	T/T	1.00 (.-.)	.	0.90 (0.46-1.75)	0.7510890099	0.6872189651	248	31.55	119	31.65	25	28.74	10	34.48
PIK3CG		T/C or C/C	0.89 (0.71-1.11)	0.3011556398	0.68 (0.41-1.12)	0.1260275079	.	538	68.45	257	68.35	62	71.26	19	65.52
PIK3CG	rs12705393	A/A	1.00 (.-.)	.	0.66 (0.38-1.13)	0.1310953471	0.2585860501	401	51.02	186	49.47	48	55.17	15	51.72
PIK3CG		A/G or G/G	0.95 (0.78-1.17)	0.6444195557	0.98 (0.56-1.72)	0.9366015031	.	385	48.98	190	50.53	39	44.83	14	48.28
PIK3CG	rs2230460	C/C	1.00 (.-.)	.	0.83 (0.55-1.26)	0.3840527786	0.6038140907	611	77.74	299	79.52	77	88.51	26	89.66
PIK3CG		C/T or T/T	0.98 (0.76-1.26)	0.870428937	0.59 (0.19-1.88)	0.3753814182	.	175	22.26	77	20.48	10	11.49	3	10.34
PIK3CG	rs6466135	G/G	1.00 (.-.)	.	0.77 (0.46-1.28)	0.3176475827	0.8022404745	431	54.83	221	58.78	54	62.07	17	58.62
PIK3CG		G/A or A/A	1.04 (0.84-1.28)	0.7433621459	0.88 (0.48-1.60)	0.6784772300	.	355	45.17	155	41.22	33	37.93	12	41.38
PIK3CG	rs849404	A/A	1.00 (.-.)	.	0.92 (0.60-1.42)	0.7198707767	0.1351504284	643	81.81	312	82.98	65	74.71	25	86.21
PIK3CG		A/G or G/G	1.13 (0.86-1.48)	0.3832886201	0.48 (0.18-1.30)	0.1505356888	.	143	18.19	64	17.02	22	25.29	4	13.79
TEK	rs10738763	T/T	1.00 (.-.)	.	0.75 (0.47-1.21)	0.2347225695	0.5878819721	480	61.07	235	62.5	61	70.11	20	68.97
TEK		T/C or C/C	1.00 (0.81-1.23)	0.9817377806	0.94 (0.47-1.87)	0.8654552355	.	306	38.93	141	37.5	26	29.89	9	31.03
TEK	rs10812541	T/T	1.00 (.-.)	.	0.89 (0.59-1.34)	0.5759296965	0.1356220614	673	85.62	331	88.03	73	83.91	27	93.1
TEK		T/G or G/G	1.01 (0.74-1.39)	0.9271472138	0.33 (0.08-1.36)	0.1256973505	.	113	14.38	45	11.97	14	16.09	2	6.9
TEK	rs12339162	C/C	1.00 (.-.)	.	0.92 (0.49-1.70)	0.7812193661	0.5985096346	223	28.37	107	28.46	28	32.18	12	41.38
TEK		C/T or T/T	1.05 (0.83-1.32)	0.6952858055	0.78 (0.46-1.32)	0.3476273995	.	563	71.63	269	71.54	59	67.82	17	58.62
TEK	rs12552985	T/T	1.00 (.-.)	.	0.71 (0.39-1.29)	0.2576877295	0.5702834990	379	48.22	195	51.86	42	48.28	12	41.38
TEK		T/C or C/C	0.91 (0.74-1.11)	0.351604532	0.80 (0.48-1.35)	0.4097674233	.	407	51.78	181	48.14	45	51.72	17	58.62
TEK	rs1334811	G/G	1.00 (.-.)	.	0.67 (0.44-1.03)	0.0708264475	0.0029917800	712	90.59	344	91.49	82	94.25	24	82.76	candidate
TEK		G/A or A/A	0.81 (0.56-1.17)	0.2661993655	3.51 (1.43-8.57)	0.0059695897	.	74	9.41	32	8.51	5	5.75	5	17.24
TEK	rs2152067	A/A	1.00 (.-.)	.	0.85 (0.54-1.36)	0.5029832773	0.6434590166	543	69.08	244	64.89	64	73.56	21	72.41
TEK		A/C or C/C	1.11 (0.90-1.38)	0.3320195335	0.78 (0.38-1.61)	0.4971426479	.	243	30.92	132	35.11	23	26.44	8	27.59
TEK	rs2273715	A/A	1.00 (.-.)	.	0.73 (0.45-1.19)	0.2044614668	0.4881056947	599	76.21	262	69.68	60	68.97	19	65.52
TEK		A/G or G/G	1.09 (0.87-1.37)	0.4376599749	1.07 (0.56-2.03)	0.8460421379	.	187	23.79	114	30.32	27	31.03	10	34.48
TEK	rs3861014	T/T	1.00 (.-.)	.	0.84 (0.55-1.29)	0.4357617744	0.5448402765	630	80.15	301	80.05	76	87.36	25	86.21
TEK		T/C or C/C	0.99 (0.77-1.28)	0.9441834697	0.60 (0.21-1.68)	0.3268806682	.	156	19.85	75	19.95	11	12.64	4	13.79
TEK	rs558897	A/A	1.00 (.-.)	.	0.57 (0.27-1.20)	0.1407254072	0.2372853922	216	27.48	94	25	29	33.33	8	27.59
TEK		A/T or T/T	1.04 (0.82-1.32)	0.756127069	0.98 (0.60-1.61)	0.9473266313	.	570	72.52	282	75	58	66.67	21	72.41
TEK	rs599312	A/A	1.00 (.-.)	.	0.67 (0.39-1.17)	0.1635620827	0.3231886537	481	61.2	249	66.22	49	56.32	14	48.28
TEK		A/G or G/G	0.88 (0.71-1.09)	0.2293967535	0.87 (0.51-1.50)	0.6162501705	.	305	38.8	127	33.78	38	43.68	15	51.72
TEK	rs618987	G/G	1.00 (.-.)	.	0.90 (0.55-1.49)	0.6861576495	0.4540770420	369	46.95	181	48.14	51	58.62	18	62.07
TEK		G/C or C/C	0.98 (0.80-1.21)	0.8693466959	0.66 (0.35-1.24)	0.1952317439	.	417	53.05	195	51.86	36	41.38	11	37.93
TEK	rs633903	A/A	1.00 (.-.)	.	0.94 (0.56-1.56)	0.8021757383	0.3661052958	456	58.02	210	55.85	51	58.62	17	58.62
TEK		A/C or C/C	1.04 (0.85-1.28)	0.7155879498	0.68 (0.37-1.25)	0.2128911645	.	330	41.98	166	44.15	36	41.38	12	41.38
TEK	rs682632	G/G	1.00 (.-.)	.	0.75 (0.50-1.13)	0.1719198074	0.0519617895	716	91.09	345	91.76	84	96.55	27	93.1	candidate
TEK		G/T or T/T	0.97 (0.67-1.41)	0.8827917576	4.63 (1.12-19.04)	0.0338373762	.	70	8.91	31	8.24	3	3.45	2	6.9
TEK	rs7040866	G/G	1.00 (.-.)	.	0.69 (0.38-1.26)	0.2273731515	0.4926182711	429	54.58	213	56.65	38	43.68	12	41.38
TEK		G/A or A/A	0.97 (0.79-1.19)	0.7604423776	0.88 (0.53-1.47)	0.6212420371	.	357	45.42	163	43.35	49	56.32	17	58.62
TEK	rs7854048	T/T	1.00 (.-.)	.	0.84 (0.54-1.33)	0.4618221968	0.6581664649	556	70.74	275	73.14	60	68.97	22	75.86
TEK		T/C or C/C	0.92 (0.73-1.15)	0.459240662	0.63 (0.29-1.38)	0.2483436120	.	230	29.26	101	26.86	27	31.03	7	24.14
TGFB2	rs10482750	T/T	1.00 (.-.)	.	0.81 (0.50-1.30)	0.3789559093	0.8952192473	619	78.75	309	82.18	68	78.16	19	65.52
TGFB2		T/C or C/C	0.83 (0.64-1.09)	0.1875578189	0.71 (0.37-1.38)	0.3150032009	.	167	21.25	67	17.82	19	21.84	10	34.48
TGFB2	rs10482751	C/C	1.00 (.-.)	.	0.52 (0.27-0.99)	0.0474166837	0.0539073252	372	47.33	174	46.28	49	56.32	10	34.48
TGFB2		C/T or T/T	0.92 (0.75-1.13)	0.4231762712	1.02 (0.63-1.67)	0.9259841767	.	414	52.67	202	53.72	38	43.68	19	65.52
TGFB2	rs10495098	G/G	1.00 (.-.)	.	0.86 (0.39-1.86)	0.6985241482	0.8142838370	296	37.66	128	34.04	32	36.78	7	24.14
TGFB2		G/T or T/T	1.15 (0.93-1.43)	0.2057836183	0.89 (0.55-1.42)	0.6169054162	.	490	62.34	248	65.96	55	63.22	22	75.86
TGFB2	rs11581605	A/A	1.00 (.-.)	.	0.61 (0.33-1.10)	0.0976417490	0.1650934883	485	61.7	231	61.44	59	67.82	12	41.38
TGFB2		A/G or G/G	1.01 (0.82-1.25)	0.9361208253	1.06 (0.63-1.79)	0.8228617420	.	301	38.3	145	38.56	28	32.18	17	58.62
TGFB2	rs1317681	C/C	1.00 (.-.)	.	0.84 (0.53-1.34)	0.4656016616	0.7132376704	563	71.63	255	67.82	60	68.97	21	72.41
TGFB2		C/T or T/T	1.10 (0.88-1.36)	0.4093926431	0.79 (0.39-1.61)	0.5097675692	.	223	28.37	121	32.18	27	31.03	8	27.59
TGFB2	rs1418553	C/C	1.00 (.-.)	.	1.10 (0.66-1.85)	0.7121650491	0.0957142550	411	52.29	176	46.81	42	48.28	17	58.62
TGFB2		C/T or T/T	1.09 (0.89-1.34)	0.4135328713	0.62 (0.34-1.14)	0.1270331222	.	375	47.71	200	53.19	45	51.72	12	41.38
TGFB2	rs17047682	A/A	1.00 (.-.)	.	0.78 (0.51-1.20)	0.2595891823	0.7566169554	704	89.57	337	89.63	82	94.25	25	86.21
TGFB2		A/G or G/G	0.91 (0.65-1.28)	0.5881276674	0.86 (0.31-2.42)	0.7736744537	.	82	10.43	39	10.37	5	5.75	4	13.79
TGFB2	rs17047804	T/T	1.00 (.-.)	.	0.81 (0.52-1.27)	0.3664848246	0.9907323840	627	79.77	280	74.47	71	81.61	23	79.31
TGFB2		T/C or C/C	1.26 (1.00-1.59)	0.0536617104	1.02 (0.45-2.31)	0.9647871949	.	159	20.23	96	25.53	16	18.39	6	20.69
TGFB2	rs1797071	T/T	1.00 (.-.)	.	0.56 (0.28-1.11)	0.0958806543	0.1506803727	333	42.37	157	41.76	40	45.98	9	31.03
TGFB2		T/C or C/C	1.10 (0.90-1.36)	0.3505663711	1.10 (0.68-1.78)	0.6914283354	.	453	57.63	219	58.24	47	54.02	20	68.97
TGFB2	rs1891467	A/A	1.00 (.-.)	.	0.83 (0.52-1.34)	0.4449443321	0.7798894396	487	61.96	229	60.9	54	62.07	20	68.97
TGFB2		A/G or G/G	0.96 (0.78-1.19)	0.7354376016	0.71 (0.36-1.41)	0.3311981451	.	299	38.04	147	39.1	33	37.93	9	31.03
TGFB2	rs2000220	A/A	1.00 (.-.)	.	0.60 (0.29-1.24)	0.1640047167	0.3002970361	273	34.73	129	34.31	34	39.08	8	27.59
TGFB2		A/G or G/G	1.04 (0.84-1.29)	0.7334948593	0.96 (0.59-1.54)	0.8543254162	.	513	65.27	247	65.69	53	60.92	21	72.41
TGFB2	rs2027567	A/A	1.00 (.-.)	.	0.58 (0.33-1.03)	0.0653321541	0.0832815559	459	58.4	220	58.51	58	66.67	13	44.83
TGFB2		A/G or G/G	0.88 (0.72-1.09)	0.2505329031	1.02 (0.60-1.72)	0.9496152498	.	327	41.6	156	41.49	29	33.33	16	55.17
TGFB2	rs2796814	G/G	1.00 (.-.)	.	0.55 (0.30-0.99)	0.0476697009	0.0497685276	460	58.52	229	60.9	59	67.82	12	41.38
TGFB2		G/C or C/C	1.06 (0.86-1.31)	0.5865889248	1.25 (0.75-2.08)	0.3870184215	.	326	41.48	147	39.1	28	32.18	17	58.62
TGFB2	rs2796817	T/T	1.00 (.-.)	.	0.84 (0.54-1.31)	0.4431346142	0.6598199937	592	75.32	278	73.94	69	79.31	24	82.76
TGFB2		T/G or G/G	1.15 (0.91-1.45)	0.243521217	0.78 (0.32-1.90)	0.5796666485	.	194	24.68	98	26.06	18	20.69	5	17.24
TGFB2	rs2799086	C/C	1.00 (.-.)	.	0.69 (0.42-1.12)	0.1347386407	0.2400962159	570	72.52	283	75.27	67	77.01	18	62.07
TGFB2		C/T or T/T	0.87 (0.68-1.10)	0.2391752245	0.97 (0.52-1.82)	0.9246819191	.	216	27.48	93	24.73	20	22.99	11	37.93
TGFB2	rs6604609	T/T	1.00 (.-.)	.	0.82 (0.55-1.23)	0.3324821806	0.5778908930	705	89.69	348	92.55	77	88.51	28	96.55
TGFB2		T/A or A/A	0.88 (0.60-1.30)	0.5358519337	0.42 (0.06-3.06)	0.3942121645	.	81	10.31	28	7.45	10	11.49	1	3.45
TGFB2	rs9308385	T/T	1.00 (.-.)	.	1.12 (0.69-1.83)	0.6465687142	0.0471962318	497	63.23	205	54.52	54	62.07	19	65.52
TGFB2		T/C or C/C	1.31 (1.07-1.61)	0.0102176415	0.67 (0.35-1.28)	0.2221321961	.	289	36.77	171	45.48	33	37.93	10	34.48
TIE1	rs1098182	C/C	1.00 (.-.)	.	0.90 (0.59-1.37)	0.6114424168	0.1860992875	679	86.39	309	82.18	70	80.46	26	89.66
TIE1		C/G or G/G	1.32 (1.01-1.73)	0.0424933913	0.55 (0.18-1.74)	0.3120504133	.	107	13.61	67	17.82	17	19.54	3	10.34
TIE1	rs1198979	A/A	1.00 (.-.)	.	0.86 (0.55-1.35)	0.5065268970	0.5609527012	597	75.95	277	73.67	66	75.86	22	75.86
TIE1		A/G or G/G	1.06 (0.84-1.34)	0.6112827383	0.70 (0.32-1.53)	0.3702136487	.	189	24.05	99	26.33	21	24.14	7	24.14
TIE1	rs1556581	G/G	1.00 (.-.)	.	1.28 (0.74-2.20)	0.3770647620	0.0412010080	292	37.15	151	40.16	35	40.23	15	51.72
TIE1		G/A or A/A	0.94 (0.76-1.17)	0.5905380674	0.54 (0.31-0.95)	0.0318537830	.	494	62.85	225	59.84	52	59.77	14	48.28
TIE1	rs2282225	G/G	1.00 (.-.)	.	0.58 (0.25-1.36)	0.2102184973	0.3701589745	213	27.1	100	26.6	22	25.29	6	20.69
TIE1		G/C or C/C	0.95 (0.75-1.20)	0.6578669444	0.84 (0.52-1.34)	0.4643581380	.	573	72.9	276	73.4	65	74.71	23	79.31
TIE1	rs3806402	A/A	1.00 (.-.)	.	0.81 (0.52-1.27)	0.3640099781	0.8851854981	629	80.03	301	80.05	68	78.16	23	79.31
TIE1		A/T or T/T	0.99 (0.77-1.29)	0.9644578488	0.75 (0.33-1.71)	0.4995151651	.	157	19.97	75	19.95	19	21.84	6	20.69
VEGFA	rs2010963	G/G	1.00 (.-.)	.	0.73 (0.39-1.36)	0.3190339041	0.6916900316	361	45.93	168	44.68	40	45.98	11	37.93	candidate
VEGFA		G/C or C/C	1.03 (0.84-1.27)	0.7729905527	0.88 (0.53-1.46)	0.6169633300	.	425	54.07	208	55.32	47	54.02	18	62.07
VEGFA	rs3025010	T/T	1.00 (.-.)	.	1.07 (0.60-1.94)	0.8104981057	0.2015261632	358	45.55	162	43.09	32	36.78	13	44.83
VEGFA		T/C or C/C	1.22 (1.00-1.51)	0.0549269368	0.79 (0.47-1.34)	0.3828598726	.	428	54.45	214	56.91	55	63.22	16	55.17
VEGFA	rs3025030	G/G	1.00 (.-.)	.	0.74 (0.46-1.18)	0.2020975235	0.4860158722	586	74.55	283	75.27	60	68.97	20	68.97
VEGFA		G/C or C/C	1.00 (0.79-1.26)	0.9743757774	0.99 (0.50-1.96)	0.9789552341	.	200	25.45	93	24.73	27	31.03	9	31.03
VEGFA	rs699947	C/C	1.00 (.-.)	.	1.10 (0.52-2.32)	0.8108063421	0.3515609041	214	27.23	102	27.13	19	21.84	8	27.59	candidate
VEGFA		C/A or A/A	1.15 (0.91-1.44)	0.2488664083	0.82 (0.51-1.34)	0.4317781652	.	572	72.77	274	72.87	68	78.16	21	72.41
VEGFB	rs11231727	C/C	1.00 (.-.)	.	0.31 (0.11-0.85)	0.0225069078	0.0110132846	241	30.66	116	30.85	38	43.68	4	13.79
VEGFB		C/T or T/T	0.97 (0.78-1.21)	0.8109665263	1.05 (0.67-1.65)	0.8349823787	.	545	69.34	260	69.15	49	56.32	25	86.21
VEGFB	rs12798333	G/G	1.00 (.-.)	.	0.68 (0.41-1.13)	0.1366484236	0.2696055543	552	70.23	264	70.21	60	68.97	17	58.62
VEGFB		G/A or A/A	1.13 (0.90-1.42)	0.2910647386	1.20 (0.66-2.18)	0.5518044921	.	234	29.77	112	29.79	27	31.03	12	41.38
VEGFB	rs594942	G/G	1.00 (.-.)	.	0.82 (0.46-1.48)	0.5144725245	0.8941273558	351	44.66	158	42.02	35	40.23	13	44.83
VEGFB		G/A or A/A	1.06 (0.86-1.30)	0.6064049729	0.83 (0.49-1.40)	0.4744961777	.	435	55.34	218	57.98	52	59.77	16	55.17
VEGFC	rs1485766	C/C	1.00 (.-.)	.	1.21 (0.56-2.63)	0.6291194243	0.2845324672	204	25.95	96	25.53	16	18.39	7	24.14
VEGFC		C/A or A/A	0.89 (0.70-1.13)	0.3361422695	0.65 (0.40-1.05)	0.0797790075	.	582	74.05	280	74.47	71	81.61	22	75.86
VEGFC	rs17651713	A/A	1.00 (.-.)	.	0.81 (0.52-1.28)	0.3659071022	0.8183122457	628	79.9	294	78.19	64	73.56	22	75.86
VEGFC		A/T or T/T	1.19 (0.92-1.52)	0.1792297859	0.87 (0.40-1.86)	0.7141553277	.	158	20.1	82	21.81	23	26.44	7	24.14
VEGFC	rs17697305	T/T	1.00 (.-.)	.	0.84 (0.56-1.27)	0.4071627790	0.3829883176	744	94.66	348	92.55	81	93.1	27	93.1
VEGFC		T/C or C/C	1.28 (0.87-1.90)	0.2112820406	0.58 (0.14-2.40)	0.4525198453	.	42	5.34	28	7.45	6	6.9	2	6.9
VEGFC	rs17697515	C/C	1.00 (.-.)	.	0.78 (0.51-1.21)	0.2675453146	0.7877490231	665	84.61	322	85.64	70	80.46	24	82.76
VEGFC		C/T or T/T	1.01 (0.75-1.35)	0.9651075503	0.91 (0.37-2.22)	0.8293336660	.	121	15.39	54	14.36	17	19.54	5	17.24
VEGFC	rs2333496	T/T	1.00 (.-.)	.	0.89 (0.51-1.54)	0.6713914998	0.6118674048	384	48.85	162	43.09	40	45.98	15	51.72
VEGFC		T/C or C/C	1.17 (0.95-1.44)	0.1375283386	0.85 (0.49-1.49)	0.5770883565	.	402	51.15	214	56.91	47	54.02	14	48.28
VEGFC	rs3775194	C/C	1.00 (.-.)	.	0.90 (0.47-1.73)	0.7546030295	0.6767130124	310	39.44	140	37.23	32	36.78	10	34.48
VEGFC		C/G or G/G	0.97 (0.79-1.20)	0.804225163	0.74 (0.45-1.21)	0.2321563741	.	476	60.56	236	62.77	55	63.22	19	65.52
VEGFC	rs4557213	A/A	1.00 (.-.)	.	0.76 (0.49-1.18)	0.2161907573	0.5456841363	653	83.08	313	83.24	72	82.76	23	79.31
VEGFC		A/G or G/G	1.03 (0.78-1.36)	0.8382185945	1.05 (0.46-2.38)	0.9087363863	.	133	16.92	63	16.76	15	17.24	6	20.69
VEGFC	rs6828869	G/G	1.00 (.-.)	.	0.72 (0.33-1.58)	0.4148310906	0.7671815964	247	31.42	106	28.19	24	27.59	7	24.14
VEGFC		G/C or C/C	1.07 (0.86-1.35)	0.5354039598	0.89 (0.55-1.43)	0.6247984080	.	539	68.58	270	71.81	63	72.41	22	75.86
VEGFC	rs7664413	C/C	1.00 (.-.)	.	0.90 (0.57-1.44)	0.6635784492	0.3836576905	516	65.65	232	61.7	58	66.67	21	72.41
VEGFC		C/T or T/T	1.09 (0.88-1.34)	0.4277124777	0.68 (0.33-1.40)	0.2926169134	.	270	34.35	144	38.3	29	33.33	8	27.59
VEGFC	rs7693545	C/C	1.00 (.-.)	.	0.93 (0.54-1.59)	0.7782620105	0.4710013042	417	53.05	192	51.06	48	55.17	15	51.72
VEGFC		C/T or T/T	0.98 (0.79-1.20)	0.8116564609	0.68 (0.39-1.20)	0.1827387452	.	369	46.95	184	48.94	39	44.83	14	48.28
VEGFC	rs9654285	A/A	1.00 (.-.)	.	0.74 (0.47-1.15)	0.1813587346	0.3710356470	641	81.55	307	81.65	70	80.46	23	79.31
VEGFC		A/T or T/T	0.98 (0.75-1.28)	0.880162579	1.13 (0.50-2.57)	0.7659859163	.	145	18.45	69	18.35	17	19.54	6	20.69
VHL	rs265318	A/A	1.00 (.-.)	.	0.84 (0.55-1.26)	0.3951168140	0.3400143795	603	76.72	300	79.79	69	79.31	27	93.1
VHL		A/C or C/C	0.84 (0.65-1.08)	0.1780686277	0.37 (0.09-1.48)	0.1591034595	.	183	23.28	76	20.21	18	20.69	2	6.9
VHL	rs3843008	C/C	1.00 (.-.)	.	0.88 (0.57-1.36)	0.5529070951	0.3846648722	610	77.61	290	77.13	68	78.16	24	82.76
VHL		C/T or T/T	0.95 (0.74-1.21)	0.6558173041	0.54 (0.22-1.32)	0.1785326903	.	176	22.39	86	22.87	19	21.84	5	17.24
VHL	rs713024	G/G	1.00 (.-.)	.	0.93 (0.61-1.40)	0.7171838015	0.0575816271	588	74.81	283	75.27	65	74.71	27	93.1
VHL		G/A or A/A	0.96 (0.76-1.21)	0.7186281437	0.27 (0.07-1.08)	0.0641039684	.	198	25.19	93	24.73	22	25.29	2	6.9
VHL	rs779805	A/A	1.00 (.-.)	.	1.14 (0.68-1.91)	0.6112389628	0.0688539773	367	46.69	179	47.61	38	43.68	17	58.62
VHL		A/G or G/G	0.95 (0.77-1.17)	0.6321951123	0.53 (0.29-0.97)	0.0406861742	.	419	53.31	197	52.39	49	56.32	12	41.38
1	Adjusted for age, sex, stage, tmor grade, BMI, alcohol consumption
